# Supplementary material for: Proteome-wide in silico screening for human protein-protein interactions
Source: bioRxiv. 2025 Nov 12:2025.11.10.687652. Preprint. [Version 1] doi: 10.1101/2025.11.10.687652 (PMC12642653; doi:10.1101/2025.11.10.687652)
Supplement: Supplement 3 — Table S3: Classifier training results Performance of classifiers in ranking experiments across all classifier versions trained on various combinations of pairs from Table S2. [file media-3.xlsx]

## Sheet: Explanation
The second sheet summarizes all dataset combinations used to generate biological classifiers for PPI nomination. Each row represents a single tested classifier, with columns showing the fraction (0–1) of each dataset type used for training: XLMS_pos, PDB_pos, XLMS_decoy, PDB_decoy, XLMS_random, and RRS. All classifiers were evaluated on the same set of 39 proteome-wide ranking experiments (Figure…

## Sheet: Evaluated classifier
dataset_split [XLMS_pos, PDB_pos, XLMS_decoy, PDB_decoy, XLMS_random, RRS]	median_rank	mean_rank	rank_leq_100	median_zscore	mean_zscore
[0.33 0.67 0. 0.33 0.67 1. ]	8	493.59	31	12.4	14.57	FINAL KIRC model
[0.33 0.33 0.33 0. 0. 0.33]	8	424.21	31	9.3213	11.44
[0.33 0.33 0.33 0. 0. 1. ]	8	306.97	31	11.294	14.37
[0.33 0.67 0.67 1. 0.67 1. ]	9	442.13	31	13.2883	15.1
[0.33 1. 0.33 0. 0.33 1. ]	9	344.62	31	11.618	13.24
[0.67 1. 0.67 0. 0. 1. ]	10	412.03	31	10.4036	12.14
[0.33 1. 0.67 0. 0. 1. ]	10	367.97	31	10.9234	12.64
[0.33 1. 1. 0. 0. 0.67]	10	335.31	31	9.80751	11.44
[0.67 1. 0. 0.67 0. 1. ]	15	497.23	31	10.6517	12.18
[0.67 0.67 0.33 0. 0. 1. ]	6	346.85	30	10.5203	12.62
[0.67 1. 0.33 0.67 0.33 1. ]	7	435.26	30	11.9599	13.79
[0.33 0.67 0.33 0.33 0.33 0.67]	8	431.79	30	11.9587	13.41
[1. 0.67 1. 0. 0. 1. ]	8	374.49	30	10.5115	12.43
[0.33 0.33 0.33 0. 0.67 1. ]	8	326.08	30	13.353	16.25
[0.67 0.67 0.33 0.33 0.33 0.67]	8	442.9	30	11.1672	12.85
[0.67 1. 0.33 0.33 0. 1. ]	8	483.56	30	11.0799	12.5
[0.67 1. 0.67 0.33 1. 1. ]	8	332.44	30	13.0759	14.46
[0.67 1. 1. 0. 0. 1. ]	8	428.49	30	10.7463	12.42
[0.67 1. 1. 1. 0. 1. ]	8	436.77	30	11.1241	13.24
[1. 0.33 0.33 0. 1. 1. ]	9	325.72	30	13.6379	15.5
[0.33 0.67 0.33 0. 0. 1. ]	9	355.44	30	10.903	13.08
[0.33 1. 0.33 0. 0. 1. ]	9	415.18	30	10.372	12.43
[0.67 1. 0.33 0. 0. 0.67]	9	443.36	30	9.14501	10.75
[0.67 1. 0.33 0.33 1. 1. ]	9	430.13	30	12.8344	14.57
[0.67 1. 1. 0. 0.33 1. ]	9	412.62	30	11.9862	13.38
[0.67 1. 1. 0. 0.67 1. ]	9	463.33	30	12.5045	13.82
[1. 0.67 0.67 0. 0. 1. ]	9	489.08	30	10.6717	12.36
[0.33 0.67 0.67 0.33 1. 1. ]	9	547.92	30	12.641	15.15
[0.33 0.67 1. 0.33 0.33 0.67]	9	497.62	30	12.7461	13.94
[0.33 1. 0.67 0.33 0.67 1. ]	9	406.9	30	12.9574	14.77
[0.67 0.33 0.33 0. 0. 1. ]	9	424.05	30	10.9424	13.57
[0.67 0.67 0.33 0. 0. 0.67]	9	366.28	30	9.55853	11.24
[0.67 0.67 0.33 0. 0.33 1. ]	9	411.9	30	11.7787	13.57
[0.67 1. 0.33 0. 0.33 1. ]	9	357.77	30	11.4937	13.04
[0.67 1. 0.33 0. 0.67 1. ]	9	406.51	30	11.8743	13.49
[0.33 0.33 0.67 0. 0. 1. ]	9	360.74	30	11.6727	14.66
[0.33 0.67 0.33 0.33 0. 1. ]	9	363.44	30	11.9322	13.87
[0.33 0.67 0.67 0.33 0.67 1. ]	9	666.28	30	13.5386	14.85
[0.67 0.33 0.67 0. 0. 1. ]	9	459.1	30	11.057	14.15
[0.67 1. 0.33 0. 0. 1. ]	10	318.54	30	9.92886	11.69
[0.33 1. 1. 0. 0. 1. ]	10	339.49	30	11.1233	12.68
[0.33 1. 1. 0. 0.33 1. ]	10	280.67	30	11.8926	13.49
[0.67 0.33 0. 0.33 0. 1. ]	10	521.49	30	10.0487	12.98
[0.67 1. 0.67 0.33 0.33 0.67]	10	315.69	30	11.5935	12.83
[1. 0.67 1. 1. 0.67 0.67]	10	573.87	30	10.7764	13.11
[0.33 0.67 0.67 0. 0. 1. ]	10	429.92	30	11.3463	13.41
[0.33 0.67 1. 0. 0. 1. ]	10	406.26	30	11.1484	13.37
[0.33 1. 1. 0. 0.67 1. ]	10	373.18	30	12.5699	14.1
[0.33 1. 1. 0.33 0.67 1. ]	10	500.69	30	13.0919	14.69
[0.67 0.67 0.67 0.33 0.67 1. ]	10	539.51	30	12.3499	14.29
[0.67 0.67 1. 0. 0. 1. ]	10	539.41	30	11.0719	12.94
[0.67 0.67 1. 0.67 1. 1. ]	10	415.51	30	12.1375	14.92
[1. 0.33 0.67 0. 0. 1. ]	10	494.92	30	10.4569	13.13
[0.33 0.33 0.33 0.33 0.67 1. ]	10	376.95	30	13.7802	16.4
[0.33 0.33 1. 0. 0. 1. ]	10	476.95	30	12.2025	14.94
[0.33 0.67 0.33 0. 0. 0.67]	10	466.87	30	9.72226	11.7
[0.33 0.67 0.33 0. 0.67 1. ]	10	357.31	30	12.9336	14.52
[0.33 0.67 1. 0.33 0. 0.67]	10	567.54	30	11.5333	12.74
[0.33 1. 1. 0.67 0.67 1. ]	10	430.21	30	12.8422	14.68
[0.33 1. 1. 0.67 1. 1. ]	10	465.21	30	13.7191	15.11
[0.67 0.33 1. 0. 0. 0.67]	10	401.87	30	10.5131	12.97
[0.67 0.67 0.33 0. 0. 0.33]	10	562.72	30	7.90757	9.21
[0.67 0.67 0.67 0. 0. 1. ]	11	426.9	30	10.9047	12.76
[1. 0.33 0.33 0. 0. 0.33]	11	543.28	30	7.97469	9.53
[1. 0.33 1. 0. 0. 1. ]	11	395.44	30	10.4323	13.41
[1. 0.67 0.33 1. 1. 1. ]	11	496.31	30	12.4386	14.21
[1. 0.67 0.67 1. 1. 1. ]	11	483.38	30	11.8329	14.43
[0.33 0.33 0.33 0. 0.33 0.67]	11	378.54	30	12.0939	14.51
[0.33 0.67 0.67 1. 1. 1. ]	11	408.18	30	12.6795	15.22
[0.33 1. 0. 0.33 0.33 1. ]	11	473.59	30	10.8716	13.23
[0.33 1. 0.67 0. 0.33 0.67]	11	407.69	30	10.8898	12.53
[0.33 1. 0.67 0. 0.33 1. ]	11	354.05	30	11.9278	13.5
[0.67 0.33 0.67 0.67 1. 1. ]	11	373.26	30	12.0168	15.37
[0.67 0.67 1. 0. 0.33 1. ]	11	350.64	30	11.7252	13.75
[0.67 1. 0.67 0. 0. 0.33]	11	461.77	30	7.90185	8.88
[0.67 1. 0.67 0. 0.33 0.67]	11	441.64	30	10.8096	12.13
[1. 0.33 0.33 0. 0. 1. ]	11	425.28	30	10.1676	13.03
[1. 0.33 0.33 1. 0.33 1. ]	11	497.18	30	10.4779	13.39
[1. 0.67 0.33 0. 0. 0.33]	11	480.87	30	7.25427	8.75
[1. 0.67 1. 1. 0.33 1. ]	11	552.62	30	11.4045	13.13
[0.33 0.33 0.67 0. 0. 0.67]	11	347.69	30	10.9077	13.38
[0.33 0.67 0.67 0. 0. 0.33]	11	486.56	30	8.72319	10.06
[0.33 0.67 0.67 0. 0.33 1. ]	11	473.33	30	11.7662	13.87
[0.33 0.67 1. 0. 0.67 0.33]	11	621.26	30	11.8486	12.39
[0.33 1. 0.33 1. 0.67 0.67]	11	508.36	30	11.1912	13.36
[0.67 0.33 1. 0. 0. 1. ]	11	486.95	30	11.3821	13.93
[0.67 0.67 1. 0.33 1. 0.67]	11	462.21	30	12.6308	14.06
[0.33 1. 0.33 0.33 0. 0.67]	12	478.51	30	10.1585	11.81
[0.67 0.67 1. 0. 0. 0.67]	12	479.79	30	10	11.57
[1. 0.67 1. 0. 0. 0.67]	12	412	30	9.64021	11.23
[0.33 1. 0.33 0. 0.33 0.33]	12	521.79	30	9.44672	10.56
[0.33 1. 0.67 0. 0. 0.67]	12	602.72	30	10.1659	11.42
[0.67 1. 0.67 0. 0. 0.67]	12	441	30	9.54882	11.03
[0.33 1. 0.33 0. 0. 0.33]	12	495.54	30	7.53487	8.87
[0.67 0.33 0.33 1. 0. 0.67]	12	551.51	30	8.90499	12.04
[0.67 0.67 0.67 0. 0. 0.33]	12	525.54	30	8.28418	9.4
[0.67 0.67 0.67 0. 0. 0.67]	12	440.41	30	9.8763	11.53
[0.67 0.67 1. 0. 0.33 0.67]	12	432.59	30	10.8026	12.9
[1. 0.67 0.67 0. 0. 0.33]	13	614.46	30	7.95705	9.06
[0.33 1. 0.33 0. 0. 0.67]	13	415.33	30	9.39574	11.08
[0.33 1. 0.67 0. 0. 0.33]	13	498.1	30	7.90998	9.24
[0.33 1. 0.67 0. 0.67 0.33]	13	453.77	30	10.5163	11.29
[1. 0.33 1. 0.33 1. 0.67]	13	406.49	30	11.5086	14.67
[0.33 0.67 0.33 0. 0. 0.33]	13	468.41	30	8.36321	9.57
[0.67 0.67 0.33 0. 0.33 0.33]	13	419.44	30	10.0571	10.96
[0.67 1. 0.33 0. 0. 0.33]	14	451	30	7.15223	8.55
[0.33 0.67 0.67 0. 0.33 0.67]	14	475.08	30	11.3911	13.06
[0.33 0.67 0. 1. 1. 0.67]	15	599.26	30	10.7508	13.64
[0.33 0.33 0.67 0. 0.33 1. ]	7	464.15	29	12.4891	16
[0.67 0.67 0.33 0.67 0.67 1. ]	7	523.59	29	11.6513	14.56
[0.67 1. 0.33 1. 0.33 1. ]	7	557.54	29	11.7946	13.91
[1. 0.67 0.67 0.33 0.33 1. ]	7	445.08	29	11.5502	13.7
[0.67 0.67 0.33 0.33 0.67 1. ]	7	490.1	29	12.7897	14.67
[0.67 0.67 1. 0.67 0.33 1. ]	7	453.85	29	12.194	13.91
[0.67 0.33 0.67 0. 0.33 1. ]	7	395.38	29	12.6289	15.21
[0.67 0.67 1. 0.33 1. 1. ]	7	530.95	29	13.1063	14.96
[0.67 0.67 1. 0.67 0.67 0.67]	7	615.31	29	11.6601	13.48
[1. 0.67 0.33 0.33 0.33 1. ]	8	453.85	29	11.1648	13.32
[0.33 0.67 0.33 0.33 0. 0.67]	8	535.05	29	10.9376	12.42
[0.67 1. 0.67 0.33 0.33 1. ]	8	443.85	29	11.99	14.07
[1. 0.67 0.33 0. 0. 1. ]	8	384.13	29	10.263	12.26
[1. 0.67 0.33 0.33 0. 1. ]	8	472.79	29	10.7911	12.69
[0.33 0.33 1. 0. 0.33 0.67]	8	398.49	29	12.5077	14.84
[0.33 0.67 0. 0.33 0. 0.67]	8	539.28	29	9.944	11.91
[0.33 0.67 0.33 0.33 1. 1. ]	8	320.9	29	13.0331	15.04
[0.33 1. 0. 0.33 0. 1. ]	8	343.36	29	10.883	12.44
[0.67 0.33 0.33 0.33 0. 1. ]	8	355.15	29	10.2521	13.87
[0.67 0.67 0.33 0.33 1. 1. ]	8	420.49	29	12.9852	14.56
[0.67 1. 0. 0.33 0.67 1. ]	8	398.51	29	11.5764	13.9
[0.67 1. 0.33 0. 1. 1. ]	8	505.77	29	12.472	13.9
[0.67 1. 1. 0.33 1. 1. ]	8	469.23	29	13.9871	14.97
[1. 0.67 0.67 0. 1. 1. ]	8	396.79	29	12.6734	14.28
[0.33 0.33 1. 0.33 1. 0.33]	8	441.36	29	12.4135	14.46
[0.33 0.67 1. 0.33 0. 1. ]	8	342.15	29	12.1586	13.91
[0.33 0.67 1. 0.67 0.67 1. ]	8	445.46	29	12.3431	14.54
[0.33 1. 0.33 0.33 0.33 1. ]	8	398.51	29	12.8852	14.03
[0.33 1. 0.67 0.67 1. 0.67]	8	496.18	29	13.2486	14.09
[0.33 1. 1. 0.33 0.67 0.67]	8	506.1	29	13.5433	14.14
[0.67 0.33 1. 0. 0.33 1. ]	8	397.95	29	13.0631	14.9
[0.67 0.67 0.67 0.67 0.33 1. ]	8	608.33	29	11.8261	13.88
[0.67 0.67 1. 0. 1. 1. ]	8	512.51	29	12.6723	14.72
[0.67 0.67 1. 0.33 0.33 0.67]	8	533.38	29	12.219	13.47
[1. 0.67 0.67 0.33 1. 1. ]	8	400.82	29	12.2391	14.54
[0.33 0.67 0.67 0. 1. 1. ]	8	426.05	29	12.8994	15.14
[0.33 0.67 0.67 1. 0.67 0.67]	8	601.38	29	12.351	14.21
[0.67 0.67 1. 0.33 0. 0.67]	8	376.46	29	10.9212	12.55
[0.67 1. 0.33 0.67 0.67 0.67]	9	548.9	29	11.5863	13.29
[0.67 1. 0.67 0.33 0. 1. ]	9	511.56	29	11.3711	12.9
[0.67 0.67 0. 0.33 0. 1. ]	9	362.9	29	10.813	12.66
[0.67 0.67 0.33 0. 0.67 0.67]	9	414.95	29	11.9017	13.31
[0.67 1. 0.33 0.33 0.33 0.67]	9	358.26	29	11.1007	12.74
[0.67 1. 0.67 0. 0.33 1. ]	9	434.15	29	11.6976	13.01
[0.67 1. 0.67 0.33 0.67 1. ]	9	418.05	29	12.5749	14.08
[1. 0.33 0.33 0. 0. 0.67]	9	490.67	29	9.16292	11.86
[1. 0.33 0.33 0.33 0. 1. ]	9	401.03	29	10.1595	12.96
[1. 0.67 0.67 0. 0. 0.67]	9	310.46	29	9.59855	11.17
[1. 0.67 0.67 0.33 0. 1. ]	9	413.56	29	10.686	12.7
[1. 0.67 1. 0.33 0.33 1. ]	9	438.62	29	11.9169	13.9
[0.33 0.33 1. 0.33 0.67 1. ]	9	423.28	29	13.8912	16.56
[0.33 0.67 0.33 0.33 0.33 1. ]	9	568.41	29	12.3641	14.68
[0.33 0.67 0.33 0.67 0.67 1. ]	9	422	29	12.2036	14.77
[0.33 0.67 1. 0.33 0.33 1. ]	9	480.49	29	13.479	14.84
[0.33 0.67 1. 0.67 0. 1. ]	9	485.18	29	12.4617	14.02
[0.33 1. 0. 0.33 1. 1. ]	9	371.44	29	12.5534	14.63
[0.33 1. 0. 0.67 1. 0.67]	9	410.64	29	11.2085	13.78
[0.33 1. 0.33 0.33 0.33 0.67]	9	510.49	29	11.3786	12.7
[0.33 1. 0.33 0.33 0.67 1. ]	9	430.23	29	13.4386	14.54
[0.33 1. 0.33 0.67 0.33 1. ]	9	390.38	29	12.0441	14.23
[0.67 0.67 1. 0.33 0. 1. ]	9	435.26	29	11.3982	13.09
[0.67 0.67 1. 0.33 0.67 1. ]	9	317.9	29	12.7213	14.64
[0.67 1. 0. 0.33 0.33 1. ]	9	451.44	29	10.6491	12.98
[0.67 1. 0.33 0.33 0.67 0.33]	9	560.9	29	10.487	11.44
[1. 0.67 0. 0.33 0.33 1. ]	9	417.92	29	10.6588	13.11
[1. 0.67 0.33 0.33 0.33 0.67]	9	398.77	29	10.1509	12.28
[1. 0.67 1. 0.33 0.33 0.67]	9	573.72	29	10.9371	12.65
[0.33 0.33 1. 0. 0. 0.33]	9	535.36	29	9.75591	11.89
[0.33 0.33 1. 0. 0.67 0.67]	9	465.41	29	13.0906	15.25
[0.33 0.67 0. 0.67 1. 0.67]	9	499.82	29	11.9501	13.64
[0.33 0.67 0.33 0.33 0.67 1. ]	9	413.85	29	13.6001	14.86
[0.33 0.67 0.67 0. 1. 0.67]	9	439.54	29	12.5152	14.15
[0.33 0.67 0.67 0.33 0.67 0.67]	9	526.77	29	12.5035	14.19
[0.33 0.67 0.67 0.67 0. 1. ]	9	547.59	29	11.1193	14.16
[0.33 0.67 1. 0.33 0.67 1. ]	9	504.13	29	12.8042	14.81
[0.33 1. 0. 0.67 1. 1. ]	9	414.59	29	11.6615	14.43
[0.33 1. 0. 1. 0.67 0.67]	9	425.56	29	10.5043	13.19
[0.33 1. 0.67 0.33 0. 1. ]	9	398.54	29	11.627	13.27
[0.33 1. 0.67 0.33 0.33 0.33]	9	456.87	29	11.4118	11.27
[0.33 1. 0.67 0.33 0.33 1. ]	9	401.49	29	12.8728	14.22
[0.33 1. 0.67 0.33 0.67 0.67]	9	538.1	29	13.0671	13.64
[0.33 1. 0.67 0.67 0.67 1. ]	9	459.21	29	12.9605	14.93
[0.33 1. 1. 0.33 0.33 0.67]	9	446.38	29	12.7062	13.48
[0.67 0.33 0.33 0. 0. 0.67]	9	419.62	29	9.63232	12.41
[0.67 0.33 0.33 0. 0.33 0.67]	9	405.56	29	12.0091	13.8
[0.67 0.33 0.33 0. 1. 1. ]	9	374.74	29	14.5463	15.82
[0.67 0.33 1. 0.33 0. 1. ]	9	397.74	29	10.7041	14.35
[0.67 0.67 0.33 0. 0.67 1. ]	9	432.1	29	12.6225	14.18
[0.67 0.67 0.67 0. 0.33 1. ]	9	464.15	29	11.7501	13.59
[0.67 0.67 1. 0.33 0.33 1. ]	9	621.69	29	11.9184	14.16
[0.67 1. 0.33 0.67 0. 0.67]	9	525.26	29	9.47321	11.56
[0.67 1. 1. 0. 0.67 0.67]	9	351.62	29	12.1401	13.01
[0.67 1. 1. 1. 0.67 1. ]	9	543.13	29	12.6633	14.63
[1. 0.67 0. 0.33 0.67 1. ]	9	442.54	29	11.203	13.59
[0.33 0.67 0.33 0. 1. 1. ]	9	494	29	13.1727	14.67
[0.33 0.67 0.67 0.67 0. 0.33]	9	520.1	29	10.5328	10.68
[0.33 0.67 1. 0.33 1. 1. ]	9	437.92	29	13.2052	15.26
[0.33 1. 0. 0.33 0.67 1. ]	9	415.23	29	11.6461	13.84
[0.33 1. 0.67 0.33 0. 0.67]	9	458.03	29	10.6685	12.28
[0.33 0.67 0.33 0. 0.33 1. ]	10	395.21	29	12.1947	13.97
[0.67 0.33 1. 0.33 1. 1. ]	10	348.69	29	12.8698	16.22
[0.67 1. 0.33 0. 0.33 0.67]	10	464.85	29	10.9043	11.79
[0.67 1. 0.33 0. 0.67 0.33]	10	490.77	29	10.4724	11.04
[0.67 1. 1. 0. 0. 0.33]	10	391.23	29	7.99823	9.12
[0.67 1. 1. 0. 0.33 0.67]	10	375.79	29	10.9363	12.12
[0.67 1. 1. 0.33 0. 1. ]	10	414.28	29	11.018	12.94
[1. 0.67 1. 0.33 1. 1. ]	10	360.97	29	13.2252	14.61
[0.33 0.33 0.33 0. 0. 0.67]	10	511.9	29	10.9554	13.3
[0.33 0.67 0.67 0. 0.67 1. ]	10	356.97	29	12.8243	14.75
[0.33 0.67 0.67 0.33 0. 0.67]	10	510.9	29	11.4144	12.69
[0.33 1. 0.67 0.33 1. 0.33]	10	500.05	29	12.1361	12.43
[0.67 0.67 0.33 0.33 0.33 0.33]	10	632.69	29	10.2739	11.28
[0.67 0.67 1. 0. 0.67 0.67]	10	392.1	29	11.8945	13.53
[0.67 1. 0.67 0.33 1. 0.33]	10	619.05	29	11.1474	12.08
[1. 0.33 0.33 0. 0.33 0.67]	10	475.54	29	11.6393	13.4
[1. 0.67 0.67 0. 0.33 1. ]	10	323.74	29	11.3058	13.25
[1. 0.67 0.67 1. 0.67 0.67]	10	538.31	29	11.0336	12.98
[1. 0.67 1. 0. 0.33 1. ]	10	435.41	29	11.7894	13.58
[0.33 0.33 1. 0. 0.33 1. ]	10	361.15	29	13.6606	15.91
[0.33 0.67 0.33 0.33 1. 0.33]	10	444.95	29	12.1627	13.01
[0.33 0.67 0.67 0.33 1. 0.33]	10	571.74	29	11.6676	13.22
[0.33 0.67 1. 0.33 1. 0.67]	10	480.31	29	13.5124	14.61
[0.33 0.67 1. 0.67 1. 1. ]	10	547.95	29	12.5779	14.61
[0.33 1. 0.33 0. 0.33 0.67]	10	433	29	10.6123	12.3
[0.33 1. 0.33 0. 0.67 0.67]	10	387.92	29	11.8472	12.92
[0.33 1. 0.67 0. 0.67 1. ]	10	289.82	29	12.5878	14.13
[0.33 1. 0.67 0. 1. 0.67]	10	396.59	29	12.9482	13.69
[0.33 1. 0.67 0. 1. 1. ]	10	468.95	29	12.696	14.25
[0.33 1. 0.67 0.33 0.67 0.33]	10	550.67	29	11.8935	11.98
[0.33 1. 1. 0.33 0.67 0.33]	10	560.79	29	11.8949	12.11
[0.67 0.33 0.67 0. 0. 0.67]	10	453.21	29	10.4059	12.59
[0.67 0.33 1. 0. 1. 0.67]	10	464.77	29	13.4143	14.95
[0.67 0.67 0.33 0. 0.33 0.67]	10	521.64	29	11.2659	12.61
[0.67 0.67 0.67 0. 1. 0.67]	10	385.18	29	12.3516	13.84
[0.67 1. 1. 0. 1. 0.67]	10	482.08	29	11.9995	13.36
[0.67 1. 1. 0.33 0. 0.67]	10	517.72	29	11.0074	11.81
[0.33 0.33 0.67 0. 0.33 0.67]	10	414.13	29	12.4259	14.79
[0.33 0.67 1. 0.33 0.67 0.67]	10	568.26	29	12.6581	14.19
[0.33 1. 0.67 0.33 0.33 0.67]	10	421.54	29	11.864	13.18
[0.33 1. 0.67 0.33 1. 0.67]	10	490.56	29	12.5358	13.89
[0.33 1. 0.67 0.33 1. 1. ]	10	418.85	29	13.1311	14.94
[0.33 1. 0.67 0.67 0.33 0.67]	10	455.77	29	12.0058	13.38
[0.33 1. 1. 0. 1. 1. ]	10	355.46	29	12.6645	14.6
[0.67 0.33 0.67 0.33 1. 0.67]	10	410.15	29	12.0423	15.14
[0.67 0.33 1. 0.33 0.33 1. ]	10	470.23	29	11.8037	15.61
[0.67 0.33 1. 0.67 0.33 1. ]	10	400.87	29	11.5542	15.1
[1. 0.67 0. 0.33 0. 1. ]	11	457	29	9.92388	12.04
[0.33 0.33 1. 0.33 1. 1. ]	11	382.26	29	12.6305	17.03
[0.67 1. 0.33 0.33 0.67 1. ]	11	373.51	29	11.7896	13.87
[0.67 1. 0.67 0.67 0. 0.67]	11	498.41	29	9.96825	11.9
[1. 0.33 0.67 0. 0. 0.33]	11	544.13	29	8.27468	10.02
[0.33 0.67 0. 0.33 0.67 0.67]	11	424.36	29	11.1271	13.43
[0.33 0.67 0.67 0.33 0. 0.33]	11	510.72	29	10.2295	10.63
[0.33 1. 1. 0.33 1. 1. ]	11	402.36	29	13.4861	14.97
[0.67 0.67 0.67 0. 0.33 0.67]	11	452.41	29	10.7016	12.72
[0.67 0.67 1. 0. 0.33 0.33]	11	431.82	29	10.8769	11.35
[0.67 0.67 1. 0. 0.67 1. ]	11	366	29	12.6543	14.47
[0.67 1. 0. 0.33 0. 0.67]	11	516.23	29	9.36427	10.9
[1. 0.33 1. 0. 0. 0.67]	11	543.49	29	9.95665	12.42
[1. 0.67 0. 1. 0.33 1. ]	11	371.49	29	10.8005	12.82
[1. 0.67 0.33 1. 0. 1. ]	11	591.87	29	9.75224	12.43
[1. 0.67 0.67 1. 0.33 1. ]	11	428.31	29	10.7093	13.34
[1. 0.67 1. 0.33 0.33 0.33]	11	545.46	29	10.2834	11.3
[0.33 0.33 0.33 0.33 0.33 1. ]	11	493.49	29	13.1348	15.69
[0.33 0.33 0.33 0.33 0.67 0.67]	11	460.97	29	12.0702	15.19
[0.33 0.33 0.33 0.67 0. 0.33]	11	661.08	29	9.57378	11.5
[0.33 0.67 0. 0.67 0.33 1. ]	11	506.51	29	11.9486	13.86
[0.33 0.67 0.67 0.33 1. 0.67]	11	536	29	13.3548	14.46
[0.33 0.67 1. 0. 0.67 0.67]	11	494.03	29	12.6962	13.88
[0.33 1. 0.33 0. 0.67 0.33]	11	418.44	29	10.7255	11.28
[0.67 0.33 0.33 0. 0. 0.33]	11	383.31	29	8.81173	10.44
[0.67 0.67 0.67 0.67 1. 1. ]	11	404.44	29	11.9879	14.65
[0.67 1. 0.67 0. 1. 0.33]	11	610.79	29	11.1848	11.42
[1. 0.33 0.33 0.67 0.33 1. ]	11	472.26	29	10.2992	13.78
[0.33 0.33 0.33 0.33 0. 1. ]	11	463.74	29	12.4987	14.97
[0.33 0.67 0. 0.67 0. 1. ]	11	526.08	29	10.9014	13.02
[0.33 0.67 1. 0. 0.33 0.67]	11	572	29	11.5644	13.43
[0.33 0.67 1. 0.33 0.67 0.33]	11	879.38	29	12.4562	12.4
[0.33 1. 1. 0. 1. 0.67]	11	496.08	29	12.5072	13.58
[0.33 1. 1. 0.33 1. 0.33]	11	481.85	29	12.388	12.55
[0.33 1. 1. 1. 0.67 1. ]	11	428.13	29	12.884	14.95
[0.67 0.67 0.67 0. 0.67 0.33]	11	571.13	29	11.5152	11.86
[0.67 1. 0.67 0. 0.67 0.67]	12	399.44	29	11.7419	12.62
[0.67 1. 1. 0. 0. 0.67]	12	452	29	9.80316	11.13
[1. 0.67 0.33 0. 0. 0.67]	12	367.77	29	9.42136	10.89
[0.33 0.67 0. 0.33 0. 1. ]	12	427.69	29	10.5549	12.95
[0.67 1. 1. 0. 0.67 0.33]	12	514.13	29	10.6541	11.14
[0.67 1. 1. 0.67 0.67 0.33]	12	618.9	29	11.3248	11.74
[0.33 0.33 1. 0.67 0.67 1. ]	12	442.46	29	11.9619	15.96
[0.33 0.67 0.33 0.67 0.33 0.67]	12	465.56	29	11.2296	13.23
[0.33 0.67 0.67 0. 0. 0.67]	12	512.69	29	10.615	11.98
[0.33 1. 0.67 0. 1. 0.33]	12	524.92	29	10.9863	11.79
[0.33 1. 1. 0. 0. 0.33]	12	482.59	29	8.23938	9.4
[0.33 1. 1. 0.33 0. 0.67]	12	428.13	29	10.9159	12.3
[0.67 0.33 1. 0.67 0.33 0.67]	12	393.79	29	9.86344	13.82
[1. 0.33 0.33 1. 0.67 0.67]	12	716.56	29	10.5666	13.36
[1. 0.67 0.33 0.33 0.67 0.33]	12	525.21	29	10.3172	11.43
[0.33 0.33 0.67 0.33 0.67 0.33]	12	575.05	29	11.9978	14.12
[0.33 0.67 0.33 0. 0.67 0.33]	12	405.03	29	11.3325	12.16
[0.33 1. 0.33 1. 1. 0.33]	12	648.49	29	11.355	12.17
[0.33 1. 0.67 0. 0.33 0.33]	12	489.69	29	9.71893	10.83
[0.67 1. 0. 0.33 0. 1. ]	13	451.41	29	10.0036	12.07
[0.33 0.67 0.33 0. 0.33 0.33]	13	537.56	29	10.4066	11.35
[0.67 1. 0.67 0. 0.33 0.33]	13	510.92	29	9.59698	10.2
[0.67 1. 1. 0. 0.33 0.33]	13	480.85	29	9.52151	10.49
[1. 0.67 1. 0. 0.33 0.33]	13	554.28	29	10.195	10.84
[1. 0.67 1. 0. 0.33 0.67]	13	434.56	29	10.7428	12.28
[0.33 0.33 1. 0.33 0.33 0.67]	13	549.46	29	11.3373	15.25
[0.67 0.33 0.67 0. 1. 0.33]	13	672.62	29	11.5763	13.84
[0.67 0.33 1. 0.67 1. 1. ]	13	364.77	29	10.7014	15.65
[0.33 0.33 0. 0.33 0.67 0.67]	13	341.15	29	11.427	14.88
[0.33 1. 0.33 0. 1. 0.33]	13	463.41	29	11.0935	11.62
[0.33 1. 1. 0. 1. 0.33]	13	495.05	29	10.9148	11.8
[0.67 0.67 0.33 0. 0.67 0.33]	13	510.62	29	10.5184	11.46
[0.67 0.67 0.33 0.33 1. 0.33]	13	608.18	29	11.3387	12.27
[0.67 0.67 0.67 0. 0.33 0.33]	13	371.87	29	10.1343	11.19
[0.67 0.67 0.67 0. 1. 0.33]	13	550.13	29	11.3878	12.32
[0.33 0.67 0. 0.33 0.33 0.33]	14	612.59	29	9.80716	11.24
[0.67 0.33 0. 0.33 0.33 0.67]	14	419.05	29	9.57176	13.08
[1. 0.67 1. 0. 0.67 0.33]	14	548.64	29	10.8159	11.58
[0.33 1. 1. 0. 0.33 0.33]	14	533.92	29	9.67288	10.79
[0.33 0.33 0. 1. 0.33 1. ]	15	497.72	29	10.7314	14.66
[1. 0.33 0. 0.33 0. 1. ]	15	456.97	29	10.0454	12.48
[0.33 1. 1. 0.67 1. 0.67]	15	536.77	29	11.8121	14.25
[0.67 0.33 0. 1. 0. 1. ]	17	457.64	29	8.80638	12.6
[0.33 0.33 0. 0.33 0. 0.33]	18	659.05	29	8.89773	10.38
[0.67 0.33 0. 0.67 0.33 0.67]	18	341.49	29	9.48977	13.02
[0.67 0.33 0. 1. 0. 0.67]	19	490.46	29	8.41021	11.01
[0.67 0.33 0.33 0.33 1. 0.33]	21	603.79	29	10.2569	13.61
[1. 0.33 0. 0.67 0. 1. ]	21	463.69	29	9.16177	11.97
[0.67 1. 0.33 1. 0.67 1. ]	5	438.46	28	12.2092	14.55
[1. 0.67 1. 1. 0.67 1. ]	6	460.03	28	12.0741	13.8
[0.67 1. 0.33 0.33 0.33 1. ]	7	466.79	28	11.9001	13.67
[0.67 1. 0.33 1. 1. 1. ]	7	403.1	28	11.6096	14.41
[0.67 1. 1. 0.67 0.33 1. ]	7	455.03	28	12.272	14.06
[0.33 0.67 0. 0.33 0.33 1. ]	7	433.51	28	11.7124	13.99
[0.33 1. 0.67 0.67 0.33 1. ]	7	524.13	28	13.3105	14.22
[0.67 0.67 0.33 1. 1. 1. ]	7	558.67	28	12.4076	14.74
[0.67 1. 0.33 0.33 0. 0.67]	7	501.36	28	9.75759	11.38
[0.67 1. 0.67 0.33 1. 0.67]	7	442.54	28	11.7786	13.67
[1. 0.33 0.67 0.33 1. 1. ]	7	376.92	28	12.8346	15.54
[1. 0.67 0.33 0.33 0.67 0.67]	7	483.67	28	11.0719	13.07
[1. 0.67 0.67 0.67 0.33 1. ]	7	422.64	28	11.9902	13.53
[0.67 0.67 0.67 1. 0.67 1. ]	7	475.1	28	12.3631	14.42
[0.67 1. 0.33 0.67 0.67 1. ]	7	594.74	28	11.7815	14.16
[1. 0.33 0.67 0.33 0.33 0.67]	7	520.13	28	11.027	13.63
[1. 0.67 0.33 0.67 1. 1. ]	7	330.03	28	12.2077	14.2
[0.67 0.67 0.33 1. 0.67 1. ]	7	496.69	28	11.7691	14.08
[1. 0.33 0.33 0. 1. 0.33]	7	485.64	28	12.2523	13.37
[1. 0.33 0.67 0.67 1. 1. ]	7	490.56	28	11.7391	14.82
[0.67 0.33 0.33 0.33 0.67 1. ]	7	420.62	28	11.3157	15.29
[0.67 0.67 0.33 0.67 1. 1. ]	7	526.15	28	12.384	14.69
[1. 0.67 0.33 0.33 0.67 1. ]	8	463.92	28	12.2735	14.09
[0.67 1. 0. 0.67 0.67 1. ]	8	457.26	28	11.0762	13.68
[0.67 1. 1. 0. 1. 1. ]	8	354.28	28	12.6617	14.49
[1. 0.67 1. 0.67 0. 1. ]	8	344.74	28	10.3297	12.81
[0.33 0.33 0.67 1. 0. 1. ]	8	468.74	28	11.4093	14.86
[0.33 0.67 0. 1. 1. 1. ]	8	482.1	28	11.9467	14.84
[0.33 0.67 1. 0. 1. 1. ]	8	534.26	28	13.1249	14.99
[0.33 1. 0. 0.67 0. 1. ]	8	441.23	28	11.0381	12.79
[0.67 1. 0.33 0.67 0. 1. ]	8	423.49	28	10.6395	12.79
[1. 0.33 0.33 0.33 0.67 1. ]	8	407.92	28	11.7653	14.93
[1. 0.33 1. 0.33 0.33 0.67]	8	382.87	28	11.1243	13.83
[1. 0.67 0.33 0.33 0.33 0.33]	8	491.97	28	10.17	10.85
[1. 0.67 0.33 0.33 1. 1. ]	8	434.62	28	12.3583	14.55
[0.33 0.33 1. 0.33 0.33 1. ]	8	327.44	28	14.1216	16.46
[0.33 0.67 0. 0.33 0.33 0.67]	8	486.51	28	11.3013	13.13
[0.33 0.67 0.33 0.33 0.67 0.33]	8	592.79	28	11.2817	12.51
[0.33 1. 0. 0.33 0. 0.67]	8	396.79	28	9.9193	11.37
[0.33 1. 0. 0.67 0.67 1. ]	8	448.82	28	11.7702	14.05
[0.33 1. 0. 1. 1. 1. ]	8	419.64	28	11.7011	14.61
[0.33 1. 0.33 0. 1. 1. ]	8	360.18	28	13.0311	14.18
[0.67 0.33 0.67 0. 0. 0.33]	8	520.67	28	9.17861	10.64
[0.67 0.67 0. 0.33 0.67 1. ]	8	431.51	28	11.3871	13.77
[0.67 0.67 0.33 0.33 0.67 0.67]	8	546.49	28	11.7494	13.5
[0.67 1. 0.33 1. 1. 0.67]	8	541.87	28	11.6427	13.49
[0.67 1. 1. 0.33 0.67 1. ]	8	336.21	28	12.5928	14.41
[1. 0.33 0.33 0. 1. 0.67]	8	423.03	28	12.7523	14.48
[1. 0.33 0.67 0.67 0. 0.67]	8	607.49	28	8.54506	11.72
[1. 0.33 1. 0.33 0. 1. ]	8	462.15	28	10.8702	13.62
[1. 0.67 0.67 0.33 0. 0.67]	8	395.64	28	9.48237	11.71
[0.33 0.33 1. 0. 0.67 1. ]	8	476.69	28	14.194	16.04
[0.33 0.67 0. 0.33 1. 0.67]	8	394.51	28	11.5656	13.83
[0.33 0.67 0. 0.33 1. 1. ]	8	339.38	28	12.0015	14.62
[0.33 0.67 0. 1. 0. 1. ]	8	728.23	28	10.7486	13
[0.33 0.67 0.33 1. 0.33 0.67]	8	652.74	28	11.2784	13.06
[0.33 0.67 0.67 0.33 0.33 0.67]	8	454	28	12.2844	13.43
[0.33 1. 0. 0.67 0.33 1. ]	8	402.56	28	11.37	13.72
[0.67 0.33 0. 0.67 0.67 1. ]	8	500.03	28	11.2076	14.53
[0.67 0.33 0.33 0. 0.67 1. ]	8	349.28	28	12.6851	15.08
[0.67 0.33 1. 0.67 0. 1. ]	8	398.97	28	10.5593	14.32
[0.67 0.67 0.67 1. 0. 1. ]	8	590.26	28	11.2716	13.26
[0.67 0.67 1. 0.33 1. 0.33]	8	730.21	28	12.2802	12.71
[1. 0.67 0.67 0.33 0.33 0.67]	8	446.95	28	11.1901	12.72
[0.33 0.33 0.67 0.33 0. 1. ]	8	413.79	28	12.7526	15.22
[0.33 0.67 0.33 1. 0.33 1. ]	8	481.31	28	12.0147	14.27
[0.33 1. 0.33 0.67 1. 1. ]	8	480.62	28	13.3048	14.87
[0.67 0.33 0.67 0.33 0.67 1. ]	8	369.64	28	12.7964	15.28
[0.67 0.33 0.67 1. 1. 1. ]	8	447.82	28	10.6785	15.43
[0.67 0.33 1. 0.33 0. 0.67]	8	489.03	28	10.7079	13.16
[0.33 1. 0.33 0. 0.67 1. ]	9	323.15	28	12.1688	13.82
[0.33 1. 0.33 0.67 0. 1. ]	9	433.1	28	11.1433	13.15
[0.67 0.67 0.33 0.33 0. 0.67]	9	449.77	28	10.1478	11.91
[0.67 1. 0.67 0.33 0.67 0.67]	9	469.38	28	11.9104	13.33
[0.67 1. 1. 0.33 0.33 0.67]	9	437.38	28	11.7815	12.9
[0.33 0.33 0.33 1. 0.67 1. ]	9	535.51	28	12.6901	16.03
[0.33 0.67 0.33 0.33 0.67 0.67]	9	478.56	28	11.9691	14.04
[0.33 1. 0.33 0.33 0. 1. ]	9	474.33	28	11.5452	12.94
[0.33 1. 0.33 0.33 1. 1. ]	9	371.15	28	13.8267	14.87
[0.67 0.33 0.67 0. 1. 1. ]	9	346.87	28	13.4078	15.85
[0.67 0.33 1. 0. 0.67 1. ]	9	345.18	28	12.4568	15.53
[0.67 0.67 0.33 0.33 0.33 1. ]	9	330.18	28	12.1912	14.08
[0.67 0.67 0.67 0. 1. 1. ]	9	415.92	28	13.4099	14.99
[0.67 0.67 0.67 0.33 0.67 0.67]	9	477.56	28	12.0357	13.5
[0.67 0.67 0.67 1. 0.33 1. ]	9	473.85	28	11.9927	14.17
[0.67 1. 0. 0.33 1. 1. ]	9	407.1	28	12.1008	14.04
[0.67 1. 0.33 0. 0.67 0.67]	9	459.54	28	11.333	12.68
[0.67 1. 0.33 0.67 1. 1. ]	9	322	28	12.0731	14.56
[0.67 1. 0.67 0.67 1. 0.67]	9	617.9	28	12.2872	13.52
[0.67 1. 1. 0.33 0.33 1. ]	9	364.97	28	12.244	14.04
[0.67 1. 1. 0.33 0.67 0.67]	9	475.69	28	12.5289	13.63
[0.67 1. 1. 0.33 1. 0.67]	9	481.1	28	13.1132	13.94
[1. 0.33 0.33 0. 0.33 1. ]	9	393.56	28	11.3246	14.14
[1. 0.33 0.33 0.33 0.33 1. ]	9	339.26	28	11.7756	14.59
[1. 0.33 0.67 0. 0. 0.67]	9	452.44	28	10.3355	12.04
[1. 0.67 0.33 0. 0.33 1. ]	9	413.77	28	11.5318	13.36
[1. 0.67 0.67 0. 1. 0.67]	9	500.72	28	12.4824	13.35
[1. 0.67 1. 0. 0.67 1. ]	9	449.69	28	11.9744	14
[1. 0.67 1. 0.33 0. 1. ]	9	446.49	28	10.5401	12.65
[1. 0.67 1. 0.33 1. 0.67]	9	357.69	28	12.5979	13.48
[0.33 0.33 0.33 0. 0.33 1. ]	9	490.31	28	12.6041	15.3
[0.33 0.33 0.33 0. 1. 1. ]	9	490.31	28	13.7909	16.09
[0.33 0.33 0.67 0. 0.67 0.67]	9	419.38	28	12.8982	15.29
[0.33 0.67 0.67 0.33 0. 1. ]	9	384.28	28	12.0469	13.67
[0.33 0.67 1. 0. 0. 0.33]	9	516.59	28	8.63896	10.17
[0.33 0.67 1. 0.33 0.33 0.33]	9	638.44	28	11.8918	12.19
[0.33 1. 1. 0.33 0. 1. ]	9	603.92	28	11.2571	13.41
[0.67 0.33 0.33 0.33 0. 0.33]	9	588.49	28	8.21079	10.5
[0.67 0.33 0.67 0.33 1. 1. ]	9	413.92	28	12.3236	15.84
[0.67 0.67 0.33 0.33 0.67 0.33]	9	573.72	28	11.3391	11.78
[0.67 0.67 0.67 0. 0.67 1. ]	9	513.9	28	12.3733	14.12
[0.67 0.67 0.67 0.33 0. 0.67]	9	531.51	28	10.6663	12.33
[0.67 0.67 0.67 0.33 0.67 0.33]	9	837.05	28	11.2893	12.26
[0.67 1. 0.67 0. 0.67 1. ]	9	455.85	28	12.5162	13.55
[0.67 1. 1. 0.33 1. 0.33]	9	739.95	28	11.6936	12.16
[1. 0.33 0.33 0. 0.67 1. ]	9	359.1	28	12.3039	14.73
[1. 0.33 0.33 0.33 0.67 0.67]	9	414.49	28	11.6117	13.93
[1. 0.33 0.33 0.67 0.67 1. ]	9	420.69	28	11.3394	14.11
[1. 0.67 0.33 0. 1. 0.33]	9	637.31	28	11.5706	11.92
[1. 0.67 0.67 0.67 0.67 1. ]	9	343.23	28	11.2685	13.78
[1. 0.67 0.67 0.67 1. 1. ]	9	433.33	28	12.0012	14.06
[0.33 0.33 0.67 0. 1. 0.67]	9	411.95	28	13.226	15.7
[0.33 0.33 1. 0.67 1. 1. ]	9	361.15	28	13.4502	16.42
[0.33 0.67 0.67 0.67 1. 1. ]	9	558.28	28	13.1002	15.3
[0.33 0.67 1. 0.67 0.33 1. ]	9	460.95	28	12.9634	14.55
[0.33 1. 0.33 1. 0. 1. ]	9	428.38	28	11.4762	13.81
[0.33 1. 0.67 0. 0.67 0.67]	9	420.59	28	11.7667	13.11
[0.33 1. 1. 0.67 0. 0.67]	9	485.21	28	11.5956	12.46
[0.33 1. 1. 1. 0. 1. ]	9	461.31	28	11.7259	13.8
[0.67 0.33 0. 0.33 1. 1. ]	9	352.28	28	11.8406	15.54
[0.67 0.33 0.33 0.33 0.67 0.67]	9	547.95	28	11.0133	14.9
[0.67 0.33 0.67 1. 0.67 0.67]	9	537.67	28	10.7785	14.76
[0.67 0.33 1. 0.33 0.33 0.67]	9	442.67	28	12.6089	14.29
[0.67 0.67 0.33 0.33 0. 1. ]	9	594.33	28	10.8657	12.82
[0.67 0.67 0.67 0.33 0.33 1. ]	9	620.92	28	12.3386	14.08
[0.67 0.67 0.67 0.33 1. 0.67]	9	478.23	28	12.4755	13.9
[0.67 1. 0.67 0.67 0.67 0.67]	9	475.56	28	12.0646	13.17
[1. 0.33 0.33 0. 0.67 0.33]	9	459.59	28	11.2431	12.58
[1. 0.33 0.67 0. 0.33 0.67]	9	577.33	28	11.8018	13.55
[1. 0.33 1. 0. 0.33 1. ]	9	399.67	28	12.1174	14.2
[1. 0.33 1. 0.33 0.33 1. ]	9	364.56	28	11.3125	14.53
[1. 0.33 1. 0.33 0.67 0.67]	9	590.97	28	11.4065	14.3
[1. 0.67 0.67 0.33 0.67 0.67]	9	571.72	28	11.6734	13.43
[1. 0.67 0.67 0.67 0.67 0.67]	9	527.08	28	11.4438	12.95
[0.33 0.67 0.33 0.67 0. 1. ]	9	481.62	28	12.0846	13.25
[0.33 0.67 0.67 1. 0. 1. ]	9	553.38	28	11.5052	13.77
[0.67 0.33 0.33 0. 0.67 0.67]	9	448.95	28	12.3854	14.28
[0.67 0.33 0.33 0.67 0.67 0.67]	9	487.38	28	11.2957	14.03
[0.67 0.33 0.67 0.33 0.67 0.67]	9	639.62	28	11.4045	15.11
[0.67 0.33 1. 0.33 0.67 1. ]	9	408.36	28	12.3995	15.47
[0.67 0.67 0.33 1. 1. 0.67]	9	555.62	28	11.9093	13.74
[0.67 0.67 1. 0.67 0.67 1. ]	9	411.51	28	12.9506	14.39
[0.67 1. 0.67 0. 0.67 0.33]	10	373.74	28	10.3515	11.03
[0.67 1. 1. 0.67 0.33 0.67]	10	481.26	28	12.1167	12.82
[1. 0.67 0.67 0. 0.67 1. ]	10	443.13	28	12.0426	13.91
[0.33 1. 0.33 0. 1. 0.67]	10	419.92	28	12.1661	13.27
[0.67 0.67 0.33 0.67 1. 0.67]	10	520.82	28	11.8604	13.7
[0.67 0.67 0.67 0. 0.67 0.67]	10	502.59	28	11.9207	13.12
[0.67 0.67 0.67 0.67 0.33 0.67]	10	394.59	28	11.573	12.91
[0.67 0.67 1. 1. 0.33 1. ]	10	521.72	28	11.75	14.16
[0.67 1. 0.33 0. 1. 0.67]	10	373.92	28	11.8055	13.06
[0.67 1. 0.33 0.67 1. 0.67]	10	592.41	28	11.505	13.37
[0.67 1. 1. 0.33 0.33 0.33]	10	549.79	28	11.3744	11.03
[0.67 1. 1. 0.33 0.67 0.33]	10	566.56	28	11.9089	11.53
[0.67 1. 1. 0.67 0.67 1. ]	10	504.79	28	11.9052	14.18
[1. 0.67 0. 0.67 1. 1. ]	10	453.33	28	10.7018	13.62
[1. 0.67 0.67 0.33 0.67 0.33]	10	573.31	28	10.8029	11.64
[1. 0.67 1. 0. 1. 0.67]	10	405.72	28	11.731	13.37
[1. 0.67 1. 0.33 0. 0.67]	10	568.44	28	10.275	11.84
[1. 0.67 1. 1. 1. 1. ]	10	549.44	28	12.8222	14.52
[0.33 0.33 0. 0.33 0. 1. ]	10	420.74	28	10.8233	14.36
[0.33 0.67 0.33 0. 0.67 0.67]	10	457.97	28	11.8417	13.48
[0.33 1. 0. 0.33 1. 0.67]	10	523.79	28	12.196	13.47
[0.33 1. 0.67 1. 0.33 1. ]	10	427.1	28	12.4509	14.49
[0.33 1. 1. 0.33 1. 0.67]	10	474.31	28	13.3896	14.22
[0.33 1. 1. 0.67 0.33 1. ]	10	440.67	28	13.085	14.35
[0.67 0.33 0. 0.33 0.33 1. ]	10	531.54	28	11.711	14.36
[0.67 0.67 0. 0.33 1. 1. ]	10	597.82	28	11.137	14.45
[0.67 0.67 0.67 0.33 1. 0.33]	10	495.92	28	11.2518	12.57
[0.67 0.67 0.67 0.33 1. 1. ]	10	420.28	28	12.9358	14.48
[0.67 0.67 1. 0.33 0.67 0.67]	10	472.44	28	12.1135	13.73
[0.67 1. 0.67 0. 1. 1. ]	10	408.74	28	12.6126	13.89
[0.67 1. 0.67 0.67 1. 1. ]	10	461.79	28	12.6315	14.65
[0.67 1. 1. 0.67 0. 1. ]	10	452.59	28	10.418	12.83
[1. 0.33 1. 0.67 0.33 1. ]	10	478.87	28	10.489	14.23
[1. 0.33 1. 0.67 0.67 0.67]	10	556.38	28	11.4793	13.91
[1. 0.67 0.33 0. 0.67 1. ]	10	525.18	28	11.517	13.62
[1. 0.67 0.33 1. 0.33 0.67]	10	545.82	28	10.0756	12.14
[1. 0.67 1. 0. 1. 1. ]	10	501.72	28	12.3644	14.37
[1. 0.67 1. 0.67 0. 0.67]	10	680.87	28	9.97791	11.52
[1. 0.67 1. 0.67 0.67 0.33]	10	704.1	28	10.8435	11.79
[0.33 0.33 0.33 0.33 0. 0.67]	10	410.1	28	10.7067	13.58
[0.33 0.33 0.33 0.67 0. 0.67]	10	607.15	28	9.75011	13.26
[0.33 0.33 0.33 1. 0.33 1. ]	10	558.74	28	11.9739	14.88
[0.33 0.33 0.67 0.33 1. 1. ]	10	400.36	28	13.5326	17.11
[0.33 0.33 0.67 0.67 0.33 0.33]	10	600.38	28	10.9527	12.76
[0.33 0.33 1. 0. 0. 0.67]	10	495.9	28	11.2511	13.42
[0.33 0.33 1. 0. 1. 1. ]	10	330	28	14.0006	16.24
[0.33 0.33 1. 0.67 0. 1. ]	10	431	28	11.7516	15.06
[0.33 0.67 0.33 0. 1. 0.33]	10	704.13	28	11.4979	12.51
[0.33 0.67 0.67 0. 1. 0.33]	10	509.62	28	12.3056	12.88
[0.33 0.67 1. 0. 0.67 1. ]	10	399.59	28	12.3916	14.57
[0.33 0.67 1. 0. 1. 0.67]	10	429	28	12.9345	14.22
[0.33 0.67 1. 0.67 1. 0.33]	10	759.64	28	11.6658	12.76
[0.33 1. 0. 0.33 1. 0.33]	10	536.21	28	11.0693	11.86
[0.33 1. 0.33 0.33 0.67 0.33]	10	471.15	28	11.8042	11.85
[0.33 1. 0.67 0.67 0. 1. ]	10	426.92	28	11.5127	13.46
[0.33 1. 0.67 1. 0. 0.33]	10	535.13	28	9.80288	10.45
[0.67 0.33 0.33 0. 0.33 1. ]	10	372.36	28	13.4585	14.67
[0.67 0.33 0.33 0.33 0. 0.67]	10	459.59	28	9.51973	12.63
[0.67 0.33 0.33 0.67 0. 1. ]	10	394.67	28	9.818	13.22
[0.67 0.33 0.33 0.67 1. 0.67]	10	418.46	28	12.1667	14.72
[0.67 0.67 0. 0.33 0.33 0.67]	10	591.23	28	11.1161	12.41
[0.67 0.67 0.33 0.67 0.33 0.67]	10	528.08	28	11.791	12.77
[0.67 0.67 0.67 0.33 0.33 0.67]	10	497.05	28	11.2585	13.16
[0.67 0.67 0.67 1. 0.67 0.67]	10	572.26	28	11.2704	13.36
[0.67 1. 1. 0.67 1. 1. ]	10	419.41	28	12.7388	14.48
[1. 0.33 0.33 0. 0.33 0.33]	10	513.62	28	10.8917	11.86
[1. 0.33 0.33 0.33 0.33 0.67]	10	482.72	28	10.2438	13.23
[1. 0.33 0.33 0.67 0.67 0.67]	10	441.33	28	11.5191	13.83
[1. 0.67 0. 0.33 0.67 0.67]	10	453.92	28	10.7188	12.46
[1. 0.67 1. 0.33 0.67 0.33]	10	446.64	28	11.5256	11.83
[1. 0.67 1. 0.67 0.67 1. ]	10	437.62	28	11.9086	13.76
[0.33 0.33 0.33 0.33 1. 1. ]	10	342.9	28	14.095	16.32
[0.33 0.33 0.33 0.67 0.33 1. ]	10	413.36	28	12.7396	15.66
[0.33 0.33 0.67 0.67 0. 1. ]	10	381.97	28	11.7614	14.51
[0.67 0.33 0.33 0.33 0.33 1. ]	10	542.38	28	11.751	14.9
[0.67 0.33 0.67 0.33 0.33 0.67]	10	341.62	28	11.5755	14.1
[0.67 0.33 0.67 0.67 0.33 1. ]	10	396.59	28	11.6784	14.73
[0.67 0.33 0.67 0.67 0.67 1. ]	10	573.95	28	11.19	14.79
[0.67 0.33 1. 1. 0.67 1. ]	10	569	28	12.0501	15.06
[0.67 0.67 0.67 0.33 0.33 0.33]	10	602.54	28	11.2264	11.13
[0.67 0.67 0.67 0.67 1. 0.67]	10	517.1	28	12.8401	13.66
[1. 0.67 0.33 0.67 0. 1. ]	11	436.33	28	9.90659	12.31
[1. 0.67 0.33 0.67 0.67 1. ]	11	544.23	28	11.7612	13.71
[0.67 1. 0.67 0. 1. 0.67]	11	471.13	28	12.061	13.03
[1. 0.33 0. 0.33 0.67 1. ]	11	407.41	28	10.8594	14.36
[1. 0.33 1. 0. 0. 0.33]	11	352.74	28	9.14176	10.46
[1. 0.67 0.33 0.67 0.67 0.67]	11	449.72	28	10.7154	13.07
[1. 0.67 0.67 1. 0. 0.67]	11	445.69	28	9.96953	11.25
[1. 0.67 1. 0. 0. 0.33]	11	473.72	28	7.87882	9.12
[1. 0.67 1. 0.33 0.67 1. ]	11	408.08	28	11.8181	14.07
[0.33 0.33 0.33 0. 1. 0.67]	11	374.69	28	12.6222	15.26
[0.33 0.33 0.33 1. 0. 1. ]	11	492.51	28	10.7906	14.4
[0.33 0.33 0.33 1. 1. 1. ]	11	319.72	28	11.386	15.35
[0.33 0.33 0.67 0. 0. 0.33]	11	298.77	28	8.97106	11.31
[0.33 0.33 0.67 0. 1. 0.33]	11	669.1	28	12.8774	14.24
[0.33 0.33 0.67 0.33 1. 0.33]	11	435.72	28	12.2662	14.4
[0.33 0.33 0.67 1. 0.33 1. ]	11	520.36	28	12.0062	15.73
[0.33 0.33 1. 0.33 1. 0.67]	11	600.46	28	13.0463	15.53
[0.33 0.33 1. 0.67 0.67 0.67]	11	439.21	28	11.8382	15.19
[0.33 0.67 1. 0.67 0.33 0.67]	11	530.64	28	11.8537	13.67
[0.33 1. 0. 0.33 0.33 0.67]	11	470.05	28	9.96457	12.24
[0.33 1. 0.33 0.33 1. 0.33]	11	554.9	28	11.771	12.22
[0.33 1. 0.33 0.33 1. 0.67]	11	400.15	28	12.215	13.71
[0.33 1. 1. 0.67 0.67 0.33]	11	592.13	28	11.0734	12.14
[0.67 0.33 0.33 0.67 0.67 1. ]	11	623.03	28	10.8978	15.12
[0.67 0.33 0.67 0. 0.33 0.67]	11	480.46	28	11.4563	13.92
[0.67 0.67 0.33 0. 1. 0.33]	11	619.31	28	11.6632	12.03
[0.67 0.67 1. 1. 1. 1. ]	11	608.74	28	11.9755	14.67
[0.67 1. 0. 0.33 1. 0.67]	11	557.59	28	11.7473	13.02
[0.67 1. 1. 0.67 1. 0.67]	11	415.13	28	12.2578	13.55
[1. 0.33 0. 0.33 1. 0.67]	11	552.95	28	10.7093	13.9
[1. 0.33 0.67 0.67 0.33 1. ]	11	428.82	28	11.35	14.32
[1. 0.33 0.67 1. 0.67 0.33]	11	629.26	28	9.74438	11.88
[1. 0.33 1. 0.67 0.67 1. ]	11	554.92	28	11.2512	14.97
[1. 0.67 0. 0.33 1. 1. ]	11	485.72	28	11.5141	13.77
[1. 0.67 0.67 0. 0.67 0.33]	11	453.72	28	10.9983	11.37
[1. 0.67 1. 0.33 0.67 0.67]	11	567.36	28	11.7135	13.25
[0.33 0.33 0. 0.33 0.67 1. ]	11	310.69	28	11.0612	15.41
[0.33 0.33 0. 1. 0.67 0.67]	11	530.08	28	11.5552	14.13
[0.33 0.33 0.33 0.33 0.33 0.67]	11	459.74	28	11.5016	14.71
[0.33 0.33 0.33 0.67 0.67 1. ]	11	403.41	28	12.92	16.17
[0.33 0.33 0.67 0.33 0.33 0.33]	11	351.13	28	11.1668	13.16
[0.33 0.33 0.67 0.33 0.67 0.67]	11	402.59	28	12.3556	15.28
[0.33 0.33 0.67 0.33 0.67 1. ]	11	481.95	28	12.8273	16.3
[0.33 0.33 1. 0.67 0. 0.67]	11	406.77	28	11.6708	13.77
[0.33 0.33 1. 0.67 0.33 0.67]	11	286.1	28	11.7595	14.35
[0.33 0.67 0. 0.67 1. 1. ]	11	539.08	28	11.633	14.46
[0.33 0.67 0.33 0.33 1. 0.67]	11	590.77	28	12.8527	14.14
[0.33 0.67 0.33 1. 0. 1. ]	11	456.62	28	11.0392	13.64
[0.33 0.67 0.67 0.33 0.33 1. ]	11	573.54	28	12.7413	14.55
[0.33 0.67 0.67 0.67 0. 0.67]	11	553.03	28	11.5198	12.65
[0.33 0.67 1. 0. 0.33 0.33]	11	536.21	28	10.4071	11.54
[0.33 1. 0.67 0.67 1. 1. ]	11	479.59	28	12.2519	14.67
[0.33 1. 0.67 1. 0. 0.67]	11	504.21	28	10.5433	12.29
[0.67 0.33 0. 0.33 0. 0.67]	11	611.08	28	9.12054	12.02
[0.67 0.33 1. 0.33 0.67 0.67]	11	464.74	28	11.7924	15.09
[0.67 0.67 0. 0.67 0.67 1. ]	11	550.33	28	10.7617	13.89
[0.67 0.67 0.33 0.33 1. 0.67]	11	522.67	28	11.9651	13.96
[0.67 0.67 1. 0. 1. 0.67]	11	429.03	28	11.6133	13.69
[0.67 0.67 1. 0.67 0.67 0.33]	11	564.31	28	11.4887	12.04
[1. 0.33 1. 0. 1. 0.33]	11	491.38	28	12.4082	13.71
[1. 0.33 1. 0.67 1. 0.67]	11	599.59	28	10.9865	14.24
[1. 0.33 1. 0.67 1. 1. ]	11	426.38	28	10.4692	15.04
[1. 0.67 0.33 0.33 1. 0.33]	11	417.85	28	10.6686	12.06
[0.33 1. 1. 0.67 0.67 0.67]	11	476.59	28	11.8475	13.8
[0.67 0.33 0.67 0.33 0. 0.33]	11	634.51	28	8.7524	10.83
[0.67 0.33 1. 0. 0.33 0.67]	11	354.92	28	10.8282	13.76
[0.67 0.67 1. 0.67 0.33 0.67]	11	625.18	28	12.1899	12.95
[1. 0.67 0.33 0. 0.33 0.67]	12	472.05	28	11.0024	12.23
[1. 0.67 0.33 1. 0.67 0.67]	12	374	28	10.4734	12.54
[0.33 0.67 0.67 0. 0.33 0.33]	12	483.05	28	10.2336	11.43
[0.67 1. 0.33 0. 0.33 0.33]	12	410.82	28	9.15056	10.16
[0.67 1. 0.33 0. 1. 0.33]	12	451.92	28	11.0528	11.44
[0.67 1. 0.33 0.33 1. 0.33]	12	527.69	28	10.972	12
[0.67 1. 1. 0. 1. 0.33]	12	531.51	28	11.1162	11.79
[1. 0.67 0. 0.67 0. 1. ]	12	458.33	28	9.61641	11.79
[1. 0.67 0.33 0.67 0. 0.67]	12	494.31	28	8.88418	11.01
[1. 0.67 0.67 0. 0.33 0.33]	12	443.62	28	10.3711	10.89
[1. 0.67 0.67 0.33 1. 0.67]	12	505.18	28	11.6331	13.28
[0.33 0.33 0. 0.67 1. 0.67]	12	605.36	28	12.0926	15.14
[0.33 0.67 0.33 0. 1. 0.67]	12	538.03	28	12.2732	13.88
[0.33 0.67 0.67 0.67 0.33 1. ]	12	537.62	28	12.2646	14.13
[0.33 0.67 1. 0. 0. 0.67]	12	437.23	28	9.728	12.11
[0.33 0.67 1. 1. 1. 0.33]	12	637.59	28	11.5565	12.99
[0.33 1. 0. 0.67 0.67 0.67]	12	426.82	28	11.2177	13.2
[0.33 1. 1. 0. 0.33 0.67]	12	449.33	28	11.0438	12.49
[0.67 0.33 0. 0.67 1. 0.67]	12	663.03	28	10.3341	13.86
[0.67 0.67 0.33 1. 0.33 0.67]	12	634.72	28	10.7361	12.86
[0.67 1. 0.33 0.33 1. 0.67]	12	421.21	28	11.8411	13.56
[1. 0.33 0.33 0.33 0.33 0.33]	12	424.79	28	9.05392	11.82
[1. 0.33 0.33 0.67 1. 1. ]	12	506.97	28	11.509	14.52
[1. 0.33 0.33 1. 1. 0.67]	12	624.28	28	11.0886	13.73
[1. 0.33 0.67 0. 0.33 1. ]	12	476.41	28	12.1645	14.42
[1. 0.33 1. 1. 0.67 1. ]	12	564.03	28	10.474	14.5
[1. 0.67 0.33 0. 0.67 0.33]	12	638.64	28	11.1583	11.39
[1. 0.67 0.33 0.67 0.33 1. ]	12	476.13	28	10.9336	13.29
[1. 0.67 1. 0. 1. 0.33]	12	409.03	28	11.6757	12.19
[1. 0.67 1. 0.67 1. 0.67]	12	431.59	28	10.8504	13.29
[0.33 0.33 0. 0.33 0. 0.67]	12	471.18	28	9.3346	12.8
[0.33 0.33 0. 0.33 1. 0.67]	12	695.54	28	12.7268	15.19
[0.33 0.33 0.33 0.33 0.67 0.33]	12	486.67	28	11.8606	13.91
[0.33 0.33 0.33 0.33 1. 0.67]	12	411.23	28	12.3792	15.72
[0.33 0.33 0.33 0.67 0.67 0.67]	12	512.87	28	11.8967	15.35
[0.33 0.33 0.67 0. 0.33 0.33]	12	346.59	28	11.5611	13.19
[0.33 0.33 0.67 0.67 0. 0.67]	12	532.1	28	11.8752	13.94
[0.33 0.33 1. 0. 1. 0.33]	12	585.67	28	12.2521	14.43
[0.33 0.67 1. 0.67 1. 0.67]	12	574.51	28	12.4885	14.45
[0.33 1. 1. 0. 0.67 0.33]	12	413.08	28	10.9916	11.55
[0.33 1. 1. 0. 0.67 0.67]	12	507.13	28	12.3113	12.96
[0.67 0.33 0.33 0.67 0.33 0.67]	12	413.44	28	9.91812	13.54
[0.67 0.33 1. 0.33 1. 0.67]	12	541.05	28	11.8945	15.29
[0.67 0.67 0.33 0. 1. 0.67]	12	365.26	28	12.6195	13.37
[0.67 0.67 1. 0. 0. 0.33]	12	428.26	28	8.91768	9.62
[0.67 0.67 1. 0.33 0. 0.33]	12	529.62	28	9.76989	10.16
[0.67 0.67 1. 0.33 0.33 0.33]	12	611.87	28	10.9754	11.52
[1. 0.33 0.33 0.67 1. 0.67]	12	593.13	28	10.3713	13.59
[1. 0.33 0.67 1. 0.67 0.67]	12	441.05	28	10.6468	13.45
[1. 0.67 0.33 0. 0.67 0.67]	12	513.77	28	11.7312	12.86
[1. 0.67 1. 0.67 0.33 0.67]	12	491.03	28	11.1279	12.93
[0.33 0.33 0.67 0.33 1. 0.67]	12	370.28	28	12.0352	15.45
[0.33 0.67 1. 0.67 0. 0.67]	12	537.08	28	11.9421	12.93
[0.67 0.33 0.67 0.67 0.67 0.33]	12	543.08	28	10.3393	12.51
[0.67 0.33 1. 0.67 0.67 0.67]	12	448.03	28	11.7322	14.17
[0.67 0.67 1. 1. 0.67 1. ]	13	393.67	28	11.4725	14.33
[0.33 0.67 0.67 0. 0.67 0.67]	13	441.56	28	12.4179	13.81
[0.67 0.67 1. 0. 1. 0.33]	13	623.9	28	10.5824	12.36
[1. 0.33 0. 0.67 0.33 1. ]	13	470.1	28	10.0955	13.23
[1. 0.33 0. 0.67 0.67 0.67]	13	492.74	28	9.21478	12.82
[1. 0.67 0. 0.33 1. 0.67]	13	489.46	28	10.9186	13.03
[0.33 0.33 0. 0.67 0. 1. ]	13	490.03	28	10.1115	13.47
[0.33 0.33 0.33 0.67 0.33 0.67]	13	428.21	28	11.3697	14.19
[0.33 0.67 0.33 0.67 0.33 0.33]	13	582.67	28	11.047	11.68
[0.67 0.33 1. 1. 1. 1. ]	13	408.67	28	10.4536	15.37
[0.67 0.67 0. 0.33 1. 0.67]	13	425.54	28	10.8702	13.24
[1. 0.33 0.67 0. 0.67 0.33]	13	448.56	28	10.9828	12.55
[1. 0.67 0.67 0. 0.33 0.67]	13	479.13	28	11.1893	12.2
[0.33 0.33 0. 0.33 0.33 0.67]	13	362.23	28	10.8005	13.8
[0.33 0.33 0.33 0.67 0. 1. ]	13	530.72	28	10.9988	14.29
[0.33 1. 1. 0.67 0.33 0.67]	13	487.49	28	11.6453	13.24
[0.67 0.33 0. 0.33 1. 0.67]	13	560.82	28	11.652	14.67
[0.67 0.33 0.33 1. 0.33 0.67]	13	510	28	9.59308	13.28
[1. 0.33 0. 0.67 1. 1. ]	13	387.03	28	9.98974	13.89
[1. 0.33 0.33 0.33 1. 0.67]	13	554.97	28	11.3343	14.38
[1. 0.33 1. 0.33 0.67 1. ]	13	594.56	28	11.8609	15.04
[1. 0.33 1. 0.33 1. 1. ]	13	428.85	28	11.3821	15.38
[1. 0.67 0.33 0.67 1. 0.67]	13	432.9	28	11.2166	13.16
[0.33 0.33 0.33 0.33 0.33 0.33]	14	493.26	28	10.5189	12.63
[1. 0.33 0. 0.33 0.33 0.67]	14	384.18	28	9.7414	12.63
[1. 0.33 1. 1. 1. 0.67]	14	531.82	28	10.3186	13.93
[0.33 0.67 0.67 0. 0.67 0.33]	14	608.03	28	11.2877	12.2
[0.33 1. 0. 0.67 1. 0.33]	14	660.05	28	10.0831	11.79
[0.67 0.67 0. 1. 1. 1. ]	14	409.46	28	10.7476	14.08
[0.67 1. 0. 0.33 0.67 0.67]	14	469.08	28	10.9444	12.7
[0.67 1. 0. 0.67 0. 0.67]	14	593.51	28	9.62071	10.78
[1. 0.33 0.33 0.67 0.33 0.67]	14	510.62	28	10.1733	12.84
[0.67 0.33 0.33 0.33 0.33 0.33]	14	382.79	28	10.2344	12.24
[0.67 0.33 1. 1. 0. 1. ]	14	551.51	28	9.98436	13.83
[0.67 0.67 0. 1. 0.67 1. ]	14	398.9	28	11.4181	13.51
[0.67 0.67 1. 0. 0.67 0.33]	14	571.03	28	10.97	11.88
[1. 0.33 0. 1. 0.67 1. ]	14	425.1	28	9.43594	13.18
[1. 0.33 1. 1. 0.67 0.67]	14	580.38	28	9.85124	13.23
[1. 0.67 0. 0.67 0.33 0.67]	14	472.64	28	9.91017	11.82
[0.33 0.67 0. 0.67 0. 0.67]	14	447.51	28	10.7054	11.67
[0.67 1. 0. 0.67 0.33 0.67]	15	502.21	28	10.9202	11.98
[0.67 1. 0. 1. 1. 0.67]	15	369.56	28	11.3259	13.13
[1. 0.33 0. 0.33 0. 0.67]	15	369.26	28	9.08375	11.06
[0.33 0.33 0. 1. 0. 1. ]	15	518.28	28	10.2738	13.69
[0.33 1. 0. 0.33 0.67 0.33]	15	557.79	28	10.537	11.36
[0.33 1. 1. 0.67 1. 0.33]	15	581.79	28	11.5924	12.29
[0.67 0.33 0. 0.67 1. 1. ]	15	423.72	28	11.0025	14.91
[0.33 0.67 1. 1. 0. 0.67]	15	676.97	28	10.7676	12.58
[0.67 0.33 0.67 0.67 1. 0.33]	15	543.18	28	10.3514	13.4
[1. 0.67 0. 0.67 0.67 0.67]	16	384.59	28	10.1709	12.42
[0.33 1. 0. 1. 0. 1. ]	16	460.95	28	10.3486	12.91
[0.67 0.33 1. 0.67 0.67 0.33]	16	706.26	28	9.37191	12.81
[0.67 0.67 0. 0.67 0. 0.67]	16	528.38	28	9.16077	10.86
[1. 0.33 0. 1. 0. 1. ]	16	640.49	28	8.61921	11.46
[1. 0.33 0.33 1. 0.33 0.67]	16	415.72	28	10.0127	12.65
[1. 0.67 0. 0.33 0. 0.67]	16	456.95	28	9.00733	10.69
[1. 0.67 0.67 1. 0.67 0.33]	16	636.03	28	10.3229	11.15
[0.67 0.33 0. 0.33 0.67 1. ]	16	513.38	28	11.3981	14.44
[0.67 0.33 0. 0.67 0.33 1. ]	16	444	28	10.2462	13.79
[1. 0.67 0. 1. 1. 1. ]	17	569.64	28	10.7335	13.7
[1. 0.67 0. 0.67 0.33 0.33]	17	537.05	28	9.65766	10.18
[0.67 0.33 0. 1. 0.33 0.67]	17	507.77	28	9.58177	12.54
[0.67 0.67 0. 1. 0.33 1. ]	17	476.59	28	10.7274	13.39
[0.33 0.33 0.33 0.67 0.67 0.33]	17	817.18	28	10.9686	13.55
[0.67 0.33 1. 0.67 1. 0.33]	17	514.54	28	10.3747	13.11
[0.67 0.67 0. 0.33 0.33 0.33]	17	586.54	28	9.83359	10.74
[1. 0.33 0. 1. 1. 0.67]	18	772.03	28	10.1761	12.97
[1. 0.67 0.33 1. 0.33 1. ]	18	459.46	28	10.0678	13.04
[0.33 0.67 1. 0. 1. 0.33]	18	540.08	28	11.3393	12.63
[0.67 0.67 0. 0.33 0.67 0.33]	18	826.36	28	10.0834	11.46
[0.67 0.67 0. 1. 1. 0.67]	18	760.72	28	10.9358	12.97
[0.67 0.33 0. 0.67 0. 1. ]	18	455.51	28	9.42431	12.35
[1. 0.67 0. 0.33 0.33 0.33]	19	476.36	28	8.82473	10.26
[0.67 1. 0. 0.33 0.67 0.33]	19	570.72	28	10.202	10.99
[0.67 1. 0.33 0. 0.67 0. ]	19	851.13	28	6.06551	6.06
[0.33 0.67 0. 0.67 1. 0.33]	19	539.97	28	10.3824	12.15
[0.67 0.67 0. 0.33 0. 0.67]	19	532.85	28	9.28462	11.01
[1. 0.33 0. 1. 0.67 0.67]	20	499.26	28	9.54437	12.5
[0.67 0.33 0. 0.33 0.33 0.33]	20	663.41	28	9.06947	11.41
[1. 0.33 0. 0.67 0. 0.67]	21	548.82	28	8.06902	10.48
[0.67 0.33 0. 0.67 0.67 0.33]	21	584.03	28	9.41129	11.67
[0.67 0.33 0.33 0. 0.67 0. ]	21	684.31	28	8.32091	7.78
[0.67 1. 0.33 0.67 1. 0.33]	22	950.49	28	10.4681	11.73
[1. 0.33 0. 0.33 0.33 0.33]	22	587.56	28	9.55218	11.05
[1. 0.33 0. 0.67 1. 0.67]	22	388.92	28	9.97475	13.11
[1. 0.33 0. 0.67 0.33 0.67]	23	421.95	28	9.30598	12.16
[0.33 1. 0.33 0. 0.67 0. ]	23	876.31	28	5.79914	6.12
[0.67 0.67 0.33 0. 1. 0. ]	24	966.79	28	7.70416	7.4
[1. 0.33 0.33 1. 0.33 0.33]	26	621.41	28	7.88201	10.64
[1. 0.33 0. 0.67 0.67 0.33]	29	431.49	28	8.87583	11.32
[1. 0.33 1. 0. 0.67 1. ]	6	396.21	27	13.198	15.38
[0.33 1. 0.33 1. 0.33 1. ]	7	448.72	27	11.9193	14.3
[1. 0.33 0.67 0.33 0. 1. ]	7	438.13	27	10.1659	13.52
[0.33 1. 0.67 1. 1. 1. ]	7	736.49	27	12.8292	15.09
[0.67 0.67 0.67 0.67 0. 1. ]	7	457.18	27	11.3128	13.3
[0.67 1. 0.67 1. 0. 1. ]	7	489.18	27	11.0239	13.13
[0.67 1. 0.67 1. 0.33 1. ]	7	491.03	27	11.7345	14.01
[0.33 0.67 0.33 1. 0.67 1. ]	7	755.82	27	12.38	14.41
[0.33 0.67 0.67 0.67 0.67 1. ]	7	511.85	27	13.1143	14.62
[0.67 0.33 0.67 0. 0.67 1. ]	7	333.15	27	13.2742	15.6
[0.67 0.67 0.67 0.67 0.67 1. ]	7	434.36	27	12.1296	14.4
[1. 0.67 1. 0.67 1. 1. ]	7	428	27	12.3276	14.16
[0.67 0.67 0.67 1. 0.33 0.67]	7	457.74	27	11.4513	13.04
[0.67 1. 0.67 0.67 0.33 1. ]	8	570.82	27	12.4052	14.01
[1. 0.67 0.67 0.33 0.33 0.33]	8	398.1	27	10.2515	11.11
[0.67 1. 0.67 0.67 0. 1. ]	8	407.18	27	10.8285	13.02
[0.67 1. 0.67 0.67 0.33 0.67]	8	554.85	27	11.0089	12.62
[1. 0.33 0.67 0. 0.67 1. ]	8	454.18	27	12.3918	15.32
[1. 0.67 0.67 0.33 0.67 1. ]	8	452.41	27	12.7689	14.48
[0.33 0.33 0.33 0.33 1. 0.33]	8	669.33	27	12.6088	14.59
[0.33 1. 0.33 0.33 0.67 0.67]	8	397.95	27	12.5948	13.55
[0.67 0.67 0. 0.33 0.33 1. ]	8	442.1	27	10.8755	13.48
[0.67 1. 0.67 1. 1. 0.67]	8	534.26	27	12.3786	13.89
[1. 0.67 0.33 0.33 1. 0.67]	8	504.46	27	11.6449	13.63
[1. 0.67 0.67 1. 0.33 0.67]	8	487.82	27	10.3412	12.19
[0.33 0.67 0. 0.67 0.67 1. ]	8	575.15	27	12.6516	14.6
[0.33 0.67 0.33 0.67 0.67 0.67]	8	797.56	27	12.0393	13.53
[0.33 1. 0.67 0.67 0.67 0.67]	8	437.51	27	12.3337	13.65
[0.33 1. 1. 1. 1. 1. ]	8	563.79	27	13.0035	15.22
[0.67 0.33 0.33 0.67 0.33 1. ]	8	423.44	27	10.932	14.72
[0.67 0.33 0.67 0.33 0. 0.67]	8	379.67	27	9.9515	12.72
[0.67 0.33 1. 0. 0.67 0.67]	8	447.92	27	11.9156	14.73
[0.67 0.67 0.33 0. 1. 1. ]	8	511.18	27	12.3288	14.24
[0.67 0.67 0.33 0.67 0.33 1. ]	8	497.15	27	11.4809	14.03
[0.67 0.67 0.67 0.33 0. 1. ]	8	582.92	27	10.5949	13.01
[0.67 0.67 1. 0.67 0. 1. ]	8	448.33	27	11.9706	13.25
[1. 0.33 0.67 0.33 0.67 1. ]	8	411.46	27	11.6333	14.8
[1. 0.33 0.67 1. 1. 1. ]	8	623.26	27	12.0339	15.05
[0.33 1. 0.33 0.67 0.67 0.67]	8	490.1	27	12.1094	13.58
[0.33 1. 1. 0.67 0. 1. ]	8	445.77	27	12.3354	13.72
[0.67 0.33 0.33 0. 0.67 0.33]	8	365.41	27	11.9111	13.12
[0.67 0.33 0.67 0.33 0.33 1. ]	8	475.9	27	12.1406	15.37
[0.67 0.33 1. 0.67 0.67 1. ]	8	615.95	27	13.019	15.44
[0.67 0.67 1. 1. 0. 1. ]	8	569.56	27	10.8517	13.49
[1. 0.67 0.33 0.33 0. 0.67]	9	653.59	27	9.43237	11.19
[0.33 0.67 0.67 0.33 0.33 0.33]	9	541.41	27	11.5544	11.84
[0.33 0.67 1. 0.67 0.67 0.33]	9	581.64	27	11.5101	12.46
[0.67 1. 0. 1. 0.33 1. ]	9	539.36	27	10.9482	13.31
[0.67 1. 0.33 1. 0. 1. ]	9	500.95	27	10.6932	12.82
[0.67 1. 0.67 0.33 0. 0.33]	9	597.23	27	9.08346	9.6
[1. 0.33 0.67 0.67 0.33 0.67]	9	474.67	27	10.7835	13.45
[1. 0.33 1. 0.67 0.67 0.33]	9	465.9	27	10.7219	12.58
[0.33 0.33 0.67 0. 0.67 1. ]	9	335.77	27	13.4183	16.2
[0.33 0.33 0.67 0.33 0.33 1. ]	9	277.85	27	13.2584	16.34
[0.33 0.67 0. 1. 0.33 1. ]	9	468.15	27	10.8698	13.73
[0.33 0.67 0. 1. 0.67 1. ]	9	548.26	27	12.3446	14.13
[0.33 0.67 0.33 0.67 1. 1. ]	9	395.18	27	12.1553	14.62
[0.33 0.67 1. 0.33 1. 0.33]	9	569.82	27	12.8761	12.91
[0.33 0.67 1. 1. 1. 1. ]	9	511.74	27	12.991	15.23
[0.33 1. 0.33 1. 0.33 0.67]	9	558	27	11.6015	13.12
[0.33 1. 0.67 1. 0.67 1. ]	9	492.23	27	13.3581	15.04
[0.67 0.33 0.67 1. 0.33 1. ]	9	412.36	27	10.0617	14.68
[0.67 1. 0.33 0.33 0.67 0.67]	9	605.21	27	11.8281	13.2
[0.67 1. 0.67 0.67 0.67 1. ]	9	439.08	27	12.5992	14.24
[0.67 1. 0.67 1. 0.33 0.67]	9	484.77	27	11.6568	13.06
[1. 0.33 0. 0.33 1. 1. ]	9	573.59	27	11.6776	15.1
[1. 0.33 1. 0. 0.33 0.67]	9	465.82	27	11.6322	13.44
[1. 0.67 0.33 0. 1. 0.67]	9	461.92	27	12.5141	13.35
[1. 0.67 0.67 0.67 0. 0.67]	9	552.51	27	9.9997	11.36
[1. 0.67 0.67 0.67 0. 1. ]	9	465.77	27	10.8995	12.79
[1. 0.67 0.67 0.67 0.33 0.67]	9	485.54	27	10.8435	12.48
[0.33 0.33 0. 1. 1. 1. ]	9	399	27	12.4988	15.2
[0.33 0.33 0.33 0. 0.67 0.67]	9	400.59	27	13.0934	15.01
[0.33 1. 0. 0.67 0.33 0.67]	9	490.13	27	10.9886	12.55
[0.33 1. 0.33 0.67 0.67 0.33]	9	633.72	27	10.876	11.79
[0.33 1. 0.33 0.67 1. 0.67]	9	480.28	27	12.7822	14.04
[0.33 1. 1. 1. 1. 0.67]	9	457.08	27	13.1649	14.1
[0.67 0.33 0.33 1. 1. 1. ]	9	387.85	27	12.1724	14.97
[0.67 0.33 0.67 0.33 0. 1. ]	9	518.13	27	10.7909	13.76
[0.67 0.67 0.33 1. 0.67 0.67]	9	662.62	27	10.9424	13.18
[0.67 1. 0.67 1. 0.67 1. ]	9	439.9	27	12.9032	14.27
[1. 0.33 0.67 0. 1. 1. ]	9	329.36	27	13.025	15.11
[1. 0.33 0.67 0.33 0.67 0.67]	9	433.38	27	11.3392	14.32
[1. 0.33 0.67 1. 0. 0.67]	9	460.62	27	8.71364	11.56
[1. 0.33 1. 0. 1. 1. ]	9	381.49	27	13.5076	15.43
[1. 0.67 0.33 0. 1. 1. ]	9	426.54	27	12.533	14.12
[0.33 0.33 0. 0.33 0.33 1. ]	9	387.82	27	11.8136	14.99
[0.33 0.33 0.67 0.67 0.33 0.67]	9	384.9	27	12.171	14.38
[0.33 0.33 0.67 0.67 0.33 1. ]	9	366.23	27	13.3136	15.76
[0.33 0.67 0. 0.33 1. 0.33]	9	517.26	27	10.7955	12.31
[0.33 1. 0.33 0.67 0.67 1. ]	9	434	27	12.3236	14.11
[0.67 0.33 0.33 0. 1. 0.67]	9	406.54	27	14.2644	15.11
[0.67 0.33 0.33 0.33 1. 0.67]	9	409.95	27	11.9937	15.13
[0.67 0.33 0.67 0. 0.67 0.67]	9	370.31	27	12.2467	14.41
[0.67 0.33 1. 1. 0.33 1. ]	9	565.44	27	10.4618	14.54
[0.67 0.67 0.33 0.33 0. 0.33]	9	617.46	27	8.68116	9.64
[0.67 0.67 0.33 0.67 0. 0.67]	9	543.21	27	9.94343	11.84
[1. 0.33 0.67 0. 1. 0.67]	9	452.31	27	12.1084	14.4
[1. 0.33 1. 0.33 0. 0.67]	9	468.13	27	9.22541	12.34
[1. 0.67 1. 1. 0.33 0.67]	9	500.36	27	11.0137	12.39
[0.33 1. 1. 1. 0.33 0.67]	9	512.18	27	12.5743	13.33
[0.67 0.33 0.33 1. 0. 1. ]	9	349.56	27	9.16129	13.18
[0.67 0.33 1. 1. 0. 0.67]	9	529.26	27	9.71663	12.37
[0.67 1. 0.67 0.33 0. 0.67]	10	456.85	27	10.7679	11.95
[1. 0.67 0.67 0.67 0.67 0.33]	10	584.23	27	11.3343	11.68
[0.67 0.67 0. 0.67 0.33 1. ]	10	653.51	27	10.738	13.11
[0.67 1. 0. 0.67 0.67 0.67]	10	468.15	27	10.3123	12.66
[0.33 0.67 0.33 0. 0.33 0.67]	10	431.13	27	11.4153	12.88
[0.33 0.67 0.33 0.67 0.33 1. ]	10	457.18	27	12.7531	14.39
[0.33 0.67 0.67 1. 0.33 1. ]	10	484.03	27	12.8928	14.6
[0.33 0.67 1. 1. 0.67 1. ]	10	574.36	27	12.6393	15.05
[0.33 0.67 1. 1. 1. 0.67]	10	631.64	27	12.8891	14.49
[0.33 1. 0. 1. 0.67 0.33]	10	676.51	27	10.1653	11.54
[0.33 1. 1. 0.33 0.33 1. ]	10	405.08	27	13.4879	14.13
[0.67 0.33 0.33 0.33 0.33 0.67]	10	438.03	27	10.9092	14.11
[0.67 0.33 1. 0. 0.67 0.33]	10	516.03	27	11.076	13.27
[0.67 0.33 1. 1. 1. 0.67]	10	347.21	27	11.9041	14.55
[0.67 1. 0. 0.33 0.33 0.67]	10	422.41	27	10.1448	12
[0.67 1. 1. 1. 0.33 1. ]	10	484.54	27	11.139	14.05
[1. 0.33 0.33 0.33 0.67 0.33]	10	540.85	27	10.9441	12.54
[1. 0.33 1. 0. 0.67 0.33]	10	437	27	11.7849	12.98
[1. 0.67 1. 0.33 1. 0.33]	10	477.56	27	11.3041	12.26
[1. 0.67 1. 0.67 1. 0.33]	10	567.97	27	12.2269	12.1
[0.33 0.33 0.33 0.33 0. 0.33]	10	526.44	27	9.594	11.38
[0.33 0.33 1. 0. 1. 0.67]	10	332.9	27	13.6357	15.26
[0.33 0.67 0.33 0.33 0. 0.33]	10	546.59	27	9.53853	10.24
[0.33 1. 0.33 0.33 0. 0.33]	10	546.51	27	9.02675	9.74
[0.33 1. 0.67 0.33 0. 0.33]	10	477.1	27	9.79549	10.08
[0.67 0.33 0.33 0. 0.33 0.33]	10	537.97	27	10.7371	12.32
[0.67 0.33 0.33 0.33 1. 1. ]	10	519.79	27	12.1239	15.67
[0.67 0.33 0.33 0.67 0. 0.67]	10	583.79	27	9.58408	12.27
[0.67 0.33 1. 0. 0. 0.33]	10	535.95	27	9.43209	10.76
[0.67 0.33 1. 0. 1. 0.33]	10	566.59	27	12.3125	13.9
[0.67 0.33 1. 0. 1. 1. ]	10	350.33	27	11.6273	15.86
[0.67 0.33 1. 1. 0.67 0.67]	10	510.97	27	11.3502	14.28
[0.67 0.67 0.33 0.67 0. 1. ]	10	514.28	27	10.3812	12.69
[0.67 0.67 0.33 1. 0.33 1. ]	10	456.33	27	11.1099	13.64
[0.67 1. 0.33 1. 0.67 0.33]	10	686.74	27	10.421	11.6
[0.67 1. 1. 1. 0.33 0.67]	10	518.13	27	11.8987	12.99
[1. 0.33 0. 0.33 0.67 0.67]	10	350.97	27	10.4522	13.27
[1. 0.33 0.33 0. 0.67 0.67]	10	527.36	27	12.3771	14.01
[1. 0.33 0.67 0. 0.67 0.67]	10	471.18	27	12.015	14.29
[1. 0.33 0.67 0.33 0. 0.67]	10	508.9	27	8.93115	12.22
[1. 0.33 0.67 1. 0.33 1. ]	10	475.59	27	9.61555	13.92
[1. 0.33 1. 0. 0.33 0.33]	10	387.69	27	10.0917	11.98
[1. 0.33 1. 0. 0.67 0.67]	10	462.46	27	12.5556	14.21
[1. 0.33 1. 0.33 0.67 0.33]	10	541.36	27	12.0279	12.99
[1. 0.33 1. 0.67 0.33 0.67]	10	423.21	27	10.4641	13.37
[1. 0.33 1. 1. 0.33 1. ]	10	459.36	27	10.8183	13.89
[1. 0.67 1. 0.33 0. 0.33]	10	569.41	27	8.26165	9.59
[1. 0.67 1. 1. 0. 1. ]	10	375.28	27	10.3079	12.93
[0.33 0.33 0.33 1. 0.67 0.67]	10	346.9	27	12.6732	14.96
[0.33 0.33 0.67 0. 1. 1. ]	10	416.92	27	12.6345	16.08
[0.33 0.33 1. 0.33 0. 0.33]	10	410.08	27	10.2766	12.05
[0.33 0.33 1. 0.33 0.67 0.33]	10	552.59	27	13.1213	14.57
[0.33 0.33 1. 0.67 0.33 0.33]	10	617.56	27	11.7128	13.08
[0.33 0.67 1. 1. 0.33 0.67]	10	634.33	27	12.5345	13.83
[0.33 1. 0.33 0.67 0. 0.67]	10	530.49	27	10.368	11.96
[0.33 1. 0.33 0.67 1. 0.33]	10	571.26	27	10.6081	12.17
[0.33 1. 1. 1. 0. 0.67]	10	486.28	27	11.3803	12.39
[0.67 0.33 0.33 0. 1. 0.33]	10	453.77	27	12.2169	13.79
[0.67 0.67 0.67 0.33 0. 0.33]	10	537.44	27	8.97756	9.93
[0.67 0.67 0.67 0.67 0.67 0.67]	10	546.1	27	12.2073	13.52
[0.67 1. 0.67 1. 1. 0.33]	10	459.18	27	10.4208	11.86
[0.33 1. 0.67 1. 1. 0.67]	10	673.97	27	12.105	14.02
[0.33 0.67 0.33 0.67 0. 0.67]	11	458.77	27	10.9306	12.43
[0.33 0.67 1. 0.67 0.33 0.33]	11	678.38	27	10.9309	11.97
[0.67 0.67 0. 0.33 0.67 0.67]	11	275.67	27	11.3334	12.88
[0.67 1. 0.33 1. 0.67 0.67]	11	472.77	27	11.1935	13.25
[0.67 1. 0.67 0.33 0.33 0.33]	11	492.74	27	10.4912	10.95
[1. 0.67 0. 0.67 0.67 1. ]	11	436.36	27	10.6529	13.25
[1. 0.67 0.67 0. 0.67 0.67]	11	498.41	27	12.1422	13.11
[1. 0.67 1. 0. 0.67 0.67]	11	467	27	11.1924	12.89
[0.33 0.33 0. 0.67 1. 1. ]	11	376.56	27	12.3	16.03
[0.33 0.67 0.33 1. 1. 0.67]	11	540.18	27	12.0551	13.66
[0.33 0.67 0.67 0.67 0.67 0.67]	11	509.72	27	12.7249	13.9
[0.33 0.67 1. 0. 0.33 1. ]	11	540.56	27	12.1843	14.28
[0.33 1. 0. 0.33 0.67 0.67]	11	406.46	27	10.8847	12.76
[0.33 1. 1. 0.33 0.33 0.33]	11	561.54	27	11.373	11.5
[0.67 0.33 1. 0.33 1. 0.33]	11	389.46	27	11.8071	13.75
[0.67 1. 0. 0.67 1. 1. ]	11	393.92	27	11.1661	14.02
[0.67 1. 1. 0.67 1. 0.33]	11	459.87	27	11.4096	12.12
[1. 0.33 0. 0.67 0.67 1. ]	11	404.67	27	10.6879	13.81
[1. 0.33 0.67 0.33 0.33 1. ]	11	450	27	12.1225	14.41
[1. 0.33 0.67 0.67 1. 0.67]	11	464.28	27	10.6609	14.21
[1. 0.33 1. 0.33 0.33 0.33]	11	760.9	27	10.8779	11.92
[1. 0.67 0.33 0. 0.33 0.33]	11	431.87	27	9.9167	10.56
[1. 0.67 0.33 0.67 0.33 0.67]	11	552.46	27	10.7547	12.28
[1. 0.67 0.67 0.67 1. 0.67]	11	303.13	27	11.4592	13.59
[0.33 0.33 0. 0.33 1. 1. ]	11	514.72	27	11.8359	16.04
[0.33 0.33 0.33 0.67 1. 1. ]	11	677.46	27	12.5691	16.14
[0.33 0.33 0.67 0.67 1. 1. ]	11	449.03	27	12.9195	16.06
[0.33 0.33 1. 1. 1. 1. ]	11	540.03	27	12.6276	16.19
[0.33 0.67 0.67 1. 0. 0.67]	11	545.64	27	10.991	12.78
[0.33 0.67 1. 0.67 0.67 0.67]	11	453.69	27	12.8957	14.31
[0.33 1. 0.33 1. 0. 0.67]	11	551.62	27	10.7178	12.12
[0.33 1. 0.33 1. 1. 1. ]	11	385.18	27	12.3517	14.64
[0.33 1. 0.67 0.67 1. 0.33]	11	675.97	27	11.0604	12.5
[0.67 0.33 0.67 0. 0.33 0.33]	11	371.72	27	10.7773	12.43
[0.67 0.33 0.67 0.67 1. 0.67]	11	422.97	27	11.3404	14.51
[0.67 0.33 1. 0.67 1. 0.67]	11	464.08	27	10.8644	14.53
[0.67 0.67 1. 0.67 1. 0.33]	11	650	27	11.0966	12.13
[0.67 1. 0. 0.67 1. 0.67]	11	471.36	27	10.9333	12.98
[0.67 1. 0.33 1. 0.33 0.33]	11	612.28	27	9.6889	10.73
[0.67 1. 1. 0.67 0.33 0.33]	11	737.85	27	10.8625	11.19
[1. 0.33 0.67 0. 1. 0.33]	11	390.56	27	11.9107	13.19
[1. 0.33 0.67 0.33 0.67 0.33]	11	615.67	27	10.7107	12.83
[1. 0.33 0.67 0.67 0. 1. ]	11	339.33	27	8.98249	12.63
[1. 0.33 0.67 0.67 0.67 0.67]	11	511.21	27	11.0202	13.86
[1. 0.67 0. 0.67 0.33 1. ]	11	561	27	10.4921	12.97
[1. 0.67 0.33 1. 1. 0.67]	11	525.31	27	11.5805	13.08
[0.33 0.33 0. 0.67 0.67 1. ]	11	405.67	27	11.7569	15.09
[0.33 0.33 0.33 0. 0.67 0.33]	11	427	27	11.4412	13.45
[0.33 0.33 0.33 1. 0.67 0.33]	11	563.49	27	10.6217	13.24
[0.33 0.33 0.67 0.67 0. 0.33]	11	713.28	27	9.7439	11.17
[0.33 0.33 0.67 1. 0. 0.67]	11	616.18	27	10.5833	13.27
[0.33 0.33 1. 0.67 1. 0.67]	11	567.23	27	12.2211	15.9
[0.33 0.67 0.33 0.67 1. 0.33]	11	623.51	27	11.4886	12.39
[0.33 0.67 0.67 0.67 1. 0.67]	11	528.9	27	12.4301	14.41
[0.33 0.67 1. 1. 0. 1. ]	11	522.1	27	12.5241	13.79
[0.33 1. 0.67 1. 0.33 0.67]	11	476.08	27	11.6617	13.25
[0.67 0.33 0. 0.33 0.67 0.67]	11	550.03	27	10.7625	13.69
[0.67 0.33 0.67 0. 1. 0.67]	11	389.54	27	10.8708	14.81
[0.67 0.33 1. 0.33 0.33 0.33]	11	484.69	27	11.3691	12.4
[0.67 1. 1. 0.33 0. 0.33]	11	583.97	27	9.24106	9.67
[1. 0.33 0.33 0.67 0. 1. ]	11	494.82	27	9.67409	12.69
[1. 0.33 0.67 1. 0. 1. ]	11	534.56	27	8.55457	12.35
[1. 0.33 1. 0. 1. 0.67]	11	392.31	27	11.8786	14.64
[1. 0.67 0.33 1. 0.67 1. ]	11	486.62	27	10.6727	13.38
[0.33 0.33 0.33 1. 0.33 0.67]	11	570.69	27	10.9531	13.93
[0.33 0.33 0.67 0.67 0.67 0.33]	11	506.13	27	12.1092	13.53
[0.33 0.33 0.67 1. 0.67 1. ]	11	317.49	27	13.0061	15.82
[0.33 1. 0.67 1. 1. 0.33]	11	513.72	27	11.6158	12.53
[0.67 0.33 0.33 1. 0.67 1. ]	11	444.85	27	10.2059	14.77
[0.67 0.33 0.67 1. 0. 0.67]	11	537.05	27	8.40889	12.37
[0.67 0.33 0.67 1. 0. 1. ]	11	525.67	27	9.21804	13.45
[0.67 0.67 0.67 1. 1. 1. ]	11	526.59	27	11.519	14.48
[0.67 0.67 1. 1. 1. 0.67]	11	463.77	27	11.2666	13.86
[0.33 0.33 0. 0.67 0.33 1. ]	12	354.05	27	12.0477	14.87
[1. 0.67 0. 0.33 0.33 0.67]	12	415.67	27	10.5709	12.21
[1. 0.67 0. 0.67 1. 0.67]	12	428.82	27	10.8699	12.77
[1. 0.67 0.67 0.33 1. 0.33]	12	647.69	27	10.9837	11.9
[0.33 0.33 0.33 0. 0.33 0.33]	12	488.9	27	11.359	12.93
[1. 0.33 0. 0.33 0.33 1. ]	12	423.13	27	9.84476	13.62
[1. 0.33 0.67 0.67 1. 0.33]	12	596.05	27	10.3875	12.66
[0.33 0.33 0.33 0. 1. 0.33]	12	626.92	27	12.1328	14.17
[0.33 0.67 1. 1. 0.33 1. ]	12	715.03	27	11.7123	14.37
[0.67 0.33 0.67 0.67 0. 1. ]	12	420.59	27	9.85199	13.77
[0.67 1. 0.33 0.33 0.33 0.33]	12	757.46	27	9.46372	10.65
[1. 0.33 0.33 0.33 1. 0.33]	12	628.62	27	10.9962	13.04
[1. 0.33 0.67 0. 0.33 0.33]	12	448.69	27	10.7648	11.88
[1. 0.33 0.67 0.33 0.33 0.33]	12	523.9	27	9.73654	11.98
[1. 0.33 0.67 0.33 1. 0.67]	12	387.56	27	12.0139	14.49
[1. 0.67 1. 0.67 0.33 1. ]	12	489.26	27	11.3938	13.44
[0.33 0.33 0.67 0.33 0. 0.33]	12	537.87	27	10.3607	12.07
[0.33 0.33 0.67 0.67 0.67 1. ]	12	398.62	27	12.2106	15.87
[0.33 0.33 0.67 1. 0.67 0.67]	12	607.92	27	11.9423	14.65
[0.33 0.33 0.67 1. 1. 0.67]	12	546.41	27	12.2273	15.02
[0.33 0.67 0. 1. 0. 0.67]	12	590.77	27	9.6918	11.59
[0.67 0.33 0.67 0. 0.67 0.33]	12	406.1	27	11.1801	13.19
[0.67 0.33 0.67 0.33 0.67 0.33]	12	589.72	27	11.1862	13.19
[0.67 0.33 0.67 0.67 0.67 0.67]	12	444.28	27	11.0236	14.02
[0.67 0.33 1. 0. 0.33 0.33]	12	562.95	27	10.84	12.65
[0.67 0.67 0. 0.67 1. 0.67]	12	477.69	27	11.3823	13.18
[0.67 0.67 0.67 0.67 0. 0.67]	12	619.26	27	9.68842	11.77
[0.67 1. 0.67 1. 0. 0.67]	12	554.46	27	10.0442	12.07
[1. 0.33 0.33 0.67 0. 0.67]	12	562.85	27	8.6616	11.36
[1. 0.33 0.67 1. 0.33 0.67]	12	559.26	27	9.83061	12.88
[1. 0.67 0.67 0.33 0. 0.33]	12	672.33	27	8.35098	9.12
[0.33 0.33 0.33 0.67 1. 0.33]	12	712.62	27	11.3357	13.81
[0.33 0.33 0.67 0.33 0.33 0.67]	12	398.38	27	12.1724	15.15
[0.33 0.33 1. 0.33 0. 1. ]	12	440.13	27	11.4791	14.97
[0.33 0.33 1. 1. 0. 0.67]	12	670.26	27	10.56	13.64
[0.33 0.67 0.33 1. 0.33 0.33]	12	667.79	27	10.2957	11.48
[0.33 1. 1. 1. 0. 0.33]	12	665.49	27	9.84167	10.46
[0.67 0.33 0.33 1. 0.67 0.67]	12	480.51	27	10.1548	13.86
[0.67 0.33 1. 0.67 0. 0.33]	12	685.36	27	8.38041	10.34
[0.67 0.67 0.67 0.67 0.33 0.33]	12	517.69	27	9.87875	10.85
[1. 0.33 1. 1. 1. 0.33]	12	562.33	27	9.78335	12.6
[0.33 0.33 0.67 1. 1. 1. ]	12	395.26	27	11.4308	15.56
[0.33 0.67 0.33 0.67 0.67 0.33]	12	622.74	27	11.3095	12.23
[0.33 1. 1. 1. 0.33 0.33]	13	628.41	27	10.1608	11.55
[0.67 0.67 0. 0.67 0. 1. ]	13	399.28	27	10.1833	12.18
[0.67 0.67 0.33 1. 0. 0.67]	13	545.67	27	9.529	11.51
[0.67 1. 0.67 0.33 0.67 0.33]	13	499.9	27	11.3029	11.57
[1. 0.67 0.33 0.67 1. 0.33]	13	505.21	27	10.1574	11.84
[0.33 0.67 0.33 0.67 0. 0.33]	13	470.15	27	9.63515	10.12
[0.67 1. 1. 0.67 0. 0.67]	13	452.82	27	10.0511	12.14
[1. 0.33 0. 0.33 0.67 0.33]	13	536.69	27	10.1694	12.11
[1. 0.33 0.33 0.33 1. 1. ]	13	408.74	27	11.3133	15.26
[1. 0.67 0.67 1. 0.67 1. ]	13	485.33	27	11.3564	13.93
[0.33 0.33 0. 0.67 0. 0.67]	13	591.74	27	9.98508	12.39
[0.33 0.33 1. 1. 0.33 0.67]	13	473.74	27	11.0048	14.32
[0.33 0.67 0.67 1. 1. 0.67]	13	604.82	27	12.2324	14.24
[0.33 1. 0.67 0.67 0. 0.67]	13	574.67	27	11.3357	12.37
[0.67 0.33 0.67 0.33 0.33 0.33]	13	612.77	27	10.324	12.42
[0.67 0.33 0.67 0.33 1. 0.33]	13	535.1	27	11.8551	13.79
[0.67 0.33 0.67 1. 0.67 0.33]	13	563.21	27	9.37733	12.46
[0.67 0.33 1. 0.33 0.67 0.33]	13	609.59	27	12.0343	13.49
[0.67 0.67 0.33 1. 0.33 0.33]	13	605.36	27	10.0657	10.99
[0.33 0.33 0. 0.67 0.67 0.67]	13	474.51	27	10.3681	13.93
[0.33 0.33 0.33 1. 1. 0.67]	13	426.85	27	11.9411	14.63
[0.33 0.33 1. 0.33 0.67 0.67]	13	311.85	27	12.2429	15.46
[0.67 0.33 0.67 0.67 0.33 0.67]	13	605.67	27	10.8876	13.53
[0.67 0.33 1. 1. 0.33 0.67]	13	502.79	27	9.64965	13.46
[0.67 0.67 0. 0.67 0.33 0.67]	13	453.54	27	10.9283	12.17
[1. 0.33 1. 1. 0. 1. ]	13	383.44	27	9.14685	13.08
[1. 0.67 0.33 0.33 0. 0.33]	13	683.97	27	8.0038	8.95
[0.33 0.67 1. 1. 0.67 0.67]	13	748.67	27	11.8389	13.77
[0.67 0.33 0. 1. 0.33 1. ]	14	550.64	27	10.0953	13.57
[1. 0.67 0.67 0. 1. 0.33]	14	544.13	27	11.5196	11.94
[0.33 0.33 0. 0.67 0.33 0.67]	14	420.72	27	10.2402	13.53
[0.67 1. 0. 1. 0. 1. ]	14	477.62	27	10.2973	12.44
[0.67 1. 0.33 0.67 0.33 0.67]	14	429.64	27	10.8145	12.4
[0.67 1. 0.33 0.67 0.67 0.33]	14	717.51	27	9.94875	11.32
[0.33 0.67 0.67 0.67 0.67 0.33]	14	599.92	27	10.8941	12.21
[0.33 1. 1. 0.33 0. 0.33]	14	443.95	27	10.3118	10.22
[0.67 0.33 0.33 0.67 1. 1. ]	14	455.05	27	10.5299	14.99
[1. 0.33 0.33 0.33 0. 0.67]	14	509.31	27	9.19283	11.7
[1. 0.33 0.33 1. 0.67 1. ]	14	474.05	27	10.396	13.93
[1. 0.33 0.33 1. 1. 1. ]	14	731.49	27	10.5155	14.66
[0.33 0.33 0.33 1. 0. 0.67]	14	478.92	27	9.47547	13.16
[0.33 0.33 0.67 1. 0.33 0.33]	14	635.44	27	9.87371	12.35
[0.67 0.33 1. 0.67 0. 0.67]	14	599.62	27	9.14812	12.68
[1. 0.33 1. 1. 0.33 0.67]	14	372.44	27	9.37859	12.67
[0.33 1. 0.67 0.67 0. 0.33]	14	699.46	27	10.0257	10.07
[0.67 0.33 0. 0.67 0.67 0.67]	15	505.41	27	10.4147	13.43
[1. 0.33 0. 0.33 1. 0.33]	15	391.1	27	10.4556	12.63
[0.33 0.33 0. 0.33 0.33 0.33]	15	485.36	27	10.4617	12.16
[0.33 0.67 0. 0.67 0.33 0.67]	15	578.77	27	10.3452	12.6
[0.67 1. 0.33 0.67 0.33 0.33]	15	586.82	27	10.0961	10.76
[1. 0.33 0.67 0.67 0.67 0.33]	15	555.9	27	9.26207	12.2
[1. 0.33 1. 0.67 1. 0.33]	15	464.64	27	9.55735	12.71
[1. 0.67 0.67 0.67 1. 0.33]	15	754.79	27	10.8099	11.79
[1. 0.67 0.67 1. 1. 0.33]	15	630.59	27	10.0176	11.76
[0.33 0.33 1. 1. 1. 0.67]	15	613.28	27	12.0074	15.6
[0.33 0.67 0. 1. 0.33 0.67]	15	543.21	27	10.5877	12.53
[0.67 1. 0. 1. 0.67 0.67]	15	511.03	27	10.6025	12.64
[1. 0.33 0.33 0.67 0.33 0.33]	15	573.97	27	8.56976	11.08
[0.33 0.67 0. 0.33 0. 0.33]	15	564.82	27	8.84074	9.66
[0.33 1. 0.67 1. 0.33 0.33]	15	674.26	27	10.4058	11.32
[1. 0.33 0.33 0.67 0.67 0.33]	15	475.64	27	10.1791	12.1
[1. 0.67 0.67 1. 0. 0.33]	15	686.44	27	7.67011	9.13
[1. 0.33 0.33 1. 1. 0.33]	16	634.77	27	9.89699	12.72
[0.67 0.67 0.33 0. 0.67 0. ]	16	921.03	27	6.55868	6.58
[1. 0.33 0. 1. 1. 1. ]	16	526.38	27	10.0073	13.95
[1. 0.33 0.67 1. 0.67 1. ]	16	616.46	27	9.84798	14.31
[1. 0.33 1. 0.33 1. 0.33]	16	379.95	27	10.5664	13.41
[1. 0.67 0.33 0.67 0.67 0.33]	16	577.51	27	10.7631	11.45
[0.33 0.67 0. 1. 0. 0.33]	16	764.23	27	8.5567	9.66
[0.33 1. 0. 0.67 0.67 0.33]	16	578.31	27	10.3403	11.48
[0.67 0.67 0.67 1. 0.33 0.33]	16	606.67	27	9.72724	10.98
[1. 0.33 0.33 0.67 1. 0.33]	16	604.85	27	9.57543	12.14
[1. 0.67 0.33 0.67 0.33 0.33]	16	598.28	27	9.73698	10.4
[0.33 0.33 0. 1. 0. 0.67]	17	560.72	27	9.43033	11.88
[0.33 1. 1. 0.67 0. 0.33]	17	658.64	27	9.79943	10.08
[0.67 0.33 0. 0.33 0. 0.33]	17	509.05	27	7.73761	9.6
[0.67 0.33 0. 0.67 0. 0.67]	17	629.44	27	9.04036	11.56
[0.67 0.67 0. 1. 0.67 0.33]	17	561.23	27	10.2988	11.12
[1. 0.67 0. 1. 0.33 0.67]	18	513.59	27	9.68163	11.65
[0.67 0.67 0.67 0. 1. 0. ]	18	1166.05	27	7.73304	7.38
[0.33 0.33 0. 1. 1. 0.33]	18	529.79	27	10.1482	12.86
[0.33 1. 0. 0.67 0. 0.33]	18	494.82	27	8.55315	9.22
[0.33 1. 0. 0.67 0.33 0.33]	18	585.41	27	9.73476	10.66
[0.67 1. 0. 0.67 0.67 0.33]	19	675.1	27	9.92034	11.1
[0.67 0.33 0. 0.33 0.67 0.33]	19	507.23	27	10.4974	12.53
[1. 0.67 0.33 1. 0.33 0.33]	19	557.67	27	9.7024	10.62
[0.67 0.33 0. 0.33 1. 0.33]	19	497.03	27	10.5336	13.04
[0.67 1. 0. 1. 0. 0.33]	19	731.97	27	8.08073	8.89
[0.67 1. 0.67 0.33 0.67 0. ]	19	917.87	27	6.17007	6.11
[1. 0.67 0. 0.33 1. 0.33]	19	531.08	27	9.90863	11.52
[0.67 0.67 0. 0.33 1. 0.33]	19	663.33	27	10.623	11.68
[1. 0.33 0.33 0. 0.67 0. ]	19	994.41	27	7.67246	7.45
[1. 0.33 0. 1. 0.33 1. ]	20	314.92	27	9.48817	12.48
[0.67 1. 0. 1. 0. 0.67]	20	589.95	27	9.63569	11.19
[0.33 1. 0. 0.33 0. 0.33]	20	557.44	27	8.62956	9.23
[1. 0.33 0.33 0. 0.33 0. ]	20	1119.05	27	6.66849	5.88
[0.33 0.33 1. 1. 1. 0.33]	20	632.49	27	9.80209	13.99
[0.67 0.33 0. 1. 1. 0.33]	21	584.69	27	9.8265	12.63
[1. 0.67 0. 0.67 1. 0.33]	21	743.15	27	10.5131	11.31
[1. 0.67 0.33 0. 1. 0. ]	21	896.87	27	7.71733	7.33
[0.67 0.67 0. 1. 1. 0.33]	21	694.77	27	10.1945	11.5
[0.67 1. 0. 0.33 1. 0.33]	21	618.62	27	10.6731	11.36
[1. 0.67 0. 0.33 0. 0.33]	21	678.26	27	7.3094	8.6
[0.33 0.33 0.33 1. 1. 0.33]	21	694.74	27	9.77905	13.3
[1. 0.33 0. 0.67 0. 0.33]	21	537.28	27	6.88091	8.45
[0.67 0.33 0.33 0. 1. 0. ]	21	880.95	27	8.62194	8.46
[1. 0.67 0. 1. 0.67 0.67]	22	605.69	27	9.99333	12.33
[0.67 0.33 0. 0.67 0.33 0.33]	22	568.59	27	8.73787	10.93
[0.67 0.67 0. 1. 0.67 0.67]	22	537.9	27	10.5826	12.59
[1. 0.67 0.67 0. 1. 0. ]	22	982.95	27	7.56215	7.3
[0.67 1. 0. 0.67 0. 0.33]	22	552.41	27	7.77969	8.77
[0.67 1. 1. 0. 0.67 0. ]	23	944.51	27	5.72563	6.04
[0.67 0.67 0.67 0. 0.33 0. ]	23	1001.82	27	5.43557	5.3
[0.33 0.67 0. 0.67 0. 0.33]	24	548.46	27	8.41541	9.46
[0.67 0.67 0.67 0. 0.67 0. ]	24	854.08	27	6.84205	6.68
[1. 0.67 0. 0.33 0.67 0.33]	25	504.64	27	9.06515	11.1
[0.33 0.33 0. 0.67 0.33 0.33]	25	529.77	27	9.99883	11.82
[1. 0.33 0. 1. 1. 0.33]	25	585.74	27	9.02027	11.29
[1. 0.33 0.33 0. 1. 0. ]	25	573	27	8.7821	8.38
[0.67 0.67 0.33 0. 0.33 0. ]	26	961.87	27	5.17801	5.14
[0.33 1. 1. 0. 0.67 0. ]	26	755.21	27	5.67521	6.09
[0.67 1. 0. 0.67 0.33 0.33]	27	686.67	27	8.96045	10.26
[1. 0.33 0. 0.67 1. 0.33]	27	543.87	27	10.0046	11.53
[0.67 0.33 0. 0.67 1. 0.33]	28	555.36	27	9.58827	12.27
[0.67 1. 1. 0.33 0.67 0. ]	29	981.46	27	5.9523	5.92
[0.67 1. 1. 1. 1. 1. ]	7	478.67	26	13.6685	14.88
[0.33 0.67 0.67 0.67 0.33 0.67]	7	435.82	26	12.1025	13.34
[0.67 0.67 0. 0.67 1. 1. ]	7	497.18	26	11.7049	13.95
[0.33 1. 0.33 1. 0.67 1. ]	7	492.79	26	12.8999	14.55
[0.67 1. 0.67 0.67 1. 0.33]	8	629.21	26	11.7148	11.88
[0.67 0.67 0.33 0.67 0.67 0.33]	8	595.38	26	11.128	12
[1. 0.33 0.33 0.33 0. 0.33]	8	586.92	26	7.89451	9.62
[1. 0.67 1. 0.67 0.67 0.67]	8	477.18	26	11.6495	12.85
[0.33 0.33 1. 0.33 0. 0.67]	8	463.69	26	11.759	14.03
[0.33 1. 0.67 1. 0. 1. ]	8	415	26	12.1653	13.41
[0.67 0.67 0.33 1. 0. 1. ]	8	416.41	26	10.5996	12.86
[0.33 0.67 0.67 0.33 0.67 0.33]	9	545.74	26	11.971	12.82
[0.67 0.67 1. 0.33 0.67 0.33]	9	472.9	26	11.957	12.11
[0.33 1. 0.33 1. 1. 0.67]	9	482.41	26	11.9358	13.95
[0.33 1. 0.67 1. 0.67 0.67]	9	533.95	26	12.5313	13.9
[0.67 0.67 0.33 0.67 0.67 0.67]	9	453.85	26	11.438	13.2
[0.67 0.67 0.67 1. 1. 0.33]	9	803.1	26	11.4931	12.35
[0.67 1. 1. 1. 0.67 0.67]	9	535.26	26	12.5787	13.74
[1. 0.33 0.67 0.67 0.67 1. ]	9	486.49	26	11.6835	14.7
[1. 0.67 0.67 1. 1. 0.67]	9	547.38	26	11.4919	13.23
[0.33 0.67 0.67 0.67 1. 0.33]	9	643.69	26	12.2449	12.78
[0.33 1. 0. 1. 0.67 1. ]	9	606.95	26	11.25	14.34
[0.67 0.67 1. 1. 1. 0.33]	9	861.56	26	11.0329	12.57
[0.67 1. 1. 1. 0. 0.67]	9	557.08	26	10.2555	12
[0.33 0.33 1. 0.33 0.33 0.33]	9	491.46	26	11.9565	13.49
[0.67 0.67 1. 1. 0.33 0.67]	9	533.56	26	10.4672	12.25
[0.33 0.67 0.33 0.67 1. 0.67]	10	510.95	26	12.984	14.07
[0.33 0.67 0.33 1. 0. 0.33]	10	672.05	26	9.0342	10.43
[0.33 0.67 0.33 1. 1. 1. ]	10	645.31	26	12.5169	14.72
[0.67 1. 0. 0.67 0.33 1. ]	10	506.03	26	10.2677	13.19
[0.67 1. 0.33 1. 0.33 0.67]	10	523.28	26	10.4375	12.72
[0.67 1. 0.67 1. 0.67 0.33]	10	736.77	26	10.5451	11.66
[0.33 0.33 0.67 0.33 0. 0.67]	10	481.13	26	10.35	13.6
[0.33 0.67 0.33 0.33 0.33 0.33]	10	562.69	26	11.041	11.57
[0.33 1. 0.33 1. 0.33 0.33]	10	590.23	26	10.0782	11.05
[0.67 0.67 1. 0.67 0. 0.67]	10	587.36	26	10.8966	12.14
[0.67 0.67 1. 1. 0.67 0.67]	10	591.82	26	11.319	13.13
[0.67 1. 1. 1. 0.67 0.33]	10	440.95	26	11.0888	11.97
[1. 0.33 0.67 0.33 0. 0.33]	10	559.72	26	8.26078	10.15
[1. 0.33 1. 0.33 0. 0.33]	10	672.05	26	8.3987	10.14
[1. 0.67 0.67 1. 0. 1. ]	10	424.69	26	10.0868	12.75
[0.33 0.67 0.33 1. 0.67 0.33]	10	534.28	26	11.0264	11.97
[0.33 0.67 0.67 0.67 0.33 0.33]	10	673.72	26	11.2981	11.64
[0.67 0.33 0.67 0.67 0. 0.67]	10	658.82	26	9.14374	12.13
[0.67 0.33 0.67 1. 1. 0.33]	10	513.46	26	9.87693	13.02
[0.67 1. 0.67 0.67 0.67 0.33]	10	614.49	26	10.2715	11.69
[0.67 1. 1. 1. 0.33 0.33]	10	756.49	26	10.1366	11.14
[0.33 0.33 1. 1. 0. 1. ]	10	513.03	26	11.3547	14.81
[0.33 0.67 1. 0.33 0. 0.33]	10	558.72	26	9.81594	10.54
[0.33 0.67 1. 1. 0.33 0.33]	10	705	26	10.9711	11.8
[0.67 0.33 1. 0.33 0. 0.33]	10	534.1	26	9.55511	11.07
[0.67 0.67 1. 1. 0.67 0.33]	10	627.33	26	11.2592	12.08
[0.67 1. 0. 1. 0.67 1. ]	11	502.46	26	11.0598	13.8
[0.67 0.67 0.67 0.67 0. 0.33]	11	498.41	26	8.82352	9.72
[1. 0.67 1. 1. 1. 0.67]	11	522.82	26	10.8601	13.48
[0.33 1. 0.33 0.33 0.33 0.33]	11	477.69	26	10.42	10.93
[0.67 0.67 0.67 0.67 1. 0.33]	11	577.23	26	12.4296	12.76
[1. 0.67 1. 0.67 0. 0.33]	11	688.1	26	8.88669	9.58
[0.33 1. 0.33 0.67 0.33 0.67]	11	593.23	26	11.8682	12.62
[0.33 1. 1. 0.67 0.33 0.33]	11	722.62	26	10.5633	11.12
[0.67 0.33 0.67 1. 0. 0.33]	11	627.28	26	7.19579	10.21
[0.67 0.67 1. 0.67 1. 0.67]	11	693.33	26	12.3942	13.63
[0.67 1. 0.67 0.67 0.33 0.33]	11	605.59	26	10.3823	11.17
[0.67 1. 0.67 1. 0.33 0.33]	11	683.26	26	10.5234	11.08
[0.67 1. 1. 0.67 0.67 0.67]	11	423.79	26	11.5463	13.1
[1. 0.33 1. 0.67 0. 1. ]	11	677.54	26	9.48742	12.76
[1. 0.67 1. 1. 0. 0.67]	11	528.95	26	9.87561	11.64
[0.33 0.33 1. 1. 0.33 1. ]	11	533.21	26	12.1605	15.45
[0.33 0.67 0.33 1. 0.67 0.67]	11	602.59	26	11.6767	13.59
[0.67 0.33 0.67 1. 0.33 0.67]	11	674.05	26	10.1982	13.18
[0.67 0.67 0.33 0.67 1. 0.33]	11	667.67	26	10.7017	12.06
[0.67 1. 0.67 1. 0.67 0.67]	11	724.87	26	11.5689	13.43
[0.67 1. 1. 1. 1. 0.33]	11	478.49	26	11.0565	12.17
[0.67 0.67 0.67 1. 0. 0.67]	11	629.92	26	9.51466	12.1
[0.33 0.33 0.67 1. 0.33 0.67]	12	616.15	26	11.3109	14.64
[1. 0.67 0.33 1. 0. 0.67]	12	581.15	26	9.06921	10.89
[0.33 0.33 0. 1. 0.67 1. ]	12	490.85	26	10.1661	14.92
[1. 0.33 0.67 0.33 1. 0.33]	12	570.41	26	11.4889	13.42
[0.33 0.33 1. 0.67 0.67 0.33]	12	508.77	26	11.8594	13.87
[0.33 0.67 0. 1. 0.67 0.67]	12	481.26	26	10.8183	13.19
[0.33 1. 1. 1. 1. 0.33]	12	496.46	26	11.8997	12.55
[0.67 0.33 0.67 1. 1. 0.67]	12	579.74	26	10.4731	14.7
[0.67 1. 0.33 1. 0. 0.67]	12	503.87	26	9.89084	11.52
[0.67 1. 0.33 1. 1. 0.33]	12	530.31	26	10.5644	11.87
[1. 0.33 0.33 1. 0. 1. ]	12	491.95	26	8.44326	12.26
[1. 0.67 0.33 0.67 0. 0.33]	12	760.23	26	7.88061	8.74
[1. 0.67 1. 1. 0. 0.33]	12	647.28	26	7.70857	9.28
[0.33 0.33 0.67 0. 0.67 0.33]	12	462.85	26	12.4712	13.82
[0.67 1. 0. 1. 1. 1. ]	12	542.28	26	11.2111	13.92
[1. 0.67 0.67 0.67 0. 0.33]	12	491.21	26	8.40893	9.23
[0.67 0.33 0.33 1. 0.33 1. ]	12	388.08	26	10.9294	13.99
[1. 0.33 1. 0. 1. 0. ]	12	948.18	26	9.06331	8.57
[1. 0.67 1. 1. 0.33 0.33]	12	602.74	26	10.1282	10.92
[0.33 0.33 0.67 0.67 1. 0.67]	12	613.54	26	12.3932	15.2
[0.33 0.67 0.67 1. 0. 0.33]	12	692.31	26	9.81022	10.37
[0.33 0.67 0.67 1. 0.33 0.67]	12	429.62	26	11.5795	13.35
[0.33 0.33 0. 0.33 0.67 0.33]	13	720.21	26	10.9943	13.14
[0.33 0.33 1. 0. 0.67 0.33]	13	501.49	26	11.98	13.88
[0.33 1. 0.33 0.67 0. 0.33]	13	618.87	26	8.80145	9.66
[0.67 0.33 0. 1. 0.67 0.67]	13	558.97	26	11.1414	13.09
[0.67 0.33 0.33 0.33 0.67 0.33]	13	558.62	26	10.0655	12.78
[0.67 0.67 0.33 0.67 0.33 0.33]	13	629.28	26	10.1642	10.89
[0.33 0.33 0. 1. 1. 0.67]	13	608.41	26	10.4517	14.26
[0.33 0.33 1. 1. 0.67 1. ]	13	747	26	11.3149	15.24
[0.33 0.67 0. 0.67 0.33 0.33]	13	629.28	26	10.1171	10.94
[0.33 0.67 0.33 1. 0. 0.67]	13	550.85	26	10.4113	12.12
[0.33 1. 0.33 1. 0. 0.33]	13	635.56	26	8.69849	10.03
[0.67 0.33 0.67 0.67 0.33 0.33]	13	638.69	26	9.42307	11.77
[0.67 0.33 1. 0.67 0.33 0.33]	13	777.03	26	9.58394	11.95
[0.67 0.67 1. 1. 0.33 0.33]	13	664.59	26	9.79744	11.17
[0.67 1. 0.67 1. 0. 0.33]	13	669.77	26	8.81661	9.52
[1. 0.33 1. 0.67 0.33 0.33]	13	529.59	26	9.52164	11.34
[1. 0.33 1. 1. 1. 1. ]	13	612.13	26	11.3244	14.92
[0.33 0.67 1. 1. 0. 0.33]	13	742.56	26	9.53258	10.59
[0.33 1. 0.33 0.67 0.33 0.33]	13	601.64	26	10.5822	10.96
[0.33 1. 0.33 1. 0.67 0.33]	13	725.18	26	10.4124	11.75
[0.67 0.33 1. 1. 1. 0.33]	13	643.72	26	9.44486	12.99
[0.33 0.33 0.33 1. 0. 0.33]	13	588.67	26	7.94019	10.42
[0.33 1. 0. 1. 0.33 1. ]	14	606.21	26	11.9138	13.82
[0.67 1. 0. 1. 0.33 0.67]	14	545.18	26	10.2185	12.01
[0.33 0.33 1. 1. 0.67 0.67]	14	364.79	26	11.8161	14.76
[0.33 0.67 0. 0.33 0.67 0.33]	14	534.46	26	10.8541	12.03
[0.33 0.67 0.33 1. 1. 0.33]	14	754.41	26	11.0175	12.3
[0.33 1. 1. 1. 0.67 0.67]	14	618.56	26	11.6584	13.9
[0.67 0.33 0.33 0.67 1. 0.33]	14	604.77	26	9.91395	13.19
[0.67 0.33 0.67 1. 0.67 1. ]	14	420.03	26	10.111	15.01
[1. 0.67 0.33 1. 0.67 0.33]	14	531.69	26	10.5201	11.29
[1. 0.67 0.67 0.67 0.33 0.33]	14	502.74	26	9.75237	10.73
[0.33 0.33 0. 0.33 1. 0.33]	14	413.64	26	11.3121	13.48
[0.33 0.33 0.67 0.67 1. 0.33]	14	824.95	26	11.0602	13.85
[0.33 0.67 1. 0. 0.67 0. ]	14	900.41	26	6.77698	6.68
[0.67 0.33 0. 1. 1. 1. ]	14	346.85	26	10.5844	14.12
[1. 0.67 0.67 1. 0.33 0.33]	14	690.23	26	9.21599	10.58
[0.33 0.33 1. 0. 0.33 0.33]	14	556.21	26	11.9188	13.26
[0.33 0.33 1. 0.67 1. 0.33]	14	657.64	26	11.9844	14.43
[0.33 0.67 1. 0.33 1. 0. ]	14	904.23	26	7.62464	7.52
[0.33 1. 0.67 0.67 0.67 0.33]	14	732.82	26	10.4843	11.74
[0.67 1. 0.33 0.67 0. 0.33]	14	537.54	26	8.42884	9.06
[0.67 1. 0. 0.33 0.33 0.33]	15	472.08	26	9.57119	10.38
[0.67 1. 0.33 0. 1. 0. ]	15	845.62	26	6.87265	6.96
[0.67 1. 1. 0.67 0. 0.33]	15	714.23	26	9.29769	9.63
[0.33 0.33 0.67 0.67 0.67 0.67]	15	502.49	26	11.9431	15.07
[0.67 1. 0.33 0.33 0. 0.33]	15	393.23	26	8.23126	9.26
[0.67 1. 0.33 1. 0. 0.33]	15	650.67	26	8.08862	9.36
[1. 0.33 1. 0.67 0. 0.67]	15	508.54	26	8.35004	11.93
[1. 0.33 1. 1. 0.33 0.33]	15	637.9	26	8.44682	11.15
[0.33 0.67 0. 1. 1. 0.33]	15	689.44	26	10.8093	12.36
[0.33 0.67 0.67 1. 1. 0.33]	15	647.59	26	11.4334	12.6
[0.33 1. 0.67 0.67 0.33 0.33]	15	558.95	26	10.7453	11.21
[1. 0.33 0.33 0.67 0. 0.33]	15	521.82	26	7.08144	9.03
[1. 0.33 1. 0.67 0. 0.33]	15	580.54	26	7.33137	9.45
[1. 0.67 1. 0. 1. 0. ]	15	854.51	26	7.68181	7.31
[0.33 0.33 1. 0.67 0.33 1. ]	15	360.51	26	11.8137	15.78
[0.33 0.67 0.67 1. 0.33 0.33]	15	662.36	26	10.2338	11.44
[0.67 0.33 0.33 0.67 0.33 0.33]	15	641.1	26	9.82126	11.79
[0.67 0.33 1. 1. 0.33 0.33]	15	903.72	26	8.89989	11.47
[0.67 0.67 0. 1. 0.33 0.67]	15	620.44	26	9.66594	12.23
[1. 0.33 0.33 1. 0.67 0.33]	16	722.67	26	9.69287	11.85
[0.67 0.67 0. 0.67 0.33 0.33]	16	582.44	26	9.91393	10.76
[0.33 0.33 0. 1. 0.33 0.67]	16	625.85	26	9.74468	12.95
[0.33 1. 0. 1. 1. 0.33]	16	630.92	26	10.3309	11.87
[0.67 0.33 0.33 1. 0.67 0.33]	16	625.54	26	9.73322	12.19
[1. 0.67 0. 1. 0. 1. ]	16	510.18	26	9.83153	11.68
[1. 0.67 1. 0. 0.67 0. ]	16	761.1	26	6.78536	6.56
[0.33 0.67 1. 0.67 0. 0.33]	16	628	26	9.55756	10.32
[0.33 1. 0. 0.67 0. 0.67]	16	410.62	26	10.1728	11.54
[0.67 0.33 0.33 1. 1. 0.33]	16	804.15	26	9.96918	12.78
[0.67 1. 1. 0.67 1. 0. ]	16	854.15	26	6.58774	6.98
[1. 0.33 0.67 0. 0.67 0. ]	16	865.26	26	7.78405	7.55
[0.67 0.67 1. 0.67 0. 0.33]	16	612.36	26	9.19955	9.77
[1. 0.67 0. 1. 0.67 1. ]	17	529.03	26	9.77753	12.98
[0.67 0.33 0.33 1. 1. 0.67]	17	795.26	26	11.4752	14.05
[1. 0.33 0.67 0. 1. 0. ]	17	922.03	26	8.98098	8.41
[0.33 1. 0. 1. 0. 0.67]	17	516.67	26	9.76902	11.47
[0.67 0.67 0.33 1. 0. 0.33]	17	669.31	26	8.5099	9.4
[1. 0.67 0.33 0.33 1. 0. ]	17	1057.08	26	7.99853	7.25
[0.33 1. 0. 0.33 0.33 0.33]	18	534.54	26	9.83827	10.56
[0.67 0.33 0. 1. 1. 0.67]	18	604.79	26	9.80286	13.42
[1. 0.67 0. 0.67 0.67 0.33]	18	568.74	26	9.8015	10.9
[0.33 0.33 0.67 1. 1. 0.33]	18	592.18	26	11.7685	13.64
[0.33 0.67 0. 0.67 0.67 0.67]	18	423.56	26	10.6056	12.99
[0.33 1. 0. 1. 0.33 0.67]	18	486.62	26	9.67241	12.53
[0.33 1. 0.67 1. 0.67 0.33]	18	578.33	26	10.9149	12.11
[0.67 1. 0. 1. 1. 0.33]	18	619.13	26	9.67206	11.43
[0.67 0.33 0.67 0. 1. 0. ]	18	1030.44	26	8.71757	8.59
[0.67 0.67 0.67 0.33 1. 0. ]	18	1142.79	26	7.65375	7.19
[0.67 1. 0.33 0.67 0.67 0. ]	18	961.79	26	6.02195	5.86
[0.33 0.33 0. 0.67 0.67 0.33]	19	593.15	26	10.4153	12.86
[0.67 1. 0.67 0. 1. 0. ]	19	837.03	26	6.95347	6.85
[1. 0.33 1. 0.33 1. 0. ]	19	955.95	26	7.61074	8.09
[0.33 1. 0.33 0.33 1. 0. ]	19	947.26	26	7.20014	6.96
[0.67 0.67 1. 0.33 1. 0. ]	19	1271.62	26	7.62839	7.19
[0.67 0.33 0.67 0.33 0.67 0. ]	19	1284.56	26	6.98132	7.05
[1. 0.33 0. 0.67 0.33 0.33]	20	461.74	26	9.52705	10.52
[1. 0.33 0.33 1. 0. 0.67]	20	589.38	26	7.78598	10.89
[1. 0.67 0. 0.67 0. 0.67]	20	735.72	26	8.71941	10.43
[0.67 1. 0. 1. 0.67 0.33]	20	565.03	26	10.0005	11.1
[0.67 1. 0.67 0. 0.67 0. ]	20	863.49	26	5.85682	6.04
[0.33 0.67 0. 1. 0.33 0.33]	20	676.79	26	9.86536	10.97
[0.33 0.67 1. 1. 0.67 0.33]	20	709	26	9.94185	12.37
[0.67 0.33 0.67 0. 0.67 0. ]	20	1069.36	26	7.63913	7.58
[0.67 0.67 1. 0. 1. 0. ]	20	1050.23	26	7.79862	7.45
[0.67 0.33 0.33 0.67 0.67 0.33]	20	621.33	26	8.97635	12.43
[0.33 0.67 0.33 1. 1. 0. ]	20	1042.69	26	6.54591	7.09
[1. 0.67 0.33 0. 0.67 0. ]	21	1065.41	26	6.79355	6.61
[1. 0.67 0. 1. 0.33 0.33]	21	605.77	26	9.00414	10.13
[0.67 1. 0. 1. 0.33 0.33]	21	578.05	26	8.93176	10.34
[0.67 0.33 0. 1. 0.67 1. ]	21	546.31	26	10.3567	14.19
[0.67 0.67 0. 0.67 0. 0.33]	21	488.9	26	8.12648	8.91
[1. 0.33 0. 1. 0. 0.67]	22	511.62	26	7.61999	10.62
[0.67 0.67 0. 0.33 0. 0.33]	22	580.03	26	7.91429	9.04
[0.67 0.67 0. 1. 0. 0.67]	22	577.79	26	8.82809	10.72
[1. 0.67 0. 1. 0.67 0.33]	22	608.44	26	9.38519	10.87
[0.33 0.33 0. 1. 0.67 0.33]	22	644.59	26	10.4581	12.63
[0.33 0.33 0.33 0. 1. 0. ]	22	974.18	26	8.67135	8.82
[0.67 0.67 0. 1. 0. 0.33]	22	547.13	26	7.53884	8.76
[0.67 1. 0.33 0.33 1. 0. ]	22	842.51	26	7.25125	6.9
[0.33 1. 0.33 0. 1. 0. ]	23	722.79	26	6.60983	6.86
[0.33 1. 0.67 0. 1. 0. ]	23	580.28	26	6.5551	6.94
[0.67 1. 0. 0.33 0. 0.33]	23	606.23	26	7.93437	8.61
[1. 0.33 0. 0.33 0. 0.33]	23	548.1	26	7.24111	8.7
[0.33 0.33 0. 0.67 1. 0.33]	23	785.26	26	10.1613	12.93
[0.33 1. 0.67 0. 0.67 0. ]	23	696.33	26	5.76921	6.15
[0.67 1. 0.33 0.33 0.67 0. ]	23	937.64	26	6.40304	6
[0.67 1. 0.67 0. 0.33 0. ]	23	987.95	26	4.85794	4.68
[0.33 1. 0. 1. 0.33 0.33]	23	620.85	26	9.24309	10.46
[1. 0.67 0.33 0. 0.33 0. ]	24	860.18	26	5.37854	5.17
[0.67 0.33 0.33 1. 0.33 0.33]	24	632.77	26	8.18669	10.97
[0.33 1. 0.67 0.33 1. 0. ]	24	838.18	26	7.55743	6.96
[0.33 1. 1. 0. 0.33 0. ]	24	900.46	26	4.87953	4.88
[0.67 0.33 0.33 0. 0.33 0. ]	24	990.33	26	6.3865	5.95
[1. 0.67 0. 1. 1. 0.33]	25	802.95	26	9.41432	11.05
[0.33 0.67 0.33 0. 1. 0. ]	25	930.77	26	7.63589	7.5
[0.67 1. 0.67 0.67 1. 0. ]	25	883.05	26	6.70411	6.82
[0.67 1. 1. 0.67 0.67 0. ]	26	1179.49	26	5.86876	5.97
[1. 0.67 0. 0.67 0. 0.33]	26	676.72	26	7.89278	8.51
[0.67 1. 1. 0.33 1. 0. ]	26	980.13	26	7.29399	6.97
[0.33 1. 0.33 0.67 1. 0. ]	26	779.62	26	6.56314	6.94
[0.67 0.67 0.33 0.33 0.67 0. ]	26	748.41	26	6.5136	6.31
[0.33 0.33 0. 0.67 0. 0.33]	27	660.92	26	7.64871	10.01
[1. 0.67 0. 1. 0. 0.33]	27	617.26	26	7.01663	8.31
[0.67 1. 0.67 0.33 0.33 0. ]	28	991.82	26	4.57902	4.71
[0.33 1. 0.33 0. 0.33 0. ]	34	755.26	26	4.81008	4.81
[1. 0.33 0.33 0.67 1. 0. ]	37	1237.38	26	6.8973	7.38
[1. 0.67 0. 0.33 0.33 0. ]	39	1024.95	26	5.74662	5.07
[0.67 0.33 0. 1. 0. 0.33]	41	601.13	26	6.76285	9.11
STRING	55	304.24	26	8.37	9.18
[0.67 1. 0.67 1. 1. 1. ]	8	509.46	25	12.9371	14.45
[0.67 1. 1. 1. 1. 0.67]	9	460.21	25	12.9575	13.87
[0.67 0.67 0.67 0.67 0.67 0.33]	9	518.46	25	10.8426	11.64
[0.33 1. 1. 1. 0.33 1. ]	10	473.85	25	12.776	14.38
[0.67 0.67 0.67 1. 0. 0.33]	10	595.13	25	8.74413	9.63
[0.67 0.67 0.67 1. 1. 0.67]	10	459.51	25	12.2253	13.77
[1. 0.67 1. 1. 0.67 0.33]	11	640.28	25	10.6151	11.39
[0.67 1. 1. 1. 0. 0.33]	11	598.08	25	9.20797	9.9
[0.33 0.33 1. 1. 0. 0.33]	11	750.33	25	9.28139	11.15
[0.33 0.33 1. 1. 0.67 0.33]	11	699.67	25	10.062	12.58
[0.33 1. 1. 1. 0.67 0.33]	11	648.13	25	11.0448	12.22
[0.67 0.67 1. 1. 0. 0.33]	11	558.56	25	8.06359	9.68
[0.67 0.67 0. 1. 0. 1. ]	12	536.44	25	10.595	12.63
[0.33 1. 0. 1. 1. 0.67]	12	491.79	25	11.0865	13.42
[0.67 0.67 1. 1. 0. 0.67]	12	488.95	25	10.4096	12.08
[1. 0.67 1. 0.67 0.33 0.33]	12	692.13	25	10.0202	10.75
[1. 0.67 1. 1. 1. 0.33]	12	738.38	25	10.3924	12.06
[0.33 0.33 0.33 0.67 0.33 0.33]	12	496.69	25	11.3183	12.46
[0.67 0.33 1. 1. 0.67 0.33]	12	901.67	25	9.87613	12.18
[0.67 0.67 0.33 1. 1. 0.33]	12	846.59	25	11.4938	12.17
[0.67 0.67 1. 0.67 0.33 0.33]	12	591.05	25	11.3513	11.18
[1. 0.33 0.67 1. 1. 0.67]	13	465.08	25	10.5994	13.55
[0.33 0.33 0.33 0.67 1. 0.67]	13	553	25	11.8369	15.67
[0.67 0.67 0.33 1. 0.67 0.33]	13	689.41	25	9.92476	11.79
[1. 0.33 1. 1. 0. 0.67]	13	546.82	25	7.62916	11.33
[1. 0.67 0.33 1. 1. 0.33]	13	870.67	25	10.4537	11.62
[0.33 0.67 0. 0.67 0.67 0.33]	13	538.69	25	10.0008	11.54
[0.67 0.67 0.67 1. 0.67 0.33]	13	593.28	25	10.3557	11.78
[1. 0.33 0.67 1. 0.33 0.33]	13	669.92	25	8.45975	11.01
[0.33 0.33 0.33 1. 0.33 0.33]	13	690.72	25	9.96069	12.26
[1. 0.33 0.33 0.33 1. 0. ]	13	1029.36	25	8.21225	8.11
[1. 0.33 0.67 0.67 0. 0.33]	13	763.49	25	7.0431	9.3
[1. 0.33 0.33 1. 0. 0.33]	13	790.56	25	6.88484	8.7
[1. 0.67 0.33 1. 0. 0.33]	14	594.03	25	7.68603	8.96
[0.33 0.67 0.67 0.33 1. 0. ]	14	1064.56	25	8.13575	7.5
[0.33 0.33 1. 0.67 0. 0.33]	14	575.54	25	9.53888	11.06
[0.67 1. 0.67 0.67 0. 0.33]	15	614.82	25	9.10376	9.69
[0.33 0.33 1. 1. 0.33 0.33]	15	679	25	9.82836	12.46
[1. 0.67 0.67 0.33 1. 0. ]	15	1320.23	25	7.34742	7.15
[0.67 0.33 0.33 0.67 0. 0.33]	15	624.77	25	7.74286	9.84
[0.67 0.33 0.67 1. 0.33 0.33]	15	628.87	25	8.30898	11.26
[0.67 0.33 1. 0.33 1. 0. ]	15	1081.23	25	8.04857	8.03
[1. 0.33 0.67 0.67 0.33 0.33]	15	739.51	25	8.7098	11.24
[0.33 0.33 0.67 0. 1. 0. ]	15	905.23	25	8.89917	8.76
[0.67 0.67 0.33 0.67 0. 0.33]	16	540.9	25	8.42226	9.53
[0.67 0.67 0. 0.67 0.67 0.67]	16	488.79	25	11.0641	12.56
[1. 0.67 1. 0.33 1. 0. ]	16	810.18	25	7.80406	7.24
[0.33 0.67 0.67 1. 0.67 0.33]	16	603.23	25	10.1879	12.12
[0.67 0.33 1. 1. 0. 0.33]	16	576.21	25	8.38893	9.96
[1. 0.33 1. 1. 0. 0.33]	16	794.67	25	6.7057	9.35
[1. 0.33 1. 1. 0.67 0.33]	17	727.26	25	9.1715	11.78
[1. 0.67 0. 1. 0. 0.67]	17	739.97	25	8.75251	10.25
[0.67 0.33 0.33 1. 0. 0.33]	17	707.69	25	7.44074	9.54
[1. 0.67 0. 1. 1. 0.67]	18	576.36	25	11.0212	12.78
[0.67 0.67 0. 0.67 0.67 0.33]	18	685.36	25	10.1706	11.19
[0.67 0.67 0. 0.67 1. 0.33]	18	782.1	25	10.6208	11.58
[1. 0.33 0. 1. 0.33 0.67]	18	520.36	25	9.20091	12.12
[1. 0.33 0.67 1. 1. 0.33]	18	792.31	25	9.53164	12.17
[1. 0.67 0.67 0. 0.67 0. ]	18	824.33	25	6.79527	6.58
[0.67 0.33 0.67 0.67 0. 0.33]	18	570.36	25	8.10439	10.19
[0.67 0.33 1. 0. 1. 0. ]	18	1197.33	25	8.96214	8.5
[1. 0.67 0.33 0.33 0.67 0. ]	18	1320.31	25	6.76934	6.34
[1. 0.33 1. 0.33 0.67 0. ]	19	1029.28	25	6.81438	6.95
[0.33 0.67 0.33 0. 0.67 0. ]	20	687.56	25	6.47933	6.72
[0.67 1. 0. 0.67 1. 0.33]	20	632.87	25	10.4052	11.4
[0.33 0.33 0.33 0. 0.67 0. ]	20	1008.64	25	8.07721	7.89
[0.67 0.33 0.33 0.33 1. 0. ]	20	1038.21	25	8.4536	8.03
[0.67 1. 0.33 0.67 1. 0. ]	20	1053.41	25	6.56143	6.73
[0.67 0.67 0. 1. 0.33 0.33]	21	698.87	25	9.16775	10.73
[0.67 1. 1. 0. 1. 0. ]	21	1046.72	25	6.72145	6.93
[0.33 0.67 0.67 0. 0.33 0. ]	21	979.23	25	5.18357	5.34
[0.67 0.33 0. 1. 0.33 0.33]	21	677.82	25	8.42333	10.67
[0.33 1. 0. 1. 0. 0.33]	21	644.26	25	8.4687	9.42
[0.33 1. 0. 0.33 1. 0. ]	21	749.36	25	7.27778	6.91
[1. 0.33 0.67 0.33 0.67 0. ]	21	1185.79	25	6.92719	6.97
[1. 0.67 0.67 0.33 0.67 0. ]	21	1106.67	25	6.61083	6.33
[0.67 0.67 0.67 0.33 0.67 0. ]	21	1099.05	25	6.37124	6.29
[1. 0.33 1. 0. 0.67 0. ]	21	959.62	25	7.90035	7.39
[0.33 0.67 0. 1. 0.67 0.33]	22	578.26	25	9.96321	11.55
[1. 0.33 0.67 0.33 1. 0. ]	22	987.62	25	7.38512	7.94
[0.33 1. 1. 0.67 1. 0. ]	22	1007.1	25	6.54042	6.84
[0.67 1. 0.67 0.33 1. 0. ]	23	827.41	25	7.06228	6.94
[0.33 0.67 0.67 0. 1. 0. ]	23	919.03	25	7.6299	7.65
[0.67 0.33 0. 0.67 0. 0.33]	23	700.51	25	7.28907	9.08
[0.67 0.67 0.33 0.33 1. 0. ]	23	988.1	25	7.46063	7.26
[0.33 1. 1. 0.33 1. 0. ]	23	1123.15	25	7.14678	6.93
[0.67 0.67 1. 0. 0.33 0. ]	23	1037.36	25	5.48064	5.25
[0.67 1. 0.33 0. 0.33 0. ]	24	749.21	25	4.78004	4.74
[1. 0.67 1. 0.67 1. 0. ]	24	1093.74	25	6.85431	6.95
[0.67 1. 1. 1. 1. 0. ]	24	1127.74	25	6.10897	6.82
[0.33 1. 0.33 0.67 0.67 0. ]	24	1152.36	25	5.7596	5.98
[0.67 1. 0.33 1. 1. 0. ]	24	1074.03	25	6.38922	6.7
[1. 0.67 0.33 0.33 0.33 0. ]	25	1134.05	25	5.07334	4.83
[0.33 1. 0.67 0.67 1. 0. ]	25	1058.62	25	6.30067	6.76
[0.67 0.33 0.67 0.67 1. 0. ]	25	1660.97	25	6.71108	7.22
[0.67 0.67 0. 0.33 1. 0. ]	25	907.44	25	7.40356	7.03
[0.33 0.67 0.67 0. 0.67 0. ]	26	774.74	25	6.38383	6.7
[0.33 0.67 1. 0. 0.33 0. ]	26	908.31	25	5.25941	5.38
[0.33 0.33 0. 1. 0.33 0.33]	26	633.69	25	8.61827	11.25
[0.33 0.67 0. 0.33 1. 0. ]	26	886.41	25	7.59239	7.22
[0.67 1. 0.67 1. 0.67 0. ]	26	967.87	25	5.63408	6.03
[0.67 0.67 0.67 0.67 1. 0. ]	26	1273.97	25	7.25192	6.82
[1. 0.67 1. 0. 0.33 0. ]	27	935.38	25	5.16733	5.07
[0.33 1. 0.33 0.33 0.67 0. ]	27	953.15	25	5.92284	5.99
[0.67 1. 0.33 0.33 0.33 0. ]	27	966.33	25	4.73974	4.7
[0.33 1. 1. 0. 1. 0. ]	27	858.49	25	6.45739	6.87
[1. 0.67 0.67 0.33 0.33 0. ]	27	1075.87	25	5.22592	4.97
[0.33 1. 0. 0.33 0.33 0. ]	27	910.28	25	5.04782	4.78
[0.33 1. 0. 1. 0.67 0. ]	27	920.31	25	5.5667	5.86
[0.67 0.33 0.33 0.33 0.67 0. ]	27	1152.31	25	6.68199	6.9
[0.67 1. 0.33 1. 0.67 0. ]	27	831.38	25	5.3933	5.79
[0.33 0.67 0. 1. 1. 0. ]	27	1053.44	25	6.91712	6.7
[0.67 0.33 0.67 0.33 1. 0. ]	27	930.15	25	7.78497	8.01
[0.33 0.67 0.33 0.33 0.33 0. ]	28	1064.26	25	4.79275	5.03
[0.33 1. 0.67 0.33 0.67 0. ]	28	1088.54	25	6.0794	6.05
[0.67 1. 1. 0.33 0.33 0. ]	28	1206.26	25	4.60654	4.65
[0.33 1. 1. 0.67 0.67 0. ]	28	1024	25	5.75791	6
[1. 0.33 0. 1. 0.67 0.33]	29	391.38	25	8.32232	11.07
[0.33 1. 0. 0.33 0.67 0. ]	29	750.1	25	6.10796	5.96
[1. 0.67 0. 0.33 0.67 0. ]	29	971.77	25	6.80003	6.21
[0.33 1. 0. 0.67 1. 0. ]	29	821.85	25	6.58276	6.8
[1. 0.33 0. 1. 0.33 0.33]	30	831.13	25	7.88554	10.08
[1. 0.67 0.33 0.67 1. 0. ]	30	951.26	25	6.89593	6.74
[0.67 0.67 0. 0.33 0.67 0. ]	30	932.97	25	6.53419	6.17
[0.33 0.33 0. 0.33 1. 0. ]	30	953.92	25	7.78855	8.03
[0.67 0.33 0. 1. 0.67 0.33]	31	516.64	25	8.79425	11.66
[0.67 1. 0. 0.33 1. 0. ]	31	895.72	25	7.13823	6.71
[1. 0.67 0. 0.33 1. 0. ]	31	1076.59	25	7.66489	7.05
[0.67 1. 0.67 0.67 0.67 0. ]	31	1226.21	25	5.63357	5.83
[1. 0.33 0. 0.33 1. 0. ]	32	1347.59	25	8.10226	7.67
[0.33 0.67 0. 0.33 0.67 0. ]	33	893.54	25	7.10139	6.36
[0.33 1. 0.33 0.33 0.33 0. ]	33	931.36	25	4.55202	4.77
[0.67 0.67 0.33 0.33 0.33 0. ]	33	1235.03	25	4.95683	4.78
[1. 0.33 0.67 0.67 1. 0. ]	35	1072	25	6.31235	7.03
[0.67 1. 0. 1. 1. 0. ]	35	926.38	25	6.42946	6.61
[0.67 1. 0. 0.67 1. 0. ]	37	991.51	25	6.9186	6.58
[1. 0.33 0. 0.67 0.67 0. ]	40	1216.85	25	6.11377	6.17
[1. 0.33 0. 1. 0. 0.33]	41	596.54	25	6.36029	8
[0.67 0.67 0. 0.33 0.33 0. ]	43	1052.67	25	5.31364	4.91
[1. 0.33 0. 1. 0.67 0. ]	45	1681.74	25	5.5407	6.05
[1. 0.67 0. 1. 0.67 0. ]	48	1552.59	25	5.59381	5.72
[0.33 0.33 1. 0. 0.67 0. ]	13	1097.59	24	7.99529	7.77
[0.33 0.33 0.67 1. 0. 0.33]	14	686.74	24	8.60251	10.92
[0.33 0.33 0.67 1. 0.67 0.33]	15	644.77	24	10.9945	13.35
[0.33 0.33 0.67 0. 0.67 0. ]	16	968.44	24	7.88137	7.86
[0.33 0.33 1. 0.33 1. 0. ]	16	874.72	24	8.61766	8.32
[0.67 0.67 1. 0.33 0.67 0. ]	17	982.23	24	6.49722	6.33
[1. 0.33 0.33 0.33 0.67 0. ]	17	956.33	24	7.41693	7.02
[1. 0.33 0.67 0. 0.33 0. ]	17	993.67	24	6.68858	6.08
[0.33 0.67 0.67 0.33 0.67 0. ]	17	1120.92	24	6.81646	6.55
[0.67 0.33 1. 0. 0.67 0. ]	18	1143.33	24	7.63273	7.49
[1. 0.67 1. 0.33 0.67 0. ]	18	1171.33	24	7.00468	6.39
[0.33 0.67 0.33 0.33 1. 0. ]	19	823.56	24	7.52241	7.24
[0.33 0.67 0.33 0.33 0.67 0. ]	20	1053.13	24	6.7743	6.35
[0.33 1. 1. 1. 1. 0. ]	20	864.56	24	6.19369	7.01
[0.67 0.33 0.67 0. 0.33 0. ]	20	1148.56	24	6.33129	6.09
[1. 0.67 0.67 0. 0.33 0. ]	21	1026.9	24	5.4105	5.28
[0.33 0.33 0.33 0.33 1. 0. ]	21	985.46	24	7.99564	8.16
[0.67 0.67 0.67 0.67 0.67 0. ]	21	1042.62	24	6.097	6.2
[0.33 0.67 0.67 0.67 0.67 0. ]	21	1112.59	24	6.16953	6.34
[1. 0.33 1. 0. 0.33 0. ]	22	1514.85	24	6.39643	5.95
[1. 0.67 1. 1. 1. 0. ]	22	1168.87	24	6.4732	6.76
[0.33 0.33 0.33 0. 0.33 0. ]	22	998.64	24	6.4495	6.28
[0.33 0.67 0.67 1. 1. 0. ]	22	1039.41	24	6.86042	7.01
[0.33 1. 0.67 0.67 0.67 0. ]	22	927.46	24	6.2898	6.19
[0.33 0.33 0.67 0. 0.33 0. ]	23	899.15	24	6.23555	6.27
[0.67 0.67 1. 0. 0.67 0. ]	23	909.69	24	6.52053	6.41
[0.67 0.33 1. 0. 0.33 0. ]	23	1331.38	24	6.19916	6.02
[0.33 0.67 1. 0. 1. 0. ]	24	958.62	24	7.51777	7.39
[0.33 1. 0.67 1. 1. 0. ]	24	998.28	24	6.28077	6.91
[0.67 0.67 0.33 0.67 1. 0. ]	24	1270.23	24	7.01392	6.92
[0.33 1. 0.67 1. 0.67 0. ]	24	1205.97	24	5.09161	5.95
[0.67 0.33 0.67 0.67 0.67 0. ]	24	1399.46	24	5.82777	6.46
[0.67 0.67 1. 0.67 1. 0. ]	25	1452.72	24	6.82267	6.71
[1. 0.33 1. 0.67 1. 0. ]	25	1188.97	24	6.64717	7.23
[0.67 1. 0.67 1. 1. 0. ]	26	1192.56	24	6.08845	6.54
[0.67 1. 0.33 0.67 0.33 0. ]	26	1168.95	24	4.46862	4.51
[1. 0.67 0.33 0.67 0.67 0. ]	26	1266.36	24	6.12696	5.94
[0.33 0.67 1. 1. 1. 0. ]	26	976.74	24	6.54611	7.08
[0.67 0.33 1. 0.67 1. 0. ]	26	1141.46	24	6.28887	7.52
[0.67 0.67 0.33 0.67 0.67 0. ]	26	1160.05	24	5.90219	5.99
[1. 0.33 1. 1. 1. 0. ]	26	1662.08	24	5.90948	6.93
[0.67 0.67 0.33 1. 1. 0. ]	27	1328.77	24	6.13549	6.5
[0.67 0.33 0.33 0.67 1. 0. ]	27	1683.38	24	7.16243	7.29
[0.33 0.67 0.33 0. 0.33 0. ]	28	966.9	24	5.07882	5.2
[0.67 1. 1. 1. 0.67 0. ]	28	1235.33	24	5.31512	5.86
[0.67 0.67 0.33 1. 0.67 0. ]	28	1161.56	24	5.4552	5.91
[1. 0.67 0.67 0.67 1. 0. ]	29	1272.74	24	6.62776	6.8
[1. 0.33 0.33 0.33 0.33 0. ]	29	1091.56	24	5.57051	5.49
[1. 0.67 1. 0.33 0.33 0. ]	29	1105.54	24	5.034	4.99
[0.33 0.33 1. 0.67 1. 0. ]	29	1298.64	24	6.78189	7.53
[0.33 1. 0.67 0. 0.33 0. ]	30	960.23	24	4.76388	4.79
[0.67 1. 0. 0.33 0.33 0. ]	30	949.62	24	4.81533	4.57
[0.33 1. 0. 0.67 0.67 0. ]	30	1160	24	5.81347	5.93
[0.33 0.67 0. 0.67 1. 0. ]	30	1140.82	24	7.2827	6.68
[0.67 1. 0. 0.33 0.67 0. ]	31	1141.1	24	6.16027	5.82
[1. 0.67 0.67 1. 1. 0. ]	31	1313.95	24	6.65857	6.65
[0.33 0.67 0. 0.67 0.67 0. ]	31	1190.44	24	6.1015	5.94
[0.67 0.33 0. 0.33 1. 0. ]	31	1340.18	24	8.14648	7.69
[1. 0.33 0.33 1. 1. 0. ]	31	1201.72	24	6.21231	6.8
[0.33 0.33 0. 0.33 0.67 0. ]	32	1014.79	24	6.99389	7.03
[1. 0.33 0.67 1. 1. 0. ]	32	1598.56	24	6.31259	7.09
[1. 0.67 0.67 1. 0.67 0. ]	32	1426.56	24	5.38408	5.75
[1. 0.33 0. 0.33 0.67 0. ]	33	964.56	24	7.39132	6.77
[1. 0.33 0.33 0.67 0.67 0. ]	33	1450.31	24	6.14496	6.45
[0.33 0.33 1. 0. 0. 0. ]	33	1697.36	24	3.49856	3.11
[0.67 0.67 0. 0.67 1. 0. ]	33	1041.87	24	7.39991	6.61
[1. 0.67 0. 0.67 1. 0. ]	33	991.41	24	6.83718	6.57
[0.33 1. 0.67 0.33 0.33 0. ]	34	1030.74	24	4.87434	4.82
[0.67 1. 0. 0.67 0.67 0. ]	35	1097.21	24	5.92488	5.82
[0.33 0.67 0. 1. 0.67 0. ]	35	1269.08	24	5.81084	6.03
[0.33 1. 0.33 1. 0.67 0. ]	35	1034.44	24	5.24695	5.9
[0.67 0.33 0. 0.33 0.67 0. ]	35	1231.67	24	7.03616	6.59
[0.67 0.33 0. 0.67 1. 0. ]	36	1168.62	24	6.69723	6.83
[0.67 0.67 0. 0.67 0.67 0. ]	36	1381.41	24	6.1198	5.93
[0.67 0.67 0. 1. 0.67 0. ]	38	1311.92	24	5.92951	5.7
[0.33 0.33 0. 0.67 0.67 0. ]	38	1309.31	24	6.33128	6.7
[1. 0.67 0. 0.67 0.67 0. ]	39	1303.54	24	6.46113	5.85
[0.67 1. 0. 1. 0.67 0. ]	39	1266.46	24	5.53956	5.73
[0.67 0.67 1. 0. 0. 0. ]	39	1539.26	24	2.93492	2.66
[0.67 0.33 0.33 1. 1. 0. ]	40	1234.56	24	6.02707	6.87
[0.67 0.33 0.67 0. 0. 0. ]	40	1657.26	24	2.84662	2.55
[0.33 0.33 0. 0.67 1. 0. ]	41	1091.97	24	6.56768	7.11
[1. 0.33 0. 0.67 1. 0. ]	42	1132.23	24	6.90592	7.09
[1. 0.67 0.33 1. 1. 0. ]	42	1224.85	24	6.61587	6.54
[0.67 0.67 0. 1. 1. 0. ]	42	806.97	24	6.28436	6.44
[1. 0.67 0. 1. 1. 0. ]	45	1379.51	24	6.39288	6.36
[0.33 1. 0.67 0.67 0.33 0. ]	46	1004.28	24	4.35976	4.77
[1. 0.33 0. 1. 1. 0. ]	48	1155.05	24	6.27422	6.77
[0.67 0.33 0. 1. 0.67 0. ]	48	1524.77	24	5.1244	5.88
[0.67 0.33 0. 0.67 0.67 0. ]	49	1101.77	24	5.99193	6.25
[0.67 0.33 0. 0.33 0.33 0. ]	50	1205.64	24	5.14406	5.26
[0.33 0.67 0.67 0.67 0.33 0. ]	50	1453.38	24	4.42535	4.82
[1. 0.33 0. 0.33 0.33 0. ]	55	1179.97	24	5.3102	5.24
[0.33 0.33 0.67 0. 0. 0. ]	57	1609.23	24	2.96223	2.74
[0.67 0.33 0. 1. 1. 0. ]	58	1393.51	24	5.52443	6.67
[1. 0.33 0.67 1. 0. 0.33]	13	687.59	23	6.7762	8.96
[0.33 0.33 1. 0.33 0.67 0. ]	13	1050.95	23	7.58396	7.39
[0.33 0.33 0.67 0.33 1. 0. ]	16	1068.64	23	9.00011	8.51
[0.33 0.33 1. 0. 0.33 0. ]	16	1006.38	23	6.34399	6.32
[0.67 0.33 1. 0.33 0.67 0. ]	20	1512.79	23	6.5129	6.82
[0.33 0.33 0.67 0.33 0.67 0. ]	21	1245.26	23	7.10042	6.96
[0.33 0.67 1. 0.33 0.67 0. ]	22	1030.95	23	6.88417	6.46
[0.33 0.33 0.33 0.33 0.67 0. ]	22	1123.03	23	7.15575	7.22
[0.33 0.33 1. 0. 1. 0. ]	22	819.51	23	8.35896	8.68
[0.33 0.67 0.67 0.67 1. 0. ]	23	1209.67	23	6.77184	6.91
[0.33 0.67 0.67 1. 0.67 0. ]	23	1605.44	23	5.21504	6.03
[0.33 1. 0.33 0.67 0.33 0. ]	23	1180.92	23	4.40785	4.63
[0.67 1. 1. 0. 0.33 0. ]	24	1014.46	23	4.59014	4.74
[0.33 0.67 1. 0.67 0.67 0. ]	25	1074.49	23	5.96175	6.35
[0.33 0.33 0. 1. 0. 0.33]	26	568.49	23	7.84774	9.78
[0.33 1. 0.33 1. 1. 0. ]	26	850.03	23	6.0889	6.87
[0.33 0.33 1. 0.33 0.33 0. ]	26	1476.23	23	5.72087	5.66
[0.33 0.67 0.67 0.33 0.33 0. ]	26	1143.59	23	4.9162	5.06
[0.33 0.33 0.33 1. 0.67 0. ]	26	1639.49	23	4.78938	6.4
[0.33 1. 1. 1. 0.67 0. ]	26	1014.49	23	5.47493	6.05
[1. 0.67 0.67 0.67 0.67 0. ]	27	1397.59	23	6.14213	6.04
[0.33 0.67 0. 0.33 0.33 0. ]	28	1131.36	23	5.37733	4.91
[1. 0.33 1. 0.67 0.67 0. ]	28	1422.85	23	5.88521	6.58
[0.67 0.33 0.33 0.33 0.33 0. ]	28	1442.95	23	5.35637	5.22
[0.67 0.67 0.67 1. 0.67 0. ]	29	1023.13	23	5.49457	5.83
[0.67 0.67 0.67 1. 1. 0. ]	29	1474.74	23	6.50859	6.72
[0.67 0.67 1. 1. 1. 0. ]	29	1528.38	23	6.02335	6.68
[0.33 0.33 0.67 0.67 1. 0. ]	29	928.67	23	6.85094	7.29
[0.33 0.33 0. 0.33 0.33 0. ]	30	1148.33	23	5.58445	5.52
[0.67 0.33 0.67 0.33 0.33 0. ]	30	1517.72	23	5.12352	5.45
[1. 0.33 0.67 0. 0. 0. ]	31	1711.49	23	2.7588	2.46
[1. 0.33 0.67 0.33 0.33 0. ]	31	1564.46	23	5.07507	5.42
[1. 0.33 0.33 1. 0.67 0. ]	31	1447.95	23	5.39451	6.13
[0.33 0.33 1. 0.67 0.67 0. ]	31	1440.23	23	5.52682	6.52
[1. 0.67 0.33 1. 0.67 0. ]	32	1261.67	23	5.64159	5.92
[1. 0.33 0.67 0.67 0.67 0. ]	32	1138.1	23	5.82386	6.29
[1. 0.67 1. 1. 0.67 0. ]	32	1634.41	23	5.33761	5.72
[1. 0.67 0. 0.67 0.33 0. ]	33	1549.82	23	4.81978	4.45
[0.33 0.33 0.67 0.67 0.67 0. ]	33	1110.85	23	6.36326	6.53
[0.33 1. 0. 1. 1. 0. ]	34	1062.1	23	5.97421	6.64
[1. 0.33 1. 0. 0. 0. ]	34	1753.97	23	3.07647	2.84
[0.67 0.33 0.33 1. 0.67 0. ]	35	1339.21	23	5.19197	5.97
[0.33 0.33 0.67 0.33 0.33 0. ]	36	1389.87	23	5.63193	5.77
[0.67 0.67 1. 1. 0.67 0. ]	38	1240.44	23	5.17157	5.85
[0.67 0.33 0.67 1. 1. 0. ]	38	1242.13	23	5.27004	6.94
[1. 0.33 0.67 1. 0.67 0. ]	39	1160.82	23	5.00652	6.09
[0.67 0.33 0.67 1. 0.67 0. ]	39	1605.95	23	4.88001	6.05
[0.67 1. 0. 0.67 0.33 0. ]	39	1326.31	23	4.48175	4.38
[0.33 0.33 0. 1. 1. 0. ]	43	1248.95	23	6.23425	6.99
[0.33 1. 0. 0.67 0.33 0. ]	43	1262.54	23	4.38446	4.58
[0.33 1. 0. 1. 0.33 0. ]	44	1107.1	23	4.16173	4.6
[0.67 0.33 0.33 0.67 0.67 0. ]	45	1690.95	23	5.53719	6.12
[0.67 0.67 0. 0.67 0.33 0. ]	45	1349.79	23	4.7877	4.47
[0.33 0.67 0. 0.67 0.33 0. ]	49	1122.33	23	4.69824	4.83
[0.67 1. 0.33 1. 0.33 0. ]	51	1377.77	23	3.93781	4.27
[1. 0.67 0.67 0. 0. 0. ]	51	1667.23	23	2.59585	2.26
[1. 0.33 0.33 0.67 0.33 0. ]	54	1526.28	23	4.05532	4.69
[0.67 1. 1. 0.67 0.33 0. ]	56	1353.05	23	4.23251	4.59
[0.33 1. 1. 0.67 0.33 0. ]	59	1019.26	23	4.46398	4.84
[0.67 0.67 0. 1. 0.33 0. ]	61	1241.15	23	4.1185	4.43
[0.67 0.33 1. 0. 0. 0. ]	72	1708.62	23	3.06103	2.81
[0.33 1. 1. 0.33 0.67 0. ]	16	988.08	22	6.31044	6.12
[0.33 0.67 1. 0.67 1. 0. ]	23	1264.46	22	6.7852	6.85
[0.33 0.67 0.33 0.67 0.33 0. ]	23	1548.97	22	4.30625	4.73
[0.67 0.67 1. 0.67 0.67 0. ]	24	921.95	22	5.79062	5.94
[0.33 0.33 0.67 1. 1. 0. ]	25	1423.44	22	6.82483	7.18
[0.67 1. 0.67 0.67 0.33 0. ]	26	1414.79	22	4.34758	4.54
[0.33 0.33 1. 1. 1. 0. ]	26	1603	22	5.93921	7.1
[0.33 0.33 0.33 0.33 0.33 0. ]	27	1122.54	22	5.26325	5.61
[0.67 0.33 1. 0.67 0.67 0. ]	28	1261.67	22	5.67389	6.2
[0.33 0.33 0.33 0.67 0.67 0. ]	28	1374.56	22	5.54178	6.28
[0.33 0.67 0.33 0.67 0.67 0. ]	29	1077.38	22	5.76178	6.15
[0.33 1. 1. 0.33 0.33 0. ]	29	1279.87	22	4.62575	4.78
[0.67 0.67 1. 0.33 0.33 0. ]	29	1313.31	22	4.79997	4.9
[0.67 0.67 0.67 0.33 0.33 0. ]	30	1201.49	22	5.07169	4.87
[1. 0.33 1. 0.33 0.33 0. ]	30	1507.54	22	5.29284	5.58
[0.33 0.67 0.33 0.67 1. 0. ]	31	971.31	22	6.80986	6.78
[1. 0.67 1. 0.67 0.67 0. ]	31	1416.64	22	6.11674	5.96
[0.33 0.33 1. 1. 0.67 0. ]	31	1445.23	22	4.86666	6.13
[0.33 0.67 1. 0.67 0.33 0. ]	31	1455.28	22	4.21691	4.84
[0.67 0.33 0.67 0.67 0.33 0. ]	33	1694.36	22	4.20759	4.72
[0.67 0.33 1. 1. 1. 0. ]	33	1482.28	22	5.20498	6.85
[0.33 1. 0.67 1. 0.33 0. ]	34	1265.74	22	3.90906	4.75
[0.33 0.67 1. 1. 0.67 0. ]	35	1010.18	22	5.26744	6.11
[0.67 0.33 0.33 0.67 0.33 0. ]	35	1650.51	22	4.63451	4.78
[1. 0.33 0.67 0.67 0.33 0. ]	36	1809.46	22	3.99345	4.76
[1. 0.67 0.33 0.67 0.33 0. ]	37	1440.18	22	4.43177	4.6
[0.33 0.67 0.67 1. 0.33 0. ]	38	1254.05	22	4.08583	4.8
[1. 0.33 1. 1. 0.67 0. ]	41	1483.82	22	4.78173	6.06
[0.33 0.33 0.33 0.67 1. 0. ]	42	1089	22	6.39038	7.51
[0.67 0.67 0.33 0.67 0.33 0. ]	44	1420.08	22	4.19439	4.5
[0.67 0.33 1. 0.33 0.33 0. ]	44	1540.9	22	5.13933	5.43
[0.33 0.67 1. 0.33 0.33 0. ]	45	1239.23	22	4.78305	5.13
[0.67 0.67 0.67 1. 0.33 0. ]	47	1563.77	22	3.99942	4.44
[0.33 0.67 0.33 1. 0.67 0. ]	48	1015.26	22	4.87407	5.92
[1. 0.67 0.67 1. 0.33 0. ]	48	1488.62	22	3.96657	4.55
[0.33 0.67 0. 1. 0.33 0. ]	48	1587.72	22	4.32497	4.65
[0.33 0.33 0. 1. 0.67 0. ]	52	1347.64	22	5.19802	6.36
[0.33 0.67 0.67 0. 0. 0. ]	53	1392.92	22	2.70241	2.53
[0.33 0.67 1. 0. 0. 0. ]	54	1376.95	22	2.97458	2.81
[0.33 1. 0.67 0. 0. 0. ]	58	1224.51	22	2.50644	2.39
[0.67 0.33 0.67 1. 0.33 0. ]	58	2050.72	22	3.78734	4.43
[0.67 0.67 0.33 1. 0.33 0. ]	60	1438.95	22	3.8077	4.51
[0.33 1. 1. 1. 0.33 0. ]	60	1415.49	22	3.83424	4.73
[0.67 0.67 0.67 0. 0. 0. ]	61	1334.33	22	2.58558	2.38
[0.67 0.33 1. 1. 0.67 0. ]	61	1469.38	22	4.37514	5.82
[0.33 0.67 0.33 1. 0.33 0. ]	64	1282.41	22	3.82748	4.67
[0.67 0.67 1. 0.67 0.33 0. ]	65	1363.38	22	4.10371	4.67
[0.67 1. 0. 1. 0.33 0. ]	65	1211.77	22	3.764	4.3
[0.33 1. 0.33 1. 0.33 0. ]	69	1292.49	22	3.7647	4.52
[0.67 1. 1. 0. 0. 0. ]	75	1409.23	22	2.66897	2.54
[0.67 1. 0.67 0. 0. 0. ]	79	1243.74	22	2.40898	2.27
[0.33 0.67 0.33 0. 0. 0. ]	85	1311.15	22	2.18955	2.05
[1. 0.67 1. 0. 0. 0. ]	87	1579.85	22	2.91587	2.55
[1. 0.67 0. 1. 0.33 0. ]	88	1829.1	22	3.90378	4.32
[0.33 0.33 0.33 1. 1. 0. ]	26	1591.41	21	5.49989	7.13
[0.67 0.67 0.67 0.67 0.33 0. ]	27	1426.15	21	3.93636	4.65
[1. 0.67 1. 0.67 0.33 0. ]	34	1398.36	21	4.18003	4.74
[1. 0.67 0.67 0.67 0.33 0. ]	34	1541.59	21	4.17445	4.66
[0.33 0.33 0.67 1. 0.67 0. ]	39	1037.13	21	4.90451	6.27
[0.67 1. 0.67 1. 0.33 0. ]	43	1587.18	21	3.6688	4.49
[0.33 1. 1. 0. 0. 0. ]	44	1326.31	21	2.7278	2.6
[0.67 0.33 0. 0.67 0.33 0. ]	45	1751.28	21	4.06781	4.56
[1. 0.33 1. 0.67 0.33 0. ]	48	1865.72	21	3.92335	4.76
[0.33 0.33 0.67 0.67 0.33 0. ]	56	1407.23	21	4.09214	4.98
[1. 0.33 0.33 0. 0. 0. ]	58	1757.92	21	2.25286	1.94
[0.33 0.33 0. 0.67 0.33 0. ]	59	1500.28	21	4.13046	4.84
[1. 0.33 0. 0.67 0.33 0. ]	61	1588.9	21	4.04001	4.74
[1. 0.67 0.33 1. 0.33 0. ]	62	1385.36	21	3.49658	4.46
[1. 0.33 0. 1. 0.33 0. ]	93	1691.03	21	3.66806	4.36
[0.67 0.33 1. 0.67 0.33 0. ]	36	1651.08	20	3.52581	4.67
[0.33 0.33 0.67 1. 0.33 0. ]	48	1473.23	20	3.2279	4.74
[1. 0.67 1. 1. 0.33 0. ]	53	1234.08	20	3.29577	4.54
[0.33 0.67 1. 1. 0.33 0. ]	53	1669.69	20	3.61493	4.72
[0.67 0.67 1. 1. 0.33 0. ]	58	1712.03	20	3.46663	4.57
[0.33 0.33 1. 1. 0.33 0. ]	63	1482.79	20	3.03179	4.8
[0.33 0.33 1. 0.67 0.33 0. ]	65	1655.05	20	3.84661	5.1
[0.33 0.33 0.33 0.67 0.33 0. ]	68	1223.77	20	3.99493	5.03
[0.33 1. 0.67 0.33 0. 0. ]	70	2277.1	20	2.01526	2.34
[0.67 1. 1. 0.33 0. 0. ]	72	2376.46	20	2.49485	2.37
[0.67 1. 1. 1. 0.33 0. ]	75	1411.92	20	3.52356	4.54
[0.67 0.67 0.33 0. 0. 0. ]	82	1360.41	20	2.1708	1.96
[0.33 0.33 0. 1. 0.33 0. ]	85	1557.59	20	3.49743	4.66
[0.33 0.67 1. 0.33 0. 0. ]	87	2277.51	20	2.47656	2.61
[0.67 0.33 0. 1. 0.33 0. ]	90	1772.92	20	3.42051	4.35
[0.67 0.33 1. 1. 0.33 0. ]	94	2249.15	20	2.97823	4.43
[0.67 1. 0.67 0.33 0. 0. ]	95	2895.03	20	1.70265	2.03
[1. 0.67 1. 0.33 0. 0. ]	96	3471.69	20	1.5952	2.11
[0.33 0.33 0.33 1. 0.33 0. ]	99	1560.56	20	2.83343	4.39
[0.67 0.33 0.33 1. 0.33 0. ]	104	2159.9	19	3.00773	4.2
[1. 0.33 1. 1. 0.33 0. ]	117	2171.33	19	3.26949	4.46
[1. 0.33 0.33 1. 0.33 0. ]	121	1751.28	19	3.08747	4.34
[1. 0.67 0.33 0. 0. 0. ]	127	1577.69	19	2.00411	1.83
[1. 0.33 0.67 1. 0.33 0. ]	141	2221.15	19	3.2867	4.44
[0.67 0.67 1. 0.33 0. 0. ]	188	2937.97	19	1.92483	2.29
[0.33 1. 1. 0.33 0. 0. ]	189	2249.15	19	2.54363	2.56
[0.33 0.67 1. 0.67 0. 0. ]	232	3113.67	19	1.95133	2.29
[0.33 0.67 0.67 0.33 0. 0. ]	251	2748.44	19	2.09597	2.28
[1. 0.67 0.67 0.33 0. 0. ]	346	4015.49	19	1.33048	1.75
[0.67 0.33 0.33 0. 0. 0. ]	130	1609.69	18	2.28956	1.96
[0.33 0.33 0.33 0. 0. 0. ]	138	1668.97	18	2.31129	2.09
[0.33 1. 1. 1. 0. 0. ]	160	2720.46	18	1.64792	2.33
[0.33 0.67 0.33 0.33 0. 0. ]	191	3633.13	18	1.41504	1.61
[0.67 0.67 0.67 0.33 0. 0. ]	281	3409.13	18	1.50604	1.92
[0.33 0.33 1. 0.33 0. 0. ]	466	3349.85	18	2.10966	2.45
[1. 0.33 1. 0.33 0. 0. ]	892	4508.62	18	1.32981	1.93
[0.33 1. 1. 0.67 0. 0. ]	141	2507.56	17	1.6544	2.35
[0.33 1. 0.33 0. 0. 0. ]	154	1272.1	17	2.07619	1.95
[0.67 1. 0.33 0. 0. 0. ]	161	1345.9	17	2.0078	1.84
[0.33 0.33 0.67 0.33 0. 0. ]	349	3504.36	17	1.65902	2.07
[0.67 1. 1. 0.67 0. 0. ]	493	3269.9	17	1.6218	2
[0.33 1. 0.67 1. 0. 0. ]	521	4109.9	17	1.25616	1.82
[0.33 0.67 0.67 0.67 0. 0. ]	844	3510.03	17	1.39324	2.04
[0.67 0.67 1. 0.67 0. 0. ]	907	3623.74	17	1.31801	1.96
[0.33 0.67 1. 1. 0. 0. ]	1124	3671.64	17	1.23754	2.14
[0.33 1. 0.67 0.67 0. 0. ]	243	3237.13	16	1.4547	1.98
[0.67 1. 0.67 0.67 0. 0. ]	695	3795.21	16	1.54458	1.7
[0.67 0.33 1. 0.33 0. 0. ]	777	3960.69	16	1.47319	2.11
[0.67 0.33 0.67 0.33 0. 0. ]	802	5088.41	16	1.20219	1.62
[0.67 1. 1. 1. 0. 0. ]	287	3840.82	15	1.38437	1.94
[0.33 1. 0.33 0.33 0. 0. ]	412	3423.97	15	1.52297	1.59
[0.67 0.67 0.67 0.67 0. 0. ]	760	4582.05	15	0.913714	1.45
[0.67 0.67 1. 1. 0. 0. ]	842	4078	15	0.926367	1.82
[0.67 1. 0.33 0.33 0. 0. ]	995	3956.28	15	1.26153	1.35
[1. 0.67 1. 0.67 0. 0. ]	1049	4771.21	15	1.05834	1.62
[0.33 0.33 1. 0.67 0. 0. ]	1501	4408.18	15	1.13028	1.99
[1. 0.33 0.67 0.33 0. 0. ]	2985	5883.56	15	0.804375	1.32
[0.33 0.67 0.67 1. 0. 0. ]	1032	4277.36	14	0.896996	1.69
[0.67 0.33 1. 1. 0. 0. ]	1160	6352.46	14	0.521156	1.42
[0.33 0.33 0.67 0.67 0. 0. ]	1364	5004.79	14	1.15691	1.58
[1. 0.67 0.67 0.67 0. 0. ]	1814	5085.67	14	1.05619	1.31
[1. 0.67 1. 1. 0. 0. ]	1929	5202.64	14	1.03594	1.55
[0.33 0.33 0.67 1. 0. 0. ]	2217	5737.46	14	0.601154	1.44
[0.33 0.33 1. 1. 0. 0. ]	461	4233.13	13	1.24633	1.93
[0.33 0.33 0.33 0.33 0. 0. ]	1851	4634.31	13	0.909361	1.34
[1. 0.33 1. 0.67 0. 0. ]	2099	5965.9	13	0.754896	1.34
[0.67 0.67 0.67 1. 0. 0. ]	2660	5636.46	13	0.601025	1.29
[0.67 0.33 1. 0.67 0. 0. ]	3542	5392.38	13	0.552055	1.51
[0.67 0.67 0.33 0.33 0. 0. ]	622	4857.77	12	0.911007	1.17
[0.67 1. 0.67 1. 0. 0. ]	732	4699.18	12	1.04192	1.54
[0.33 1. 0.33 0.67 0. 0. ]	748	4253.18	12	1.38062	1.35
[1. 0.67 0.67 1. 0. 0. ]	953	5728.92	12	0.603287	1.16
[1. 0.67 0.33 0.33 0. 0. ]	937	5037.26	11	0.960885	1.03
[0.33 0.67 0.33 1. 0. 0. ]	1211	5251.41	11	0.851081	1.13
[0.67 0.33 0.33 0.33 0. 0. ]	1338	6318.46	11	0.574672	0.81
[0.33 1. 0.33 1. 0. 0. ]	1447	5062.28	11	1.03386	1.19
[0.67 1. 0.33 0.67 0. 0. ]	1957	5156.74	11	1.05072	1.04
[0.67 1. 0.33 1. 0. 0. ]	2529	5838.41	11	0.764219	0.85
[1. 0.33 1. 1. 0. 0. ]	3591	6895.31	11	0.375136	1.11
[0.67 0.33 0.67 1. 0. 0. ]	2662	6721.18	10	0.458569	0.94
[0.67 0.33 0.67 0.67 0. 0. ]	3680	6402.62	10	0.572278	1.06
[1. 0.33 0.67 1. 0. 0. ]	6348	7512.18	10	0.24463	0.72
[1. 0.33 0.33 0.33 0. 0. ]	7268	7266.92	10	0.16251	0.62
[0.33 0.67 0.33 0.67 0. 0. ]	2374	4874.87	9	0.963507	1.13
[0.67 0.67 0.33 1. 0. 0. ]	3653	6879.9	9	0.451311	0.64
[0.33 0.33 0.33 1. 0. 0. ]	4165	6741.56	9	0.502013	0.75
[1. 0.33 0.67 0.67 0. 0. ]	4724	6872.13	9	0.407165	0.84
[0.67 0.67 0.33 0.67 0. 0. ]	2383	6049.23	8	0.538779	0.74
[1. 0.67 0.33 0.67 0. 0. ]	5897	7143.77	8	0.164059	0.54
[0.33 0.33 0.33 0.67 0. 0. ]	2784	6596.05	7	0.439138	0.81
[0.67 0.33 0.33 0.67 0. 0. ]	4368	7734.87	7	0.339151	0.42
[1. 0.67 0.33 1. 0. 0. ]	6470	7812.08	7	0.236537	0.35
[1. 0.33 0.33 0.67 0. 0. ]	9129	8438.9	7	-0.0324624	0.28
[1. 0.33 0.33 1. 0. 0. ]	9602	9555.28	7	-0.0437139	0.06
[0.67 0.33 0.33 1. 0. 0. ]	5612	8275.54	6	-0.00333348	0.31
[0.33 1. 0. 1. 0. 0. ]	8459	9821.62	2	-0.165736	-0.24
[0.33 1. 0. 0.67 0. 0. ]	10430	9780.85	2	0.0543546	-0.27
[0.67 1. 0. 0.33 0. 0. ]	12046	10618.5	2	0.00936473	-0.38
[0.33 1. 0. 0.33 0. 0. ]	6869	9516.62	1	0.0919455	-0.21
[0.33 0.67 0. 0.33 0. 0. ]	10274	10341	1	0.0411982	-0.32
[0.67 1. 0. 1. 0. 0. ]	10724	10671.9	1	-0.204669	-0.38
[0.33 0.67 0. 1. 0. 0. ]	10744	9924.72	1	-0.284275	-0.28
[0.33 0.67 0. 0.67 0. 0. ]	11303	10176.4	1	-0.108067	-0.36
[0.67 1. 0. 0.67 0. 0. ]	12171	10895	1	-0.179699	-0.42
[0.67 0.67 0. 0.33 0. 0. ]	12026	11051.6	0	-0.171061	-0.48
[0.33 0.33 0. 1. 0. 0. ]	12234	11258.6	0	-0.461615	-0.51
[0.33 0.33 0. 0.67 0. 0. ]	12581	11353.2	0	-0.368711	-0.54
[0.33 0.33 0. 0.33 0. 0. ]	12777	11100.5	0	-0.230734	-0.49
[1. 0.67 0. 0.33 0. 0. ]	12832	11649	0	-0.252418	-0.5
[0.67 0.67 0. 1. 0. 0. ]	13247	11035.4	0	-0.333165	-0.46
[1. 0.67 0. 1. 0. 0. ]	13297	11565.8	0	-0.543065	-0.55
[1. 0.33 0. 0.33 0. 0. ]	13636	12230	0	-0.392185	-0.65
[0.67 0.67 0. 0.67 0. 0. ]	14066	11812.1	0	-0.385693	-0.56
[0.67 0.33 0. 1. 0. 0. ]	14070	12216.4	0	-0.58827	-0.66
[0.67 0.33 0. 0.67 0. 0. ]	14242	12427.4	0	-0.672154	-0.7
[0.67 0.33 0. 0.33 0. 0. ]	14328	12269.9	0	-0.451767	-0.66
[1. 0.67 0. 0.67 0. 0. ]	14646	12063.2	0	-0.396043	-0.62
[1. 0.33 0. 0.67 0. 0. ]	14771	13098.9	0	-0.716754	-0.8
[1. 0.33 0. 1. 0. 0. ]	15833	12854.5	0	-0.817156	-0.78

## Sheet: KIRC vs STRING
dataset_split [XLMS_pos, PDB_pos, XLMS_decoy, PDB_decoy, XLMS_random, RRS]	median_rank	mean_rank	rank_leq_100	median_zscore	mean_zscore
KIRC: [0.33 0.67 0. 0.33 0.67 1. ]	8	493.59	31	12.4	14.57
STRING	55	304.24	26	8.37	9.18
