# Supplementary material for: Proteome-wide in silico screening for human protein-protein interactions
Source: bioRxiv. 2025 Nov 12:2025.11.10.687652. Preprint. [Version 1] doi: 10.1101/2025.11.10.687652 (PMC12642653; doi:10.1101/2025.11.10.687652)
Supplement: Supplement 5 — Table S5: Novel pairs in the human predictome Table of metrics associated with high scoring protein pairs that were not identified in other interaction databases such as the PDB, STRING, and IntAct. [file media-5.xlsx]

## Sheet: Explanation
This sheet provides the KIRC metric and SPOC scores for the subset of the 90% precision 16k which we designate as novel. For the purposes of this analysis, novel pairs are defined as those not present in the PDB and with the following characteristics: InTact < 2, STRING <= 700, STRING Physical <= 700, and BioGRID < 2.

## Sheet: Table_S5_top_novel_pairs
predictomes_link	complex_name	uniprot_ids	kirc_score	spoc_score	num_unique_contacts	avg_n_models	max_n_models	min_iptm	max_iptm	biogrid_detect_count	string_db_score	string_db_physical_score	intact_db_evidence_count	in_pdb
https://predictomes.org/hsbps/summary/6bk0upn	PTEN_HUMAN__PKHA1_HUMAN__807aa	P60484:Q9HB21	0.354	1	134	0.923	1	0.74	0.76	1	220	0	1	0
https://predictomes.org/hsbps/summary/0nou9f3	CCNQ_HUMAN__TTC14_HUMAN__1018aa	Q8N1B3:Q96N46	0.598	1	245	0.939	1	0.89	0.89	1	360	360	1	0
https://predictomes.org/hsbps/summary/hkc25dn	DESM_HUMAN__AINX_HUMAN__969aa	P17661:Q16352	0.662	1	398	0.781	1	0.31	0.33	1	394	313	1	0
https://predictomes.org/hsbps/summary/r49haj9	NC2A_HUMAN__H2B1N_HUMAN__331aa	Q14919:Q99877	0.112	1	177	0.847	1	0.68	0.71	1	458	0	1	0
https://predictomes.org/hsbps/summary/8zzx5s9	PRDX6_HUMAN__PRDX1_HUMAN__423aa	P30041:Q06830	0.366	1	182	0.908	1	0.89	0.91	1	513	224	0	0
https://predictomes.org/hsbps/summary/ts9171p	UBA1_HUMAN__RS27A_HUMAN__1214aa	P22314:P62979	1	1	109	0.908	1	0.85	0.86	1	662	587	1	0
https://predictomes.org/hsbps/summary/byjgvf9	K1C18_HUMAN__K1C17_HUMAN__862aa	P05783:Q04695	0.662	1	351	0.891	1	0.31	0.34	1	686	592	0	0
https://predictomes.org/hsbps/summary/p78rua3	GFAP_HUMAN__PERI_HUMAN__902aa	P14136:P41219	0.78	0.999	371	0.873	1	0.3	0.32	1	198	163	0	0
https://predictomes.org/hsbps/summary/xoep8zg	IRF6_HUMAN__IRF5_HUMAN__965aa	O14896:Q13568	0.676	0.999	179	0.886	1	0.47	0.48	1	236	191	1	0
https://predictomes.org/hsbps/summary/4tgiefd	ZBT7B_HUMAN__ZBT7A_HUMAN__1123aa	O15156:O95365	0.552	0.999	139	0.966	1	0.38	0.38	1	471	292	0	0
https://predictomes.org/hsbps/summary/0jqa6sc	S10A8_HUMAN__S10A7_HUMAN__194aa	P05109:P31151	0.694	0.999	90	0.941	1	0.85	0.88	1	588	303	0	0
https://predictomes.org/hsbps/summary/ci69o6p	PDE4A_HUMAN__PDE4D_HUMAN__1695aa	P27815:Q08499	0.61	0.999	429	0.827	1	0.6	0.63	1	682	249	1	0
https://predictomes.org/hsbps/summary/87ask1x	PERI_HUMAN__AINX_HUMAN__969aa	P41219:Q16352	0.848	0.998	378	0.901	1	0.31	0.33	1	234	181	0	0
https://predictomes.org/hsbps/summary/uk1p1mz	MTSS1_HUMAN__MTSS2_HUMAN__1502aa	O43312:Q765P7	0.774	0.998	262	0.903	1	0.42	0.44	1	257	225	1	0
https://predictomes.org/hsbps/summary/eml09w5	NACC2_HUMAN__NACC1_HUMAN__1114aa	Q96BF6:Q96RE7	0.674	0.998	152	0.908	1	0.33	0.34	1	268	165	1	0
https://predictomes.org/hsbps/summary/dj5hqou	KAT7_HUMAN__EPC2_HUMAN__1418aa	O95251:Q52LR7	0.698	0.998	348	0.782	1	0.5	0.51	1	637	519	0	0
https://predictomes.org/hsbps/summary/3ddqsys	FA83H_HUMAN__FA83F_HUMAN__1679aa	Q6ZRV2:Q8NEG4	0.436	0.997	207	0.923	1	0.6	0.62	1	258	0	1	0
https://predictomes.org/hsbps/summary/472mhz2	SH3G1_HUMAN__SHLB1_HUMAN__733aa	Q99961:Q9Y371	0.722	0.997	150	0.967	1	0.62	0.63	1	314	0	0	0
https://predictomes.org/hsbps/summary/l6rywaq	NFYB_HUMAN__TAF12_HUMAN__368aa	P25208:Q16514	0.192	0.997	173	0.865	1	0.53	0.58	1	376	292	0	0
https://predictomes.org/hsbps/summary/t91y8bi	ILF2_HUMAN__ZFR2_HUMAN__1329aa	Q12905:Q9UPR6	0.658	0.997	162	0.854	1	0.86	0.87	1	583	512	0	0
https://predictomes.org/hsbps/summary/6ssmhes	K2C1_HUMAN__K1C9_HUMAN__1267aa	P04264:P35527	0.8	0.997	493	0.838	1	0.3	0.32	1	617	485	0	0
https://predictomes.org/hsbps/summary/annpj8r	AP2D_HUMAN__AP2C_HUMAN__902aa	Q7Z6R9:Q92754	0.778	0.997	183	0.971	1	0.52	0.52	1	641	580	1	0
https://predictomes.org/hsbps/summary/j06npqn	NAA38_HUMAN__LSM2_HUMAN__220aa	Q9BRA0:Q9Y333	0.13	0.997	102	0.899	1	0.86	0.89	1	0	647	0	0
https://predictomes.org/hsbps/summary/8g2p2kw	KLH22_HUMAN__IPP_HUMAN__1218aa	Q53GT1:Q9Y573	0.442	0.996	144	0.882	1	0.62	0.71	1	265	183	1	0
https://predictomes.org/hsbps/summary/w41tavj	K1C18_HUMAN__K2C72_HUMAN__941aa	P05783:Q14CN4	0.674	0.996	491	0.819	1	0.34	0.38	1	311	229	0	0
https://predictomes.org/hsbps/summary/6u7uj04	K1C18_HUMAN__GFAP_HUMAN__862aa	P05783:P14136	0.604	0.996	395	0.916	1	0.32	0.33	1	313	161	0	0
https://predictomes.org/hsbps/summary/tbnh7pi	ATLA3_HUMAN__ATLA1_HUMAN__1099aa	Q6DD88:Q8WXF7	0.924	0.996	309	0.937	1	0.82	0.84	1	480	454	1	0
https://predictomes.org/hsbps/summary/lua28h1	BACH1_HUMAN__BACH2_HUMAN__1577aa	O14867:Q9BYV9	0.534	0.996	227	0.93	1	0.31	0.32	1	506	465	1	0
https://predictomes.org/hsbps/summary/eye8e0m	DHX8_HUMAN__GPTC1_HUMAN__2151aa	Q14562:Q9BRR8	0.272	0.996	102	0.882	1	0.57	0.61	1	654	161	0	0
https://predictomes.org/hsbps/summary/q0a61sf	LIPB1_HUMAN__LIPB2_HUMAN__1887aa	Q86W92:Q8ND30	0.778	0.996	448	0.777	1	0.28	0.28	1	670	422	1	0
https://predictomes.org/hsbps/summary/zi1o7sf	ARF6_HUMAN__TB10B_HUMAN__983aa	P62330:Q4KMP7	0.21	0.996	104	0.859	1	0.91	0.92	1	686	498	0	0
https://predictomes.org/hsbps/summary/m36zgv7	CLOCK_HUMAN__ARNT_HUMAN__1635aa	O15516:P27540	0.572	0.996	300	0.853	1	0.44	0.45	1	691	627	0	0
https://predictomes.org/hsbps/summary/a0g0s8l	KEAP1_HUMAN__KLH17_HUMAN__1266aa	Q14145:Q6TDP4	0.486	0.995	193	0.936	1	0.63	0.71	1	0	0	0	0
https://predictomes.org/hsbps/summary/lqzakp5	TRI67_HUMAN__FSD1_HUMAN__1279aa	Q6ZTA4:Q9BTV5	0.376	0.995	360	0.899	1	0.45	0.61	1	0	0	0	0
https://predictomes.org/hsbps/summary/ng6g29c	RS27A_HUMAN__UBP36_HUMAN__1279aa	P62979:Q9P275	0.17	0.995	171	0.959	1	0.59	0.6	1	152	0	0	0
https://predictomes.org/hsbps/summary/p0f48uv	ZBT34_HUMAN__ZBTB9_HUMAN__973aa	Q8NCN2:Q96C00	0.372	0.995	145	0.94	1	0.37	0.38	1	165	165	1	0
https://predictomes.org/hsbps/summary/u3nywen	ZBT7B_HUMAN__BCL6B_HUMAN__1018aa	O15156:Q8N143	0.578	0.995	162	0.903	1	0.38	0.38	1	193	0	0	0
https://predictomes.org/hsbps/summary/pxyvz0m	K1C19_HUMAN__AINX_HUMAN__899aa	P08727:Q16352	0.514	0.995	395	0.933	1	0.34	0.35	1	242	181	0	0
https://predictomes.org/hsbps/summary/ulaecls	KLH24_HUMAN__BACH2_HUMAN__1441aa	Q6TFL4:Q9BYV9	0.39	0.995	142	0.911	1	0.62	0.71	1	246	0	1	0
https://predictomes.org/hsbps/summary/8a1fsp2	MTMR3_HUMAN__MTMR9_HUMAN__1747aa	Q13615:Q96QG7	0.524	0.995	144	0.775	1	0.9	0.91	1	284	0	0	0
https://predictomes.org/hsbps/summary/615vg30	KLH14_HUMAN__KLH21_HUMAN__1225aa	Q9P2G3:Q9UJP4	0.48	0.995	144	0.912	1	0.58	0.61	1	296	0	1	0
https://predictomes.org/hsbps/summary/s26divy	SRGP2_HUMAN__SRG2C_HUMAN__1530aa	O75044:P0DJJ0	0.358	0.995	574	0.943	1	0.85	0.87	0	342	292	1	0
https://predictomes.org/hsbps/summary/n7w2rnz	CLCN5_HUMAN__CLCN7_HUMAN__1621aa	P51795:P51798	0.518	0.995	173	0.902	1	0.81	0.83	0	363	0	0	0
https://predictomes.org/hsbps/summary/hiuvzkj	ZBT37_HUMAN__ZBT34_HUMAN__1003aa	Q5TC79:Q8NCN2	0.59	0.995	140	0.943	1	0.34	0.35	1	377	372	1	0
https://predictomes.org/hsbps/summary/bk75ifx	LZTS3_HUMAN__LZTS2_HUMAN__1342aa	O60299:Q9BRK4	0.796	0.995	382	0.86	1	0.3	0.31	1	391	242	1	0
https://predictomes.org/hsbps/summary/evbherg	CC85C_HUMAN__CC85A_HUMAN__972aa	A6NKD9:Q96PX6	0.364	0.995	282	0.793	1	0.38	0.43	1	452	0	1	0
https://predictomes.org/hsbps/summary/d9vzkz1	TBCK_HUMAN__FERY3_HUMAN__1445aa	Q8TEA7:Q9NQ89	0.462	0.995	251	0.922	1	0.82	0.83	1	0	610	1	0
https://predictomes.org/hsbps/summary/xayv5sq	KLH22_HUMAN__KLH14_HUMAN__1262aa	Q53GT1:Q9P2G3	0.506	0.994	148	0.935	1	0.58	0.65	1	0	0	1	0
https://predictomes.org/hsbps/summary/uxwqmeg	K1C18_HUMAN__PERI_HUMAN__900aa	P05783:P41219	0.4	0.994	388	0.905	1	0.34	0.34	1	0	0	0	0
https://predictomes.org/hsbps/summary/f65ul25	AINX_HUMAN__K1C27_HUMAN__958aa	Q16352:Q7Z3Y8	0.626	0.994	392	0.927	1	0.33	0.34	1	200	0	1	0
https://predictomes.org/hsbps/summary/c0v70ly	K1C13_HUMAN__K2C71_HUMAN__981aa	P13646:Q3SY84	0.727	0.994	389	0.923	1	0.31	0.33	1	204	0	0	0
https://predictomes.org/hsbps/summary/fglky0u	CLCN4_HUMAN__TMEM9_HUMAN__943aa	P51793:Q9P0T7	0.752	0.994	173	0.881	1	0.8	0.84	1	292	193	1	0
https://predictomes.org/hsbps/summary/ibaaxi3	CLCN4_HUMAN__TMM9B_HUMAN__958aa	P51793:Q9NQ34	0.714	0.994	188	0.824	1	0.83	0.84	1	335	241	1	0
https://predictomes.org/hsbps/summary/xqzz0x6	CLCN4_HUMAN__CLCN7_HUMAN__1565aa	P51793:P51798	0.378	0.994	176	0.888	1	0.84	0.86	0	354	0	0	0
https://predictomes.org/hsbps/summary/tyji8uk	K1C16_HUMAN__AINX_HUMAN__972aa	P08779:Q16352	0.546	0.994	394	0.934	1	0.32	0.32	1	373	317	1	0
https://predictomes.org/hsbps/summary/aktryxn	RS27A_HUMAN__UBP18_HUMAN__528aa	P62979:Q9UMW8	0.33	0.994	174	0.92	1	0.81	0.82	1	426	350	0	0
https://predictomes.org/hsbps/summary/5yez9sx	UBA3_HUMAN__SAE1_HUMAN__809aa	Q8TBC4:Q9UBE0	0.096	0.994	183	0.942	1	0.87	0.89	0	525	0	0	0
https://predictomes.org/hsbps/summary/jhwrb25	KCNB2_HUMAN__KCNF1_HUMAN__1405aa	Q92953:Q9H3M0	0.43	0.994	203	0.91	1	0.66	0.69	1	585	479	1	0
https://predictomes.org/hsbps/summary/x9i11vf	K1C15_HUMAN__PERI_HUMAN__926aa	P19012:P41219	0.672	0.993	385	0.919	1	0.32	0.32	1	0	0	1	0
https://predictomes.org/hsbps/summary/zqa0qjm	TBB5_HUMAN__TBE_HUMAN__919aa	P07437:Q9UJT0	0.192	0.993	125	0.853	1	0.88	0.89	1	0	0	0	0
https://predictomes.org/hsbps/summary/2doe5ry	DESM_HUMAN__K2C73_HUMAN__1010aa	P17661:Q86Y46	0.614	0.993	388	0.91	1	0.31	0.33	1	167	165	1	0
https://predictomes.org/hsbps/summary/pzcv9tl	DX39A_HUMAN__RBM33_HUMAN__1597aa	O00148:Q96EV2	0.156	0.993	172	0.812	1	0.72	0.75	1	225	193	1	0
https://predictomes.org/hsbps/summary/ywem5lf	FMNL3_HUMAN__FMNL2_HUMAN__2114aa	Q8IVF7:Q96PY5	0.842	0.993	595	0.854	1	0.55	0.61	1	257	169	1	0
https://predictomes.org/hsbps/summary/6yk8lk7	GPAT4_HUMAN__CHP1_HUMAN__651aa	Q86UL3:Q99653	0.6	0.993	202	0.926	1	0.91	0.92	1	408	237	1	0
https://predictomes.org/hsbps/summary/u6dm9c7	RAN_HUMAN__XPO6_HUMAN__1341aa	P62826:Q96QU8	0.25	0.993	173	0.786	1	0.89	0.89	1	612	467	0	0
https://predictomes.org/hsbps/summary/tcfu312	DOCK2_HUMAN__ELMO2_HUMAN__2550aa	Q92608:Q96JJ3	0.61	0.993	229	0.849	1	0.71	0.78	1	639	341	0	0
https://predictomes.org/hsbps/summary/9vdz3wg	S23A2_HUMAN__S23A1_HUMAN__1248aa	Q9UGH3:Q9UHI7	0.484	0.992	163	0.975	1	0.79	0.81	0	0	0	0	0
https://predictomes.org/hsbps/summary/881yxot	1433E_HUMAN__CCYL1_HUMAN__614aa	P62258:Q8N7R7	0.184	0.992	93	0.907	1	0.82	0.85	1	190	190	1	0
https://predictomes.org/hsbps/summary/w5zv175	KCNS1_HUMAN__KCNG1_HUMAN__1039aa	Q96KK3:Q9UIX4	0.55	0.992	157	0.837	1	0.55	0.57	1	280	0	0	0
https://predictomes.org/hsbps/summary/hbvy61e	RHG17_HUMAN__SHLB1_HUMAN__1246aa	Q68EM7:Q9Y371	0.292	0.992	194	0.878	1	0.64	0.66	1	308	292	0	0
https://predictomes.org/hsbps/summary/raq5hbk	GSHR_HUMAN__TRXR2_HUMAN__1046aa	P00390:Q9NNW7	0.506	0.992	257	0.946	1	0.9	0.91	1	319	161	0	0
https://predictomes.org/hsbps/summary/gevew7a	UDB10_HUMAN__UDB28_HUMAN__1057aa	P36537:Q9BY64	0.726	0.992	138	0.966	1	0.88	0.9	1	378	300	1	0
https://predictomes.org/hsbps/summary/laqz5da	SYNC_HUMAN__SYDC_HUMAN__1049aa	O43776:P14868	0.312	0.992	258	0.951	1	0.87	0.91	0	447	0	0	0
https://predictomes.org/hsbps/summary/yv1zb28	K1C14_HUMAN__AINX_HUMAN__971aa	P02533:Q16352	0.564	0.992	390	0.932	1	0.32	0.33	1	464	420	1	0
https://predictomes.org/hsbps/summary/tdaud6m	ZSC23_HUMAN__ZKSC3_HUMAN__927aa	Q3MJ62:Q9BRR0	0.626	0.992	115	0.951	1	0.34	0.36	1	630	610	1	0
https://predictomes.org/hsbps/summary/tlkaqxq	ACHA5_HUMAN__ACHD_HUMAN__985aa	P30532:Q07001	0.564	0.992	225	0.902	1	0.71	0.74	1	655	568	1	0
https://predictomes.org/hsbps/summary/v7qtxlf	TSPY2_HUMAN__TSYL4_HUMAN__722aa	A6NKD2:Q9UJ04	0.358	0.991	159	0.883	1	0.59	0.61	1	181	167	1	0
https://predictomes.org/hsbps/summary/8xacltc	KBTB6_HUMAN__KLH29_HUMAN__1549aa	Q86V97:Q96CT2	0.296	0.991	201	0.861	1	0.6	0.68	1	201	195	0	0
https://predictomes.org/hsbps/summary/j8gdlt1	H2B2E_HUMAN__DPOE3_HUMAN__273aa	Q16778:Q9NRF9	0.202	0.991	197	0.834	1	0.54	0.65	1	224	242	1	0
https://predictomes.org/hsbps/summary/dntkgrw	NFL_HUMAN__K1C27_HUMAN__1002aa	P07196:Q7Z3Y8	0.316	0.991	410	0.883	1	0.32	0.33	1	227	165	1	0
https://predictomes.org/hsbps/summary/7yr3rsb	CAN2_HUMAN__CAN3_HUMAN__1521aa	P17655:P20807	0.744	0.991	202	0.898	1	0.78	0.81	1	239	0	0	0
https://predictomes.org/hsbps/summary/2vuxy3g	ZBT34_HUMAN__NACC2_HUMAN__1087aa	Q8NCN2:Q96BF6	0.362	0.991	140	0.933	1	0.34	0.36	1	272	163	1	0
https://predictomes.org/hsbps/summary/9171mf4	K1H2_HUMAN__AINX_HUMAN__947aa	Q14532:Q16352	0.432	0.991	403	0.926	1	0.33	0.34	1	303	303	1	0
https://predictomes.org/hsbps/summary/2r0tuz4	K1C13_HUMAN__K2C79_HUMAN__993aa	P13646:Q5XKE5	0.85	0.991	498	0.802	1	0.31	0.34	1	323	198	1	0
https://predictomes.org/hsbps/summary/qyaymni	TBB5_HUMAN__TBG1_HUMAN__895aa	P07437:P23258	0.098	0.991	192	0.486	0.667	0.64	0.85	1	327	336	0	0
https://predictomes.org/hsbps/summary/1jpv1m8	TRI46_HUMAN__TRIM9_HUMAN__1469aa	Q7Z4K8:Q9C026	0.424	0.991	447	0.937	1	0.49	0.55	1	338	165	1	0
https://predictomes.org/hsbps/summary/oxey5gw	AKA10_HUMAN__BIG2_HUMAN__2447aa	O43572:Q9Y6D5	0.252	0.991	224	0.812	1	0.59	0.62	1	527	477	1	0
https://predictomes.org/hsbps/summary/wrafy0g	CDK3_HUMAN__CABL2_HUMAN__783aa	Q00526:Q9BTV7	0.212	0.991	159	0.925	1	0.86	0.88	1	592	292	0	0
https://predictomes.org/hsbps/summary/6x2upy7	DHX8_HUMAN__C19L2_HUMAN__2114aa	Q14562:Q2TBE0	0.236	0.991	127	0.9	1	0.55	0.58	1	666	0	0	0
https://predictomes.org/hsbps/summary/998z39k	K2C8_HUMAN__AINX_HUMAN__982aa	P05787:Q16352	0.58	0.99	457	0.78	1	0.3	0.32	1	0	0	0	0
https://predictomes.org/hsbps/summary/9pldoms	FSD1_HUMAN__TRI36_HUMAN__1224aa	Q9BTV5:Q9NQ86	0.582	0.99	413	0.875	1	0.41	0.47	1	163	163	0	0
https://predictomes.org/hsbps/summary/pjgiglg	CLCN6_HUMAN__CLCN7_HUMAN__1674aa	P51797:P51798	0.66	0.99	235	0.861	1	0.86	0.87	0	192	0	0	0
https://predictomes.org/hsbps/summary/lcud7tr	PPM1J_HUMAN__PPM1M_HUMAN__964aa	Q5JR12:Q96MI6	0.662	0.99	170	0.9	1	0.88	0.89	1	218	159	1	0
https://predictomes.org/hsbps/summary/kdpywbh	ANM3_HUMAN__ANM2_HUMAN__964aa	O60678:P55345	0.67	0.99	119	0.919	1	0.72	0.74	1	257	0	0	0
https://predictomes.org/hsbps/summary/76bnvo5	TSPY8_HUMAN__TSPY1_HUMAN__616aa	P0CW00:Q01534	0.664	0.99	171	0.745	1	0.54	0.58	1	274	266	1	0
https://predictomes.org/hsbps/summary/vf5osd2	K1C16_HUMAN__KRT82_HUMAN__986aa	P08779:Q9NSB4	0.772	0.99	483	0.811	1	0.31	0.33	1	277	237	0	0
https://predictomes.org/hsbps/summary/d61j1of	KCNB2_HUMAN__KCNG1_HUMAN__1424aa	Q92953:Q9UIX4	0.456	0.99	194	0.919	1	0.62	0.64	1	323	206	1	0
https://predictomes.org/hsbps/summary/4uev3w7	TBB8_HUMAN__TBCD_HUMAN__1636aa	Q3ZCM7:Q9BTW9	0.18	0.99	231	0.795	1	0.88	0.9	1	330	171	1	0
https://predictomes.org/hsbps/summary/16nm55m	ELP2_HUMAN__KTI12_HUMAN__1180aa	Q6IA86:Q96EK9	0.158	0.99	121	0.832	1	0.73	0.8	1	367	0	0	0
https://predictomes.org/hsbps/summary/tsr78tu	STX4_HUMAN__SCFD1_HUMAN__939aa	Q12846:Q8WVM8	0.09	0.99	177	0.608	1	0.74	0.77	1	395	0	0	0
https://predictomes.org/hsbps/summary/zh8rshz	CLCN3_HUMAN__CLCN7_HUMAN__1623aa	P51790:P51798	0.482	0.99	179	0.89	1	0.81	0.83	0	407	0	0	0
https://predictomes.org/hsbps/summary/yi6w0p9	K2C8_HUMAN__K1C13_HUMAN__941aa	P05787:P13646	0.658	0.99	380	0.921	1	0.31	0.31	1	421	0	0	0
https://predictomes.org/hsbps/summary/asl7tgc	RAC2_HUMAN__DAAM1_HUMAN__1270aa	P15153:Q9Y4D1	0.298	0.99	132	0.813	1	0.86	0.91	1	471	222	0	0
https://predictomes.org/hsbps/summary/d9fstcx	ZSC23_HUMAN__ZKSC4_HUMAN__934aa	Q3MJ62:Q969J2	0.632	0.99	118	0.938	1	0.34	0.36	1	631	610	1	0
https://predictomes.org/hsbps/summary/ouftot1	VIME_HUMAN__K1C17_HUMAN__898aa	P08670:Q04695	0.752	0.989	376	0.93	1	0.32	0.33	1	187	0	0	0
https://predictomes.org/hsbps/summary/ywb582d	RAB25_HUMAN__TB22B_HUMAN__718aa	P57735:Q9NU19	0.204	0.989	100	0.88	1	0.8	0.81	1	201	0	0	0
https://predictomes.org/hsbps/summary/g2ryya1	CC85B_HUMAN__CC85A_HUMAN__755aa	Q15834:Q96PX6	0.528	0.989	233	0.904	1	0.56	0.58	1	205	163	1	0
https://predictomes.org/hsbps/summary/rqb3q0k	TRI18_HUMAN__TRI67_HUMAN__1450aa	O15344:Q6ZTA4	0.376	0.989	485	0.821	1	0.48	0.58	1	221	0	0	0
https://predictomes.org/hsbps/summary/fczbtep	CAN8_HUMAN__CAN3_HUMAN__1524aa	A6NHC0:P20807	0.598	0.989	234	0.853	1	0.77	0.78	1	222	0	0	0
https://predictomes.org/hsbps/summary/a1n8df4	TX13B_HUMAN__TX13A_HUMAN__721aa	Q9BXU2:Q9BXU3	0.198	0.989	187	0.861	1	0.46	0.49	1	261	183	1	0
https://predictomes.org/hsbps/summary/6jmcldu	SET_HUMAN__TSYL1_HUMAN__727aa	Q01105:Q9H0U9	0.583	0.989	97	0.918	1	0.63	0.64	1	289	214	1	0
https://predictomes.org/hsbps/summary/4eixc3g	KCNB1_HUMAN__KCNG2_HUMAN__1324aa	Q14721:Q9UJ96	0.492	0.989	200	0.905	1	0.6	0.64	1	347	229	0	0
https://predictomes.org/hsbps/summary/bq5qbld	IMA7_HUMAN__CACL1_HUMAN__905aa	O60684:Q86Y37	0.204	0.989	138	0.949	1	0.76	0.77	1	371	220	1	0
https://predictomes.org/hsbps/summary/8t74thb	ZBT7C_HUMAN__ZBT7B_HUMAN__1158aa	A1YPR0:O15156	0.562	0.989	155	0.892	1	0.38	0.39	1	399	372	1	0
https://predictomes.org/hsbps/summary/4aklc9n	AL1B1_HUMAN__SSDH_HUMAN__1052aa	P30837:P51649	0.458	0.989	188	0.95	1	0.9	0.92	1	443	211	0	0
https://predictomes.org/hsbps/summary/x3vz2tu	PP1G_HUMAN__PHAR3_HUMAN__882aa	P36873:Q96KR7	0.392	0.989	155	0.957	1	0.89	0.89	1	616	372	1	0
https://predictomes.org/hsbps/summary/g4v32fc	KI21B_HUMAN__KI21A_HUMAN__3311aa	O75037:Q7Z4S6	0.864	0.989	413	0.657	1	0.37	0.38	1	655	598	1	0
https://predictomes.org/hsbps/summary/530ci20	KRT86_HUMAN__AINX_HUMAN__985aa	O43790:Q16352	0.45	0.988	403	0.899	1	0.3	0.32	1	195	183	1	0
https://predictomes.org/hsbps/summary/pdadkrw	DHB11_HUMAN__DHRS7_HUMAN__639aa	Q8NBQ5:Q9Y394	0.606	0.988	181	0.908	1	0.89	0.92	1	293	0	0	0
https://predictomes.org/hsbps/summary/xbrpkd6	DHX15_HUMAN__GPTC3_HUMAN__1320aa	O43143:Q96I76	0.182	0.988	300	0.859	1	0.72	0.74	1	300	300	1	0
https://predictomes.org/hsbps/summary/bursp14	KCNA2_HUMAN__KCNG1_HUMAN__1012aa	P16389:Q9UIX4	0.622	0.988	167	0.914	1	0.55	0.59	1	360	0	1	0
https://predictomes.org/hsbps/summary/gv7d4i5	RAC1_HUMAN__DOCK6_HUMAN__2239aa	P63000:Q96HP0	0.22	0.988	135	0.926	1	0.88	0.91	1	415	556	0	0
https://predictomes.org/hsbps/summary/redg5zv	RFX3_HUMAN__RFX4_HUMAN__1484aa	P48380:Q33E94	0.646	0.988	119	0.888	1	0.5	0.51	1	483	292	0	0
https://predictomes.org/hsbps/summary/eg3sqnj	KCNH3_HUMAN__KCNH4_HUMAN__2100aa	Q9ULD8:Q9UQ05	0.628	0.988	263	0.858	1	0.52	0.55	1	484	0	0	0
https://predictomes.org/hsbps/summary/i75qd74	PP1A_HUMAN__PP14B_HUMAN__477aa	P62136:Q96C90	0.102	0.988	127	0.698	1	0.71	0.79	1	500	292	1	0
https://predictomes.org/hsbps/summary/ir182h1	IMA3_HUMAN__AKIR2_HUMAN__724aa	O00629:Q53H80	0.254	0.988	127	0.866	1	0.65	0.68	1	547	410	1	0
https://predictomes.org/hsbps/summary/bbnmgho	DHX16_HUMAN__TFP11_HUMAN__1878aa	O60231:Q9UBB9	0.162	0.988	164	0.876	1	0.55	0.57	1	651	259	0	0
https://predictomes.org/hsbps/summary/ra2u35r	DNM1L_HUMAN__DYN1_HUMAN__1600aa	O00429:Q05193	0.51	0.987	186	0.799	1	0.45	0.51	1	0	0	0	0
https://predictomes.org/hsbps/summary/l8lzvtx	K2C72_HUMAN__AINX_HUMAN__1010aa	Q14CN4:Q16352	0.736	0.987	382	0.855	1	0.28	0.31	1	167	167	1	0
https://predictomes.org/hsbps/summary/5u9dma2	TBA1A_HUMAN__GCP3_HUMAN__1358aa	Q71U36:Q96CW5	0.11	0.987	155	0.781	1	0.76	0.86	1	262	165	0	0
https://predictomes.org/hsbps/summary/zsycurr	NP1L1_HUMAN__SET_HUMAN__681aa	P55209:Q01105	0.548	0.987	131	0.901	1	0.62	0.65	1	344	216	0	0
https://predictomes.org/hsbps/summary/xhasgkc	TOR1A_HUMAN__TOR3A_HUMAN__729aa	O14656:Q9H497	0.455	0.987	104	0.872	1	0.73	0.75	1	401	292	0	0
https://predictomes.org/hsbps/summary/ahizir7	CCNT1_HUMAN__CDK10_HUMAN__1086aa	O60563:Q15131	0.268	0.987	114	0.851	1	0.79	0.84	1	417	0	0	0
https://predictomes.org/hsbps/summary/03mqne6	CEBPA_HUMAN__DBP_HUMAN__683aa	P49715:Q10586	0.274	0.987	114	0.83	1	0.41	0.41	1	433	302	1	0
https://predictomes.org/hsbps/summary/t3etzbd	S12A5_HUMAN__S12A6_HUMAN__2289aa	Q9H2X9:Q9UHW9	0.858	0.987	231	0.926	1	0.71	0.77	0	448	325	0	0
https://predictomes.org/hsbps/summary/zcqmhf2	CDK17_HUMAN__CCYL1_HUMAN__882aa	Q00537:Q8N7R7	0.316	0.987	224	0.765	1	0.66	0.68	1	487	215	1	0
https://predictomes.org/hsbps/summary/a6es6xt	ACADM_HUMAN__ACAD9_HUMAN__1042aa	P11310:Q9H845	0.424	0.987	160	0.921	1	0.73	0.86	1	528	0	0	0
https://predictomes.org/hsbps/summary/gzmdj5z	SRC_HUMAN__ERRFI_HUMAN__998aa	P12931:Q9UJM3	0.328	0.987	147	0.923	1	0.65	0.7	1	629	292	0	0
https://predictomes.org/hsbps/summary/v8hx5is	KLH15_HUMAN__KLH14_HUMAN__1232aa	Q96M94:Q9P2G3	0.612	0.986	145	0.91	1	0.61	0.67	1	0	0	1	0
https://predictomes.org/hsbps/summary/6n5tygx	RAB4A_HUMAN__TB22B_HUMAN__723aa	P20338:Q9NU19	0.352	0.986	90	0.911	1	0.83	0.86	1	210	0	0	0
https://predictomes.org/hsbps/summary/yeiq1pl	H2B1B_HUMAN__DPOE3_HUMAN__273aa	P33778:Q9NRF9	0.196	0.986	193	0.846	1	0.51	0.64	1	224	242	1	0
https://predictomes.org/hsbps/summary/p12rhep	TSPY2_HUMAN__TSPY8_HUMAN__616aa	A6NKD2:P0CW00	0.608	0.986	141	0.82	1	0.56	0.58	1	274	266	1	0
https://predictomes.org/hsbps/summary/zyav2i2	FA83B_HUMAN__FA83F_HUMAN__1511aa	Q5T0W9:Q8NEG4	0.312	0.986	209	0.906	1	0.59	0.6	1	340	205	1	0
https://predictomes.org/hsbps/summary/p9sz5k9	RAB13_HUMAN__RBG1L_HUMAN__1018aa	P51153:Q5R372	0.22	0.986	107	0.882	1	0.79	0.83	1	355	229	0	0
https://predictomes.org/hsbps/summary/spjmtgb	IVD_HUMAN__ACAD9_HUMAN__1047aa	P26440:Q9H845	0.42	0.986	136	0.983	1	0.74	0.84	1	388	0	0	0
https://predictomes.org/hsbps/summary/01inflg	MCRI1_HUMAN__ATX2L_HUMAN__1172aa	C9JLW8:Q8WWM7	0.17	0.986	88	0.936	1	0.64	0.65	1	397	227	1	0
https://predictomes.org/hsbps/summary/wjazxag	DDI2_HUMAN__DDI1_HUMAN__795aa	Q5TDH0:Q8WTU0	0.744	0.986	183	0.905	1	0.54	0.59	1	482	420	1	0
https://predictomes.org/hsbps/summary/yzxshtd	JADE1_HUMAN__KAT6A_HUMAN__2846aa	Q6IE81:Q92794	0.482	0.986	270	0.848	1	0.39	0.42	1	482	224	0	0
https://predictomes.org/hsbps/summary/jkgmxyk	RTN3_HUMAN__RTN1_HUMAN__1808aa	O95197:Q16799	0.534	0.986	160	0.935	1	0.32	0.33	1	573	282	1	0
https://predictomes.org/hsbps/summary/idwakjr	ERC2_HUMAN__RB6I2_HUMAN__2073aa	O15083:Q8IUD2	1	0.986	850	0.781	1	0.28	0.31	1	700	690	0	0
https://predictomes.org/hsbps/summary/a7ozuge	DPA1_HUMAN__DRB3_HUMAN__526aa	P20036:P79483	0.75	0.985	270	0.917	1	0.77	0.79	1	0	0	1	0
https://predictomes.org/hsbps/summary/347xl0w	B3A2_HUMAN__B3A3_HUMAN__2473aa	P04920:P48751	0.798	0.985	284	0.92	1	0.67	0.68	0	0	0	0	0
https://predictomes.org/hsbps/summary/hoxjp92	CBPC6_HUMAN__F217B_HUMAN__886aa	Q5VU57:Q9NTX9	0.186	0.985	193	0.86	1	0.79	0.8	1	0	0	0	0
https://predictomes.org/hsbps/summary/zbhxvs7	M4K3_HUMAN__M4K1_HUMAN__1727aa	Q8IVH8:Q92918	0.684	0.985	141	0.917	1	0.4	0.43	1	0	0	0	0
https://predictomes.org/hsbps/summary/8e2n5i9	PDE6C_HUMAN__PDE11_HUMAN__1791aa	P51160:Q9HCR9	0.467	0.985	353	0.849	1	0.78	0.8	0	177	0	0	0
https://predictomes.org/hsbps/summary/hzgafzw	MTM1_HUMAN__MTMRA_HUMAN__1380aa	Q13496:Q9NXD2	0.578	0.985	160	0.931	1	0.86	0.88	1	193	0	0	0
https://predictomes.org/hsbps/summary/yc1j2bw	CAN9_HUMAN__CAN2_HUMAN__1390aa	O14815:P17655	0.82	0.985	217	0.88	1	0.79	0.81	1	202	0	0	0
https://predictomes.org/hsbps/summary/gzluty2	KCNA3_HUMAN__KCNG3_HUMAN__1011aa	P22001:Q8TAE7	0.184	0.985	177	0.898	1	0.6	0.65	0	232	0	0	0
https://predictomes.org/hsbps/summary/rmaguma	K22E_HUMAN__K1C17_HUMAN__1071aa	P35908:Q04695	1	0.985	498	0.805	1	0.33	0.37	1	276	0	0	0
https://predictomes.org/hsbps/summary/4m8e7qp	K1C18_HUMAN__AINX_HUMAN__929aa	P05783:Q16352	0.472	0.985	404	0.934	1	0.35	0.36	1	279	165	0	0
https://predictomes.org/hsbps/summary/1bet4wc	STX4_HUMAN__VPS45_HUMAN__867aa	Q12846:Q9NRW7	0.15	0.985	174	0.739	1	0.75	0.79	1	429	0	0	0
https://predictomes.org/hsbps/summary/5yddb91	KLH15_HUMAN__KLH13_HUMAN__1259aa	Q96M94:Q9P2N7	0.544	0.985	146	0.982	1	0.64	0.72	1	438	390	1	0
https://predictomes.org/hsbps/summary/g4tzyz9	K1C19_HUMAN__K1C17_HUMAN__832aa	P08727:Q04695	0.758	0.985	347	0.85	1	0.31	0.34	1	509	435	0	0
https://predictomes.org/hsbps/summary/7mtgtg5	ZKSC1_HUMAN__ZSC23_HUMAN__952aa	P17029:Q3MJ62	0.508	0.985	116	0.902	1	0.35	0.37	1	603	591	1	0
https://predictomes.org/hsbps/summary/9v1l7nj	BRPF1_HUMAN__KAT5_HUMAN__1727aa	P55201:Q92993	0.176	0.985	220	0.855	1	0.67	0.68	0	631	0	0	0
https://predictomes.org/hsbps/summary/tods9mz	KCNK1_HUMAN__KCNKD_HUMAN__744aa	O00180:Q9HB14	0.3	0.985	386	0.909	1	0.77	0.78	0	637	499	0	0
https://predictomes.org/hsbps/summary/khwr009	DQA1_HUMAN__DRB3_HUMAN__520aa	P01909:P79483	0.72	0.984	282	0.93	1	0.79	0.8	1	0	0	1	0
https://predictomes.org/hsbps/summary/w0npodh	KLH17_HUMAN__KLHL8_HUMAN__1262aa	Q6TDP4:Q9P2G9	0.42	0.984	191	0.894	1	0.59	0.65	1	0	0	0	0
https://predictomes.org/hsbps/summary/f9cf4xt	K1H1_HUMAN__AINX_HUMAN__915aa	Q15323:Q16352	0.336	0.984	401	0.916	1	0.34	0.35	1	263	163	1	0
https://predictomes.org/hsbps/summary/61pojsy	KCNA2_HUMAN__KCNC4_HUMAN__1134aa	P16389:Q03721	0.598	0.984	260	0.5	1	0.43	0.49	1	336	0	0	0
https://predictomes.org/hsbps/summary/24q9jrq	S1PBP_HUMAN__PED1A_HUMAN__862aa	Q96BU1:Q9H1Q7	0.602	0.984	163	0.912	1	0.6	0.62	1	371	362	1	0
https://predictomes.org/hsbps/summary/dvzh6wg	S26A2_HUMAN__S26A6_HUMAN__1498aa	P50443:Q9BXS9	0.752	0.984	219	0.925	1	0.78	0.8	1	402	224	1	0
https://predictomes.org/hsbps/summary/76xn962	KAT6B_HUMAN__JADE2_HUMAN__2863aa	Q8WYB5:Q9NQC1	0.47	0.984	217	0.722	1	0.4	0.42	1	418	224	0	0
https://predictomes.org/hsbps/summary/il6rahk	CDC42_HUMAN__RHGBB_HUMAN__458aa	P60953:Q3KRB8	0.22	0.984	93	0.789	1	0.86	0.88	1	456	321	0	0
https://predictomes.org/hsbps/summary/luuayns	H2B2E_HUMAN__H2AW_HUMAN__498aa	Q16778:Q9P0M6	0.662	0.984	180	0.956	1	0.75	0.76	1	466	291	1	0
https://predictomes.org/hsbps/summary/uog7k1z	CEP43_HUMAN__CEP20_HUMAN__573aa	O95684:Q96NB1	0.2	0.984	174	0.854	1	0.63	0.66	1	517	195	1	0
https://predictomes.org/hsbps/summary/yka794o	MK14_HUMAN__DUS6_HUMAN__741aa	Q16539:Q16828	0.248	0.984	125	0.829	1	0.77	0.83	1	611	317	0	0
https://predictomes.org/hsbps/summary/tfhi4jj	CLCN4_HUMAN__CLCN5_HUMAN__1576aa	P51793:P51795	0.808	0.984	174	0.908	1	0.83	0.87	0	626	575	0	0
https://predictomes.org/hsbps/summary/7zanzri	KIF3C_HUMAN__KIF3B_HUMAN__1540aa	O14782:O15066	0.798	0.984	222	0.799	1	0.37	0.47	1	673	655	1	0
https://predictomes.org/hsbps/summary/iscgw39	GLRB_HUMAN__GBRG3_HUMAN__964aa	P48167:Q99928	0.364	0.983	185	0.921	1	0.61	0.68	0	173	0	0	0
https://predictomes.org/hsbps/summary/h0hb4ry	K1C17_HUMAN__K2C1B_HUMAN__1010aa	Q04695:Q7Z794	0.542	0.983	513	0.783	1	0.31	0.36	1	204	0	1	0
https://predictomes.org/hsbps/summary/p5k4pl0	PDE5A_HUMAN__PDE6A_HUMAN__1735aa	O76074:P16499	0.578	0.983	356	0.869	1	0.83	0.84	0	219	0	0	0
https://predictomes.org/hsbps/summary/6knivuj	SERA_HUMAN__GRHPR_HUMAN__861aa	O43175:Q9UBQ7	0.13	0.983	190	0.942	1	0.91	0.92	0	268	0	0	0
https://predictomes.org/hsbps/summary/lnxih4i	CACO2_HUMAN__CACO1_HUMAN__1137aa	Q13137:Q9P1Z2	0.422	0.983	303	0.901	1	0.36	0.39	1	274	0	0	0
https://predictomes.org/hsbps/summary/17j5hv8	KCNA3_HUMAN__KCNC4_HUMAN__1210aa	P22001:Q03721	0.73	0.983	304	0.509	1	0.43	0.51	1	337	0	0	0
https://predictomes.org/hsbps/summary/vm71zep	NP1L4_HUMAN__TSYL4_HUMAN__789aa	Q99733:Q9UJ04	0.224	0.983	139	0.892	1	0.63	0.66	1	381	236	0	0
https://predictomes.org/hsbps/summary/2jf89u8	ZBT7C_HUMAN__ZBT7A_HUMAN__1203aa	A1YPR0:O95365	0.478	0.983	145	0.961	1	0.33	0.38	1	404	330	1	0
https://predictomes.org/hsbps/summary/lqaysfi	GAS7_HUMAN__PACN1_HUMAN__920aa	O60861:Q9BY11	0.526	0.983	216	0.81	1	0.56	0.59	1	412	163	1	0
https://predictomes.org/hsbps/summary/uzxfbxz	ANO9_HUMAN__ANO4_HUMAN__1737aa	A1A5B4:Q32M45	0.45	0.983	104	0.833	1	0.83	0.85	1	430	366	1	0
https://predictomes.org/hsbps/summary/x989a9j	H2B1N_HUMAN__H2AW_HUMAN__498aa	Q99877:Q9P0M6	0.685	0.983	181	0.934	1	0.75	0.75	1	466	291	1	0
https://predictomes.org/hsbps/summary/0hgvqgi	H2B3B_HUMAN__H2AW_HUMAN__498aa	Q8N257:Q9P0M6	0.624	0.983	178	0.959	1	0.75	0.75	1	466	291	1	0
https://predictomes.org/hsbps/summary/v0ssosm	RO52_HUMAN__TRIM5_HUMAN__968aa	P19474:Q9C035	0.612	0.983	328	0.888	1	0.47	0.51	1	535	292	0	0
https://predictomes.org/hsbps/summary/r1nxkwr	RAC1_HUMAN__RHG23_HUMAN__1683aa	P63000:Q9P227	0.272	0.983	104	0.91	1	0.94	0.94	1	593	321	0	0
https://predictomes.org/hsbps/summary/2q4r5lb	K1C13_HUMAN__K1C17_HUMAN__890aa	P13646:Q04695	0.816	0.983	335	0.909	1	0.31	0.32	1	596	435	0	0
https://predictomes.org/hsbps/summary/sgf6ajw	SC23B_HUMAN__SRA1_HUMAN__991aa	Q15437:Q9HD15	0.164	0.983	182	0.905	1	0.84	0.87	1	613	610	1	0
https://predictomes.org/hsbps/summary/hldvcq8	PKHG3_HUMAN__RHOQ_HUMAN__1424aa	A1L390:P17081	0.202	0.983	92	0.928	1	0.89	0.9	1	627	563	0	0
https://predictomes.org/hsbps/summary/pvac995	TFEC_HUMAN__MITF_HUMAN__873aa	O14948:O75030	0.8	0.983	122	0.932	1	0.41	0.41	1	693	647	0	0
https://predictomes.org/hsbps/summary/bruddms	PPIP1_HUMAN__PPIP2_HUMAN__750aa	O43586:Q9H939	0.284	0.982	343	0.952	1	0.79	0.8	0	0	0	0	0
https://predictomes.org/hsbps/summary/rvwrgle	PRDX3_HUMAN__PRDX4_HUMAN__527aa	P30048:Q13162	0.346	0.982	165	0.978	1	0.76	0.76	1	250	0	1	0
https://predictomes.org/hsbps/summary/ofuj071	CAN1_HUMAN__CAN3_HUMAN__1535aa	P07384:P20807	0.69	0.982	248	0.821	1	0.74	0.81	1	250	0	0	0
https://predictomes.org/hsbps/summary/ozw55ey	PANK3_HUMAN__PANK4_HUMAN__1143aa	Q9H999:Q9NVE7	0.288	0.982	158	0.939	1	0.92	0.93	0	264	0	0	0
https://predictomes.org/hsbps/summary/aj9ggaa	ZBT43_HUMAN__ZBT7A_HUMAN__1051aa	O43298:O95365	0.432	0.982	141	0.957	1	0.37	0.38	1	346	292	0	0
https://predictomes.org/hsbps/summary/5rjaian	FMO4_HUMAN__FMO1_HUMAN__1090aa	P31512:Q01740	0.73	0.982	170	0.945	1	0.91	0.91	1	445	378	1	0
https://predictomes.org/hsbps/summary/jbk0kbi	NEDD8_HUMAN__OTUD5_HUMAN__652aa	Q15843:Q96G74	0.128	0.982	107	0.963	1	0.92	0.93	1	499	292	0	0
https://predictomes.org/hsbps/summary/1j76pfu	SEM3F_HUMAN__SEM3C_HUMAN__1536aa	Q13275:Q99985	0.742	0.982	151	0.901	1	0.73	0.79	1	594	551	1	0
https://predictomes.org/hsbps/summary/qrgrm76	RASH_HUMAN__RPGF1_HUMAN__1266aa	P01112:Q13905	0.282	0.982	168	0.871	1	0.87	0.88	1	694	169	0	0
https://predictomes.org/hsbps/summary/jawp3ad	ATLA2_HUMAN__ATLA1_HUMAN__1141aa	Q8NHH9:Q8WXF7	0.776	0.981	306	0.935	1	0.79	0.8	0	0	0	0	0
https://predictomes.org/hsbps/summary/zyjq98t	KLH18_HUMAN__KLH17_HUMAN__1216aa	O94889:Q6TDP4	0.438	0.981	166	0.88	1	0.61	0.7	1	0	0	0	0
https://predictomes.org/hsbps/summary/q8a2mds	PDE6A_HUMAN__PDE6C_HUMAN__1718aa	P16499:P51160	0.522	0.981	376	0.934	1	0.89	0.91	0	153	0	0	0
https://predictomes.org/hsbps/summary/jtb1n6s	THA11_HUMAN__HM20A_HUMAN__661aa	Q96EK4:Q9NP66	0.196	0.981	124	0.863	1	0.37	0.38	1	162	0	1	0
https://predictomes.org/hsbps/summary/hcymmpz	CSTN1_HUMAN__EGFLA_HUMAN__1998aa	O94985:Q63HQ2	0.48	0.981	101	0.924	1	0.63	0.65	1	173	165	1	0
https://predictomes.org/hsbps/summary/obewxb9	GDF5_HUMAN__GDF6_HUMAN__956aa	P43026:Q6KF10	0.128	0.981	255	0.923	1	0.67	0.68	0	178	0	0	0
https://predictomes.org/hsbps/summary/iv18x8t	CAN3_HUMAN__CAN11_HUMAN__1560aa	P20807:Q9UMQ6	0.63	0.981	216	0.918	1	0.73	0.79	1	179	0	0	0
https://predictomes.org/hsbps/summary/430i8ms	KLH38_HUMAN__KLH20_HUMAN__1190aa	Q2WGJ6:Q9Y2M5	0.38	0.981	170	0.851	1	0.7	0.75	1	217	0	0	0
https://predictomes.org/hsbps/summary/jwicieq	QOR_HUMAN__PTGR1_HUMAN__658aa	Q08257:Q14914	0.376	0.981	100	0.847	1	0.86	0.93	1	231	0	0	0
https://predictomes.org/hsbps/summary/ekk0yh4	TR49D_HUMAN__TRI49_HUMAN__904aa	C9J1S8:P0CI25	0.324	0.981	396	0.966	1	0.76	0.79	0	242	0	0	0
https://predictomes.org/hsbps/summary/z3of18s	RAB2A_HUMAN__CL16A_HUMAN__1265aa	P61019:Q2KHT3	0.36	0.981	124	0.866	1	0.85	0.85	1	256	0	0	0
https://predictomes.org/hsbps/summary/ygkfudi	SL9A5_HUMAN__SL9A2_HUMAN__1708aa	Q14940:Q9UBY0	0.308	0.981	204	0.928	1	0.61	0.64	0	281	0	0	0
https://predictomes.org/hsbps/summary/o6n9av5	HS71L_HUMAN__TOM34_HUMAN__950aa	P34931:Q15785	0.308	0.981	140	0.829	1	0.8	0.81	1	304	218	0	0
https://predictomes.org/hsbps/summary/z98gu7r	HDAC3_HUMAN__RCOR3_HUMAN__923aa	O15379:Q9P2K3	0.254	0.981	189	0.801	1	0.75	0.79	1	332	229	1	0
https://predictomes.org/hsbps/summary/lhyvgsz	RAC1_HUMAN__ARHGP_HUMAN__772aa	P63000:Q86VW2	0.326	0.981	97	0.863	1	0.9	0.91	1	349	292	0	0
https://predictomes.org/hsbps/summary/wv15cl9	UB2D2_HUMAN__UHRF1_HUMAN__940aa	P62837:Q96T88	0.29	0.981	163	0.908	1	0.95	0.95	1	460	618	1	0
https://predictomes.org/hsbps/summary/1v6eqsk	K1C18_HUMAN__K2C5_HUMAN__1020aa	P05783:P13647	0.562	0.981	397	0.935	1	0.35	0.35	1	463	286	0	0
https://predictomes.org/hsbps/summary/5yvz2ie	RAP1A_HUMAN__GRP4_HUMAN__857aa	P62834:Q8TDF6	0.378	0.981	140	0.879	1	0.89	0.89	1	563	346	1	0
https://predictomes.org/hsbps/summary/w5bg33d	TF2L1_HUMAN__UBIP1_HUMAN__1019aa	Q9NZI6:Q9NZI7	0.746	0.981	169	0.702	1	0.33	0.41	1	599	575	1	0
https://predictomes.org/hsbps/summary/636i211	ARVC_HUMAN__CADH2_HUMAN__1868aa	O00192:P19022	0.216	0.981	152	0.91	1	0.51	0.52	1	655	440	1	0
https://predictomes.org/hsbps/summary/bjmelaq	AQP2_HUMAN__AQP5_HUMAN__536aa	P41181:P55064	0.572	0.981	113	0.959	1	0.8	0.81	0	659	499	0	0
https://predictomes.org/hsbps/summary/hnz8pqx	OPTN_HUMAN__NEMO_HUMAN__996aa	Q96CV9:Q9Y6K9	0.458	0.981	430	0.824	1	0.3	0.31	1	698	420	0	0
https://predictomes.org/hsbps/summary/0bd72t4	S12A6_HUMAN__S12A7_HUMAN__2233aa	Q9UHW9:Q9Y666	0.736	0.98	235	0.913	1	0.72	0.79	0	0	0	0	0
https://predictomes.org/hsbps/summary/1m7wqk0	ZBT45_HUMAN__ZBT20_HUMAN__1252aa	Q96K62:Q9HC78	0.22	0.98	135	0.946	1	0.35	0.36	1	0	0	0	0
https://predictomes.org/hsbps/summary/3zydtmf	KBTB4_HUMAN__KLH14_HUMAN__1162aa	Q9NVX7:Q9P2G3	0.386	0.98	143	0.89	1	0.4	0.46	1	183	183	1	0
https://predictomes.org/hsbps/summary/1iy3qwt	AINX_HUMAN__K1C23_HUMAN__921aa	Q16352:Q9C075	0.726	0.98	389	0.923	1	0.32	0.34	1	186	183	1	0
https://predictomes.org/hsbps/summary/1e9v62o	ZBT45_HUMAN__BACH2_HUMAN__1352aa	Q96K62:Q9BYV9	0.312	0.98	145	0.931	1	0.35	0.37	1	204	196	1	0
https://predictomes.org/hsbps/summary/61ez5ou	RAB5A_HUMAN__TB22B_HUMAN__720aa	P20339:Q9NU19	0.35	0.98	90	0.944	1	0.79	0.8	1	206	0	0	0
https://predictomes.org/hsbps/summary/0l3ey31	K2C7_HUMAN__AINX_HUMAN__968aa	P08729:Q16352	0.576	0.98	384	0.9	1	0.3	0.32	1	227	165	1	0
https://predictomes.org/hsbps/summary/6glkk92	UBS3A_HUMAN__UBS3B_HUMAN__1310aa	P57075:Q8TF42	0.652	0.98	177	0.913	1	0.51	0.52	1	261	163	0	0
https://predictomes.org/hsbps/summary/pq40drv	RASH_HUMAN__RPGF6_HUMAN__1790aa	P01112:Q8TEU7	0.328	0.98	125	0.803	1	0.86	0.88	1	272	222	1	0
https://predictomes.org/hsbps/summary/qp5i372	TGFB1_HUMAN__NODAL_HUMAN__737aa	P01137:Q96S42	0.112	0.98	262	0.882	1	0.69	0.72	0	319	0	0	0
https://predictomes.org/hsbps/summary/84p9snt	IMA1_HUMAN__CBX1_HUMAN__714aa	P52292:P83916	0.106	0.98	126	0.902	1	0.7	0.72	1	327	217	1	0
https://predictomes.org/hsbps/summary/xpdyffz	GSHR_HUMAN__DLDH_HUMAN__1031aa	P00390:P09622	0.28	0.98	221	0.792	1	0.52	0.84	1	395	161	0	0
https://predictomes.org/hsbps/summary/d0q4sr0	PPBT_HUMAN__PPBN_HUMAN__1056aa	P05186:P10696	0.454	0.98	346	0.981	1	0.91	0.92	0	436	0	0	0
https://predictomes.org/hsbps/summary/ez1rzvc	PPBT_HUMAN__PPBI_HUMAN__1052aa	P05186:P09923	0.462	0.98	352	0.964	1	0.92	0.92	0	443	0	0	0
https://predictomes.org/hsbps/summary/rrne2a7	KLH28_HUMAN__KLHL9_HUMAN__1188aa	Q9NXS3:Q9P2J3	0.366	0.98	198	0.8	1	0.6	0.71	1	446	374	1	0
https://predictomes.org/hsbps/summary/t4pk5zv	ZBT7A_HUMAN__ZBTB4_HUMAN__1597aa	O95365:Q9P1Z0	0.254	0.98	123	0.943	1	0.37	0.39	1	473	301	0	0
https://predictomes.org/hsbps/summary/93te55j	K1C14_HUMAN__NFL_HUMAN__1015aa	P02533:P07196	0.348	0.98	397	0.916	1	0.32	0.32	1	475	424	1	0
https://predictomes.org/hsbps/summary/e4ugxwo	RHOQ_HUMAN__RHG21_HUMAN__2163aa	P17081:Q5T5U3	0.292	0.98	106	0.915	1	0.9	0.91	1	497	163	0	0
https://predictomes.org/hsbps/summary/uxdkm8j	KCNJ6_HUMAN__KCJ15_HUMAN__798aa	P48051:Q99712	0.534	0.98	235	0.956	1	0.6	0.71	0	577	499	0	0
https://predictomes.org/hsbps/summary/90bmnzz	ZSC30_HUMAN__ZSC21_HUMAN__967aa	Q86W11:Q9Y5A6	0.498	0.98	117	0.949	1	0.29	0.31	1	592	584	1	0
https://predictomes.org/hsbps/summary/c23n9f1	KCNK1_HUMAN__KCNKH_HUMAN__668aa	O00180:Q96T54	0.196	0.98	340	0.908	1	0.75	0.75	0	631	499	0	0
https://predictomes.org/hsbps/summary/de88wxa	CNN1_HUMAN__ACTS_HUMAN__674aa	P51911:P68133	0.282	0.98	146	0.874	1	0.84	0.86	1	646	350	0	0
https://predictomes.org/hsbps/summary/3xcmctf	KCNKG_HUMAN__KCNKF_HUMAN__639aa	Q96T55:Q9H427	0.238	0.98	320	0.905	1	0.71	0.74	0	647	499	0	0
https://predictomes.org/hsbps/summary/3rxtmmt	KCNK1_HUMAN__KCNK5_HUMAN__835aa	O00180:O95279	0.234	0.98	339	0.942	1	0.77	0.78	0	652	499	0	0
https://predictomes.org/hsbps/summary/7fa3c9z	CAN9_HUMAN__CAN3_HUMAN__1511aa	O14815:P20807	0.67	0.979	222	0.785	1	0.72	0.77	1	0	0	0	0
https://predictomes.org/hsbps/summary/7pl02ui	CL16A_HUMAN__RAB2B_HUMAN__1269aa	Q2KHT3:Q8WUD1	0.224	0.979	127	0.877	1	0.84	0.84	1	0	0	0	0
https://predictomes.org/hsbps/summary/2msu9dq	TRI74_HUMAN__TRI73_HUMAN__500aa	Q86UV6:Q86UV7	0.402	0.979	234	0.801	1	0.49	0.57	0	0	0	0	0
https://predictomes.org/hsbps/summary/7k8sjj8	ZBT7C_HUMAN__ZBTB3_HUMAN__1193aa	A1YPR0:Q9H5J0	0.348	0.979	135	0.916	1	0.34	0.35	1	173	173	1	0
https://predictomes.org/hsbps/summary/jn96odm	BMP3_HUMAN__GDF6_HUMAN__927aa	P12645:Q6KF10	0.172	0.979	257	0.917	1	0.67	0.67	0	209	0	0	0
https://predictomes.org/hsbps/summary/bem6t4k	PCDA5_HUMAN__PCDAA_HUMAN__1884aa	Q9Y5H7:Q9Y5I2	0.718	0.979	142	0.883	1	0.45	0.5	1	255	198	1	0
https://predictomes.org/hsbps/summary/nty8rzr	PDE5A_HUMAN__PDE6C_HUMAN__1733aa	O76074:P51160	0.366	0.979	346	0.857	1	0.82	0.83	0	274	0	0	0
https://predictomes.org/hsbps/summary/ky2isuh	2A5E_HUMAN__CCNG2_HUMAN__811aa	Q16537:Q16589	0.286	0.979	174	0.808	1	0.74	0.78	1	317	200	0	0
https://predictomes.org/hsbps/summary/3wfho7j	DHX15_HUMAN__GPKOW_HUMAN__1271aa	O43143:Q92917	0.112	0.979	191	0.901	1	0.73	0.76	0	317	0	0	0
https://predictomes.org/hsbps/summary/z23i5xi	FMNL1_HUMAN__RHOU_HUMAN__1358aa	O95466:Q7L0Q8	0.184	0.979	97	0.89	1	0.71	0.74	1	416	239	0	0
https://predictomes.org/hsbps/summary/5xe44k9	KCNB1_HUMAN__KCNS2_HUMAN__1335aa	Q14721:Q9ULS6	0.452	0.979	296	0.536	1	0.48	0.66	1	594	343	0	0
https://predictomes.org/hsbps/summary/yderlb1	LSM11_HUMAN__LSM2_HUMAN__455aa	P83369:Q9Y333	0.098	0.979	101	0.838	1	0.64	0.86	1	600	224	0	0
https://predictomes.org/hsbps/summary/mf5uu9j	AN33B_HUMAN__HPCA_HUMAN__687aa	A6NCL7:P84074	0.234	0.979	202	0.917	1	0.92	0.93	1	628	595	1	0
https://predictomes.org/hsbps/summary/1azhqf3	DUSP2_HUMAN__MK11_HUMAN__678aa	Q05923:Q15759	0.238	0.979	123	0.848	1	0.79	0.85	1	0	167	0	0
https://predictomes.org/hsbps/summary/9q5jf9r	S12A5_HUMAN__S12A4_HUMAN__2224aa	Q9H2X9:Q9UP95	0.75	0.978	320	0.73	1	0.65	0.74	0	0	0	0	0
https://predictomes.org/hsbps/summary/hshbp8o	CAN9_HUMAN__CAN11_HUMAN__1429aa	O14815:Q9UMQ6	0.684	0.978	220	0.839	1	0.73	0.76	1	179	0	0	0
https://predictomes.org/hsbps/summary/9340j3r	KC1A_HUMAN__ANR49_HUMAN__576aa	P48729:Q8WVL7	0.134	0.978	90	0.867	1	0.71	0.74	1	194	194	1	0
https://predictomes.org/hsbps/summary/sqkrm7k	TBB5_HUMAN__ARMC6_HUMAN__945aa	P07437:Q6NXE6	0.09	0.978	204	0.688	1	0.77	0.84	1	200	186	1	0
https://predictomes.org/hsbps/summary/w6isfb9	SERA_HUMAN__CTBP2_HUMAN__978aa	O43175:P56545	0.1	0.978	193	0.943	1	0.72	0.75	1	209	0	0	0
https://predictomes.org/hsbps/summary/po2w31a	PRDX2_HUMAN__PRDX4_HUMAN__469aa	P32119:Q13162	0.512	0.978	167	0.98	1	0.95	0.96	1	213	0	1	0
https://predictomes.org/hsbps/summary/rd6x0nf	FA76B_HUMAN__FA76A_HUMAN__646aa	Q5HYJ3:Q8TAV0	0.72	0.978	132	0.854	1	0.3	0.31	1	250	201	0	0
https://predictomes.org/hsbps/summary/ulk47s4	TRI11_HUMAN__TRI35_HUMAN__961aa	Q96F44:Q9UPQ4	0.36	0.978	292	0.84	1	0.51	0.57	1	257	165	1	0
https://predictomes.org/hsbps/summary/225gscg	K2C1_HUMAN__GFAP_HUMAN__1076aa	P04264:P14136	0.486	0.978	370	0.935	1	0.33	0.35	1	260	238	0	0
https://predictomes.org/hsbps/summary/qw89b78	KAT6B_HUMAN__JADE3_HUMAN__2896aa	Q8WYB5:Q92613	0.42	0.978	259	0.866	1	0.42	0.46	1	362	228	0	0
https://predictomes.org/hsbps/summary/pxki70j	ZN263_HUMAN__ZSC23_HUMAN__1072aa	O14978:Q3MJ62	0.422	0.978	110	0.933	1	0.35	0.36	1	404	382	1	0
https://predictomes.org/hsbps/summary/wdv6b7v	JADE1_HUMAN__KAT6B_HUMAN__2915aa	Q6IE81:Q8WYB5	0.428	0.978	235	0.755	1	0.4	0.43	1	501	225	0	0
https://predictomes.org/hsbps/summary/y14gdmb	KCNK1_HUMAN__KCNK6_HUMAN__649aa	O00180:Q9Y257	0.498	0.978	386	0.939	1	0.8	0.81	0	549	499	0	0
https://predictomes.org/hsbps/summary/2ubfiqw	RFX2_HUMAN__RFX3_HUMAN__1472aa	P48378:P48380	0.838	0.978	121	0.857	1	0.53	0.53	1	634	610	1	0
https://predictomes.org/hsbps/summary/uyrh7ja	RAB2A_HUMAN__TB10B_HUMAN__1020aa	P61019:Q4KMP7	0.19	0.978	125	0.784	1	0.85	0.87	1	699	0	0	0
https://predictomes.org/hsbps/summary/i47gzi2	CAN8_HUMAN__CAN11_HUMAN__1442aa	A6NHC0:Q9UMQ6	0.498	0.977	228	0.895	1	0.66	0.75	1	0	0	0	0
https://predictomes.org/hsbps/summary/grfenfm	GG6L6_HUMAN__GG6L1_HUMAN__1392aa	A8MZA4:Q8N7Z2	0.288	0.977	452	0.793	1	0.29	0.32	0	0	0	0	0
https://predictomes.org/hsbps/summary/919k800	SIAH1_HUMAN__SIAH3_HUMAN__551aa	Q8IUQ4:Q8IW03	0.558	0.977	135	0.795	1	0.76	0.78	1	0	0	0	0
https://predictomes.org/hsbps/summary/8s9rmsi	KCND2_HUMAN__KCNG1_HUMAN__1143aa	Q9NZV8:Q9UIX4	0.114	0.977	173	0.89	1	0.59	0.64	0	244	0	0	0
https://predictomes.org/hsbps/summary/k46p5cj	CUX2_HUMAN__CUX1_HUMAN__2991aa	O14529:P39880	0.76	0.977	446	0.859	1	0.27	0.3	1	256	165	1	0
https://predictomes.org/hsbps/summary/q4mlgva	ZKSC1_HUMAN__ZKSC8_HUMAN__1141aa	P17029:Q15776	0.642	0.977	117	0.909	1	0.28	0.32	1	262	240	1	0
https://predictomes.org/hsbps/summary/1g714dm	KCNV1_HUMAN__KCNS2_HUMAN__977aa	Q6PIU1:Q9ULS6	0.678	0.977	146	0.872	1	0.54	0.6	1	264	0	0	0
https://predictomes.org/hsbps/summary/0z1ktu3	TRI27_HUMAN__TRI11_HUMAN__981aa	P14373:Q96F44	0.634	0.977	359	0.816	1	0.47	0.48	1	269	229	0	0
https://predictomes.org/hsbps/summary/63i1igx	GBRA2_HUMAN__GLRB_HUMAN__948aa	P47869:P48167	0.282	0.977	205	0.933	1	0.59	0.72	0	271	0	0	0
https://predictomes.org/hsbps/summary/yqf1io4	CEAM1_HUMAN__CEAM7_HUMAN__791aa	P13688:Q14002	0.618	0.977	78	0.94	1	0.67	0.7	1	291	188	1	0
https://predictomes.org/hsbps/summary/01yp2cw	K1C18_HUMAN__NFM_HUMAN__1346aa	P05783:P07197	0.174	0.977	415	0.875	1	0.37	0.37	1	291	211	0	0
https://predictomes.org/hsbps/summary/uiy3iz6	RHOD_HUMAN__FMNL1_HUMAN__1310aa	O00212:O95466	0.3	0.977	92	0.949	1	0.87	0.88	1	347	0	0	0
https://predictomes.org/hsbps/summary/t74isgu	H4_HUMAN__CHRC1_HUMAN__234aa	P62805:Q9NRG0	0.246	0.977	133	0.897	1	0.67	0.7	1	350	292	0	0
https://predictomes.org/hsbps/summary/l2i8pwy	DX39B_HUMAN__LENG8_HUMAN__1228aa	Q13838:Q96PV6	0.422	0.977	124	0.817	1	0.77	0.79	1	355	194	1	0
https://predictomes.org/hsbps/summary/ayqq5jt	DEUP1_HUMAN__CEP63_HUMAN__1307aa	Q05D60:Q96MT8	0.546	0.977	569	0.837	1	0.3	0.31	1	383	165	0	0
https://predictomes.org/hsbps/summary/831obhz	TSYL1_HUMAN__NP1L2_HUMAN__897aa	Q9H0U9:Q9ULW6	0.18	0.977	142	0.852	1	0.5	0.55	1	414	206	1	0
https://predictomes.org/hsbps/summary/urpn13q	IVD_HUMAN__ACADV_HUMAN__1081aa	P26440:P49748	0.348	0.977	176	0.85	1	0.75	0.86	0	437	0	0	0
https://predictomes.org/hsbps/summary/ngd5rmz	RHOV_HUMAN__DAAM1_HUMAN__1314aa	Q96L33:Q9Y4D1	0.184	0.977	140	0.848	1	0.76	0.79	1	440	244	0	0
https://predictomes.org/hsbps/summary/dhmdsip	KAT6A_HUMAN__JADE2_HUMAN__2794aa	Q92794:Q9NQC1	0.514	0.977	215	0.774	1	0.42	0.43	1	449	224	0	0
https://predictomes.org/hsbps/summary/8wy1wzw	H2B1J_HUMAN__H2AW_HUMAN__498aa	P06899:Q9P0M6	0.606	0.977	179	0.961	1	0.75	0.76	1	466	291	1	0
https://predictomes.org/hsbps/summary/faqw6z5	GRIA1_HUMAN__GRID1_HUMAN__1915aa	P42261:Q9ULK0	0.726	0.977	447	0.67	1	0.51	0.54	1	476	354	1	0
https://predictomes.org/hsbps/summary/zdphcbm	ZKSC8_HUMAN__ZKSC3_HUMAN__1116aa	Q15776:Q9BRR0	0.578	0.977	120	0.861	1	0.28	0.29	1	478	435	1	0
https://predictomes.org/hsbps/summary/vdbsgjv	RFX2_HUMAN__RFX4_HUMAN__1458aa	P48378:Q33E94	0.428	0.977	118	0.859	1	0.5	0.52	1	478	292	0	0
https://predictomes.org/hsbps/summary/3mb8tm4	S12A3_HUMAN__S12A1_HUMAN__2120aa	P55017:Q13621	0.47	0.977	471	0.921	1	0.82	0.83	0	517	0	0	0
https://predictomes.org/hsbps/summary/4itgxh9	AKA10_HUMAN__BIG1_HUMAN__2511aa	O43572:Q9Y6D6	0.242	0.977	186	0.925	1	0.57	0.6	1	569	477	1	0
https://predictomes.org/hsbps/summary/pgc8w5a	KCNKH_HUMAN__KCNK4_HUMAN__725aa	Q96T54:Q9NYG8	0.256	0.977	312	0.926	1	0.7	0.71	0	593	499	0	0
https://predictomes.org/hsbps/summary/mlah27z	CDK3_HUMAN__CD5R1_HUMAN__612aa	Q00526:Q15078	0.302	0.977	114	0.83	1	0.86	0.89	1	604	292	0	0
https://predictomes.org/hsbps/summary/ssj2pen	ZSC23_HUMAN__ZN232_HUMAN__833aa	Q3MJ62:Q9UNY5	0.578	0.977	113	0.938	1	0.34	0.36	1	606	596	1	0
https://predictomes.org/hsbps/summary/d24ruqv	KCNKH_HUMAN__KCNKF_HUMAN__662aa	Q96T54:Q9H427	0.25	0.977	286	0.925	1	0.69	0.7	0	665	499	0	0
https://predictomes.org/hsbps/summary/eupnf1r	BCL6_HUMAN__KLH20_HUMAN__1315aa	P41182:Q9Y2M5	0.386	0.976	134	0.91	1	0.48	0.53	1	0	0	0	0
https://predictomes.org/hsbps/summary/t9y2c96	BMP7_HUMAN__BMP5_HUMAN__885aa	P18075:P22003	0.628	0.976	301	0.932	1	0.72	0.74	0	0	0	0	0
https://predictomes.org/hsbps/summary/x6z6vk8	RHG10_HUMAN__OPHN1_HUMAN__1588aa	A1A4S6:O60890	0.646	0.976	436	0.911	1	0.68	0.69	0	0	0	0	0
https://predictomes.org/hsbps/summary/oju87n5	SEM3B_HUMAN__SEM3G_HUMAN__1531aa	Q13214:Q9NS98	0.692	0.976	150	0.922	1	0.79	0.8	1	0	0	0	0
https://predictomes.org/hsbps/summary/7qfldkl	SIAH2_HUMAN__SIAH3_HUMAN__593aa	O43255:Q8IW03	0.82	0.976	135	0.805	1	0.69	0.7	1	0	0	0	0
https://predictomes.org/hsbps/summary/jv225r4	GOG8K_HUMAN__GOG8N_HUMAN__1262aa	D6RF30:F8WBI6	0.374	0.976	402	0.9	1	0.28	0.33	0	176	0	0	0
https://predictomes.org/hsbps/summary/itda1c0	GAS7_HUMAN__PPIP2_HUMAN__810aa	O60861:Q9H939	0.172	0.976	323	0.936	1	0.78	0.79	0	177	0	0	0
https://predictomes.org/hsbps/summary/6zvd2tl	UD14_HUMAN__UDB10_HUMAN__1062aa	P22310:P36537	0.36	0.976	137	0.976	1	0.89	0.9	0	178	0	0	0
https://predictomes.org/hsbps/summary/ynk9481	UNKL_HUMAN__HDC_HUMAN__1223aa	Q9H9P5:Q9UBI9	0.18	0.976	167	0.818	1	0.46	0.47	1	193	193	0	0
https://predictomes.org/hsbps/summary/0vnjhdc	PDE5A_HUMAN__PDE6B_HUMAN__1729aa	O76074:P35913	0.554	0.976	359	0.888	1	0.83	0.85	0	209	0	0	0
https://predictomes.org/hsbps/summary/yh8yxut	ABTB3_HUMAN__ABTB2_HUMAN__2129aa	A6QL63:Q8N961	0.556	0.976	250	0.795	1	0.75	0.79	1	219	198	1	0
https://predictomes.org/hsbps/summary/ka1x3y2	BACH2_HUMAN__KLH21_HUMAN__1438aa	Q9BYV9:Q9UJP4	0.382	0.976	144	0.954	1	0.7	0.76	1	253	163	1	0
https://predictomes.org/hsbps/summary/z48oskc	SH3G1_HUMAN__SHLB2_HUMAN__763aa	Q99961:Q9NR46	0.474	0.976	147	0.955	1	0.6	0.61	1	296	0	0	0
https://predictomes.org/hsbps/summary/jvg38to	KCNV2_HUMAN__KCNF1_HUMAN__1039aa	Q8TDN2:Q9H3M0	0.572	0.976	187	0.866	1	0.6	0.62	1	340	229	0	0
https://predictomes.org/hsbps/summary/mgpwmj4	RASFA_HUMAN__ASPP1_HUMAN__1597aa	A6NK89:Q96KQ4	0.348	0.976	359	0.753	1	0.36	0.37	1	398	224	1	0
https://predictomes.org/hsbps/summary/apmm178	H4_HUMAN__NC2B_HUMAN__279aa	P62805:Q01658	0.11	0.976	144	0.824	1	0.53	0.71	1	405	292	0	0
https://predictomes.org/hsbps/summary/fnxfefm	P3H1_HUMAN__SC65_HUMAN__1173aa	Q32P28:Q92791	0.522	0.976	177	0.944	1	0.76	0.78	1	435	192	1	0
https://predictomes.org/hsbps/summary/10zdd8u	ACADM_HUMAN__IVD_HUMAN__847aa	P11310:P26440	0.572	0.976	118	0.972	1	0.87	0.9	1	454	0	0	0
https://predictomes.org/hsbps/summary/kd72vuh	S12A1_HUMAN__S12A5_HUMAN__2238aa	Q13621:Q9H2X9	0.264	0.976	334	0.819	1	0.66	0.75	0	472	0	0	0
https://predictomes.org/hsbps/summary/djko2rk	ZN174_HUMAN__ZSC23_HUMAN__796aa	Q15697:Q3MJ62	0.336	0.976	118	0.935	1	0.34	0.35	1	494	472	1	0
https://predictomes.org/hsbps/summary/lhkzxn9	PP1G_HUMAN__SH24A_HUMAN__777aa	P36873:Q9H788	0.306	0.976	198	0.889	1	0.85	0.86	1	508	438	1	0
https://predictomes.org/hsbps/summary/9dklr96	P4HA2_HUMAN__P4HA3_HUMAN__1079aa	O15460:Q7Z4N8	0.754	0.976	274	0.912	1	0.82	0.87	0	510	0	0	0
https://predictomes.org/hsbps/summary/1hmg2zt	BMP2_HUMAN__GDF2_HUMAN__825aa	P12643:Q9UK05	0.18	0.976	263	0.864	1	0.69	0.71	0	521	278	0	0
https://predictomes.org/hsbps/summary/k2f5k8g	LRFN4_HUMAN__LRFN1_HUMAN__1406aa	Q6PJG9:Q9P244	0.512	0.976	128	0.904	1	0.59	0.6	1	546	476	1	0
https://predictomes.org/hsbps/summary/h3fh8f7	RAC1_HUMAN__PKHG2_HUMAN__1578aa	P63000:Q9H7P9	0.316	0.976	95	0.895	1	0.92	0.93	1	577	292	0	0
https://predictomes.org/hsbps/summary/qameyla	NOL10_HUMAN__DDX49_HUMAN__1171aa	Q9BSC4:Q9Y6V7	0.673	0.976	161	0.774	1	0.67	0.73	0	629	0	0	0
https://predictomes.org/hsbps/summary/usiqbnb	S4A8_HUMAN__S4A5_HUMAN__2230aa	Q2Y0W8:Q9BY07	0.466	0.975	415	0.837	1	0.72	0.74	0	0	0	0	0
https://predictomes.org/hsbps/summary/265dojr	UD2B4_HUMAN__UDB10_HUMAN__1056aa	P06133:P36537	0.542	0.975	141	0.96	1	0.9	0.91	0	0	0	0	0
https://predictomes.org/hsbps/summary/ch3ha5e	AINX_HUMAN__K2C78_HUMAN__1019aa	Q16352:Q8N1N4	0.474	0.975	433	0.851	1	0.3	0.36	1	229	163	1	0
https://predictomes.org/hsbps/summary/0hgyo0j	BACH2_HUMAN__KLH25_HUMAN__1430aa	Q9BYV9:Q9H0H3	0.25	0.975	145	0.949	1	0.7	0.78	1	252	165	1	0
https://predictomes.org/hsbps/summary/a3pkm3x	GOG6C_HUMAN__GOG6D_HUMAN__1386aa	A6NDK9:P0CG33	0.682	0.975	512	0.905	1	0.31	0.36	0	277	0	0	0
https://predictomes.org/hsbps/summary/0z4hk9h	SEM3A_HUMAN__SEM3C_HUMAN__1522aa	Q14563:Q99985	0.736	0.975	138	0.884	1	0.77	0.8	1	294	195	1	0
https://predictomes.org/hsbps/summary/oq17msf	RING1_HUMAN__UB2E3_HUMAN__613aa	Q06587:Q969T4	0.194	0.975	87	0.931	1	0.69	0.7	1	295	0	1	0
https://predictomes.org/hsbps/summary/f3vfpus	FMNL2_HUMAN__DAAM1_HUMAN__2164aa	Q96PY5:Q9Y4D1	0.506	0.975	477	0.737	1	0.45	0.5	0	333	0	0	0
https://predictomes.org/hsbps/summary/0dxtpsh	SULF2_HUMAN__SULF1_HUMAN__1741aa	Q8IWU5:Q8IWU6	0.798	0.975	189	0.702	1	0.23	0.53	1	376	329	1	0
https://predictomes.org/hsbps/summary/6f2dg4a	SSDH_HUMAN__AL8A1_HUMAN__1022aa	P51649:Q9H2A2	0.53	0.975	160	0.954	1	0.89	0.9	1	392	194	0	0
https://predictomes.org/hsbps/summary/q2lflpb	TSYL4_HUMAN__NP1L2_HUMAN__874aa	Q9UJ04:Q9ULW6	0.262	0.975	133	0.865	1	0.46	0.54	1	408	203	1	0
https://predictomes.org/hsbps/summary/p2vkgkj	PDE4A_HUMAN__PDE4C_HUMAN__1598aa	P27815:Q08493	0.296	0.975	436	0.751	1	0.66	0.72	0	428	0	0	0
https://predictomes.org/hsbps/summary/z3b2a93	OSBP1_HUMAN__OSBP2_HUMAN__1723aa	P22059:Q969R2	0.732	0.975	355	0.646	1	0.28	0.59	1	473	439	1	0
https://predictomes.org/hsbps/summary/3xcs79l	NP1L3_HUMAN__TSYL4_HUMAN__920aa	Q99457:Q9UJ04	0.28	0.975	177	0.733	1	0.5	0.51	1	572	360	0	0
https://predictomes.org/hsbps/summary/yx6jeul	ZN213_HUMAN__ZSC18_HUMAN__969aa	O14771:Q8TBC5	0.266	0.975	113	0.956	1	0.34	0.35	1	593	593	1	0
https://predictomes.org/hsbps/summary/84m7yc3	KCNK3_HUMAN__KCNKD_HUMAN__802aa	O14649:Q9HB14	0.3	0.975	347	0.922	1	0.66	0.68	0	630	499	0	0
https://predictomes.org/hsbps/summary/hwsa5py	S12A2_HUMAN__S12A5_HUMAN__2351aa	P55011:Q9H2X9	0.306	0.975	334	0.804	1	0.68	0.74	0	654	0	0	0
https://predictomes.org/hsbps/summary/rhi9uxz	RALA_HUMAN__RGPS1_HUMAN__763aa	P11233:Q5JS13	0.292	0.975	154	0.814	1	0.83	0.84	1	680	297	0	0
https://predictomes.org/hsbps/summary/tw6yjok	S12A2_HUMAN__S12A3_HUMAN__2233aa	P55011:P55017	0.344	0.974	476	0.929	1	0.84	0.85	0	0	0	0	0
https://predictomes.org/hsbps/summary/hzsw873	S4A5_HUMAN__S4A7_HUMAN__2351aa	Q9BY07:Q9Y6M7	0.498	0.974	342	0.809	1	0.68	0.71	0	0	0	0	0
https://predictomes.org/hsbps/summary/ooiyxzc	SOX9_HUMAN__SOX10_HUMAN__975aa	P48436:P56693	0.722	0.974	117	0.829	1	0.23	0.29	1	0	0	0	0
https://predictomes.org/hsbps/summary/m5b92cg	PDE6A_HUMAN__PDE11_HUMAN__1793aa	P16499:Q9HCR9	0.218	0.974	379	0.821	1	0.79	0.82	0	214	0	0	0
https://predictomes.org/hsbps/summary/zkn43px	H31_HUMAN__JADE3_HUMAN__959aa	P68431:Q92613	0.52	0.974	151	0.815	1	0.39	0.46	1	216	0	0	0
https://predictomes.org/hsbps/summary/kocuebw	TRI67_HUMAN__TRI36_HUMAN__1511aa	Q6ZTA4:Q9NQ86	0.41	0.974	433	0.918	1	0.44	0.53	1	220	0	0	0
https://predictomes.org/hsbps/summary/qqmbw2e	ZBT7C_HUMAN__BACH2_HUMAN__1460aa	A1YPR0:Q9BYV9	0.316	0.974	143	0.942	1	0.33	0.33	1	233	165	1	0
https://predictomes.org/hsbps/summary/m09x58g	BMP3_HUMAN__GDF2_HUMAN__901aa	P12645:Q9UK05	0.112	0.974	247	0.873	1	0.68	0.69	0	296	0	0	0
https://predictomes.org/hsbps/summary/0ktx4xr	DNM1L_HUMAN__DYN2_HUMAN__1606aa	O00429:P50570	0.43	0.974	193	0.775	1	0.44	0.49	1	339	0	0	0
https://predictomes.org/hsbps/summary/qk8g456	ACTC_HUMAN__TMOD2_HUMAN__728aa	P68032:Q9NZR1	0.326	0.974	198	0.891	1	0.83	0.84	1	346	304	1	0
https://predictomes.org/hsbps/summary/e7zqi2o	MTMR1_HUMAN__MTMR9_HUMAN__1214aa	Q13613:Q96QG7	0.648	0.974	159	0.792	1	0.85	0.88	1	350	163	1	0
https://predictomes.org/hsbps/summary/uocxk7t	COX10_HUMAN__COA8_HUMAN__649aa	Q12887:Q96IL0	0.658	0.974	137	0.888	1	0.69	0.69	1	377	336	1	0
https://predictomes.org/hsbps/summary/z61ivbs	S12A2_HUMAN__S12A1_HUMAN__2311aa	P55011:Q13621	0.666	0.974	463	0.935	1	0.81	0.83	0	404	154	0	0
https://predictomes.org/hsbps/summary/vlc7b10	CASPE_HUMAN__CASP8_HUMAN__721aa	P31944:Q14790	0.318	0.974	119	0.801	1	0.84	0.85	1	442	306	0	0
https://predictomes.org/hsbps/summary/lxrwhsx	K2C7_HUMAN__K1C17_HUMAN__901aa	P08729:Q04695	0.77	0.974	505	0.791	1	0.29	0.35	1	472	0	0	0
https://predictomes.org/hsbps/summary/hxkl7qd	ZSC29_HUMAN__ZN397_HUMAN__1386aa	Q8IWY8:Q8NF99	0.424	0.974	114	0.944	1	0.31	0.31	1	483	442	0	0
https://predictomes.org/hsbps/summary/ixadvb1	RAC1_HUMAN__ARHG2_HUMAN__1178aa	P63000:Q92974	0.204	0.974	92	0.88	1	0.91	0.92	1	494	575	0	0
https://predictomes.org/hsbps/summary/yeolg4m	SL9A1_HUMAN__SL9A3_HUMAN__1649aa	P19634:P48764	0.518	0.974	211	0.946	1	0.61	0.65	0	533	321	0	0
https://predictomes.org/hsbps/summary/z32me8f	SEM3D_HUMAN__SEM3C_HUMAN__1528aa	O95025:Q99985	0.752	0.974	157	0.9	1	0.77	0.78	1	589	551	1	0
https://predictomes.org/hsbps/summary/qfw6taj	KCNK1_HUMAN__KCNKG_HUMAN__645aa	O00180:Q96T55	0.282	0.974	354	0.948	1	0.75	0.76	0	628	499	0	0
https://predictomes.org/hsbps/summary/2tngxrd	KCNKD_HUMAN__KCNK9_HUMAN__782aa	Q9HB14:Q9NPC2	0.124	0.974	337	0.916	1	0.65	0.68	0	635	499	0	0
https://predictomes.org/hsbps/summary/qb0xiar	RHG10_HUMAN__RHG42_HUMAN__1660aa	A1A4S6:A6NI28	0.564	0.973	440	0.923	1	0.66	0.69	0	0	0	0	0
https://predictomes.org/hsbps/summary/5y3fic9	UD11_HUMAN__UDB10_HUMAN__1061aa	P22309:P36537	0.452	0.973	141	0.976	1	0.89	0.9	0	0	0	0	0
https://predictomes.org/hsbps/summary/l0fqmod	CCNI_HUMAN__CDK12_HUMAN__1867aa	Q14094:Q9NYV4	0.238	0.973	121	0.832	1	0.69	0.7	1	151	0	0	0
https://predictomes.org/hsbps/summary/9zucq5n	GOG8O_HUMAN__GOG8H_HUMAN__1264aa	A6NCC3:P0CJ92	0.322	0.973	397	0.862	1	0.28	0.34	0	176	0	0	0
https://predictomes.org/hsbps/summary/6eqswy9	GOG8O_HUMAN__GOG8J_HUMAN__1264aa	A6NCC3:A6NMD2	0.334	0.973	396	0.923	1	0.29	0.35	0	176	0	0	0
https://predictomes.org/hsbps/summary/eqngcv5	B3A3_HUMAN__S4A8_HUMAN__2325aa	P48751:Q2Y0W8	0.098	0.973	325	0.804	1	0.74	0.75	0	204	0	0	0
https://predictomes.org/hsbps/summary/b8wr3b3	CTNA1_HUMAN__F110B_HUMAN__1276aa	P35221:Q8TC76	0.284	0.973	106	0.884	1	0.58	0.6	1	207	207	0	0
https://predictomes.org/hsbps/summary/960w8kp	K2C8_HUMAN__GFAP_HUMAN__915aa	P05787:P14136	0.598	0.973	462	0.745	1	0.29	0.31	1	210	0	0	0
https://predictomes.org/hsbps/summary/tqgc6n6	RASN_HUMAN__TB22B_HUMAN__694aa	P01111:Q9NU19	0.412	0.973	94	0.848	1	0.84	0.88	1	239	186	0	0
https://predictomes.org/hsbps/summary/e5pxowy	UB2E3_HUMAN__RN166_HUMAN__444aa	Q969T4:Q96A37	0.278	0.973	111	0.874	1	0.68	0.74	1	244	0	1	0
https://predictomes.org/hsbps/summary/16ul2dg	TRI67_HUMAN__TRI46_HUMAN__1542aa	Q6ZTA4:Q7Z4K8	0.404	0.973	485	0.902	1	0.54	0.6	1	248	0	0	0
https://predictomes.org/hsbps/summary/6wpukji	ZN202_HUMAN__ZSC20_HUMAN__1691aa	O95125:P17040	0.272	0.973	113	0.956	1	0.29	0.3	1	309	165	1	0
https://predictomes.org/hsbps/summary/zbo0cqk	GPAT3_HUMAN__CHP1_HUMAN__629aa	Q53EU6:Q99653	0.704	0.973	174	0.937	1	0.91	0.91	1	335	237	1	0
https://predictomes.org/hsbps/summary/o51kvv4	H2AB2_HUMAN__H2A2B_HUMAN__245aa	P0C5Z0:Q8IUE6	0.32	0.973	132	0.894	1	0.66	0.69	1	344	400	0	0
https://predictomes.org/hsbps/summary/yqzvulj	ACTG_HUMAN__TMOD2_HUMAN__726aa	P63261:Q9NZR1	0.4	0.973	205	0.893	1	0.83	0.84	1	346	304	1	0
https://predictomes.org/hsbps/summary/57mfs9t	GOG8J_HUMAN__GOG8H_HUMAN__1264aa	A6NMD2:P0CJ92	0.342	0.973	390	0.892	1	0.27	0.33	0	348	0	0	0
https://predictomes.org/hsbps/summary/351bpva	RO52_HUMAN__TRI31_HUMAN__900aa	P19474:Q9BZY9	0.402	0.973	328	0.932	1	0.49	0.52	1	385	292	0	0
https://predictomes.org/hsbps/summary/zd4h4fa	UBP30_HUMAN__MIRO2_HUMAN__1135aa	Q70CQ3:Q8IXI1	0.264	0.973	195	0.868	1	0.73	0.74	1	460	0	0	0
https://predictomes.org/hsbps/summary/d2uvngy	K1C17_HUMAN__K1C27_HUMAN__891aa	Q04695:Q7Z3Y8	0.672	0.973	353	0.85	1	0.3	0.32	1	481	435	0	0
https://predictomes.org/hsbps/summary/qei9xme	ZNF24_HUMAN__ZSC18_HUMAN__878aa	P17028:Q8TBC5	0.284	0.973	117	0.915	1	0.37	0.4	1	504	483	1	0
https://predictomes.org/hsbps/summary/yzvw4tw	ISG15_HUMAN__UBP5_HUMAN__1023aa	P05161:P45974	0.112	0.973	173	0.908	1	0.87	0.89	1	506	0	0	0
https://predictomes.org/hsbps/summary/xwdwci2	MTMR8_HUMAN__MTMR6_HUMAN__1325aa	Q96EF0:Q9Y217	0.398	0.973	163	0.904	1	0.73	0.77	1	529	499	0	0
https://predictomes.org/hsbps/summary/njac7ak	ZN213_HUMAN__MZF1_HUMAN__1193aa	O14771:P28698	0.334	0.973	119	0.947	1	0.31	0.33	1	554	482	1	0
https://predictomes.org/hsbps/summary/cot95pr	RHOA_HUMAN__RHG19_HUMAN__687aa	P61586:Q14CB8	0.356	0.973	98	0.895	1	0.91	0.91	1	578	321	0	0
https://predictomes.org/hsbps/summary/102a74i	ZN174_HUMAN__ZN446_HUMAN__857aa	Q15697:Q9NWS9	0.33	0.973	112	0.952	1	0.37	0.37	1	590	436	1	0
https://predictomes.org/hsbps/summary/kwwjjms	RHOA_HUMAN__PKHG2_HUMAN__1579aa	P61586:Q9H7P9	0.336	0.973	113	0.761	1	0.89	0.94	1	597	292	0	0
https://predictomes.org/hsbps/summary/utvvfl8	DQB1_HUMAN__DRB3_HUMAN__527aa	P01920:P79483	0.732	0.972	127	0.869	1	0.69	0.7	1	0	0	1	0
https://predictomes.org/hsbps/summary/2fd7ohu	TRI34_HUMAN__TRIM6_HUMAN__976aa	Q9BYJ4:Q9C030	0.578	0.972	410	0.875	1	0.59	0.61	1	0	0	1	0
https://predictomes.org/hsbps/summary/5dbtb0l	CNNM2_HUMAN__CNNM1_HUMAN__1826aa	Q9H8M5:Q9NRU3	0.442	0.972	454	0.86	1	0.5	0.54	0	153	0	0	0
https://predictomes.org/hsbps/summary/46idn3w	S4A10_HUMAN__S4A4_HUMAN__2197aa	Q6U841:Q9Y6R1	0.638	0.972	398	0.818	1	0.7	0.72	0	156	0	0	0
https://predictomes.org/hsbps/summary/ad6odhe	KRT86_HUMAN__IFFO1_HUMAN__1045aa	O43790:Q0D2I5	0.35	0.972	235	0.809	1	0.28	0.3	1	174	165	1	0
https://predictomes.org/hsbps/summary/fptyw7q	KCJ11_HUMAN__KCJ15_HUMAN__765aa	Q14654:Q99712	0.574	0.972	223	0.937	1	0.6	0.67	0	174	0	0	0
https://predictomes.org/hsbps/summary/zcgv30n	ZSCA1_HUMAN__ZN396_HUMAN__743aa	Q8NBB4:Q96N95	0.586	0.972	118	0.918	1	0.37	0.38	1	233	221	1	0
https://predictomes.org/hsbps/summary/kmmwbgg	K1C17_HUMAN__K2C78_HUMAN__952aa	Q04695:Q8N1N4	0.61	0.972	510	0.847	1	0.32	0.36	1	243	0	0	0
https://predictomes.org/hsbps/summary/pwdasne	TRI27_HUMAN__RO52_HUMAN__988aa	P14373:P19474	0.656	0.972	353	0.901	1	0.53	0.56	1	248	165	1	0
https://predictomes.org/hsbps/summary/w512de5	CEBPD_HUMAN__TRIB1_HUMAN__641aa	P49716:Q96RU8	0.312	0.972	112	0.866	1	0.64	0.64	1	252	0	0	0
https://predictomes.org/hsbps/summary/93h7nvl	ZBT42_HUMAN__NACC1_HUMAN__949aa	B2RXF5:Q96RE7	0.246	0.972	121	0.901	1	0.37	0.46	1	265	167	1	0
https://predictomes.org/hsbps/summary/rx0tr2u	UNK_HUMAN__HDC_HUMAN__1353aa	Q9C0B0:Q9UBI9	0.326	0.972	167	0.721	1	0.46	0.47	1	296	181	0	0
https://predictomes.org/hsbps/summary/d1bc56s	PDE4C_HUMAN__PDE4D_HUMAN__1521aa	Q08493:Q08499	0.4	0.972	472	0.772	1	0.67	0.7	0	425	0	0	0
https://predictomes.org/hsbps/summary/7vhhwoz	FMNL1_HUMAN__RAC2_HUMAN__1292aa	O95466:P15153	0.268	0.972	89	0.903	1	0.88	0.9	1	549	515	0	0
https://predictomes.org/hsbps/summary/z4p6nan	PPR21_HUMAN__TBCK_HUMAN__1673aa	Q6ZMI0:Q8TEA7	0.4	0.972	87	0.962	1	0.83	0.85	1	608	165	1	0
https://predictomes.org/hsbps/summary/fwjjjmz	RAP2B_HUMAN__RPGF1_HUMAN__1260aa	P61225:Q13905	0.244	0.972	178	0.796	1	0.88	0.9	1	615	318	0	0
https://predictomes.org/hsbps/summary/4pcrbbm	KCNKF_HUMAN__KCNK6_HUMAN__643aa	Q9H427:Q9Y257	0.464	0.972	327	0.912	1	0.75	0.77	0	641	499	0	0
https://predictomes.org/hsbps/summary/q2e5zx2	ZKSC5_HUMAN__ZSC21_HUMAN__1312aa	Q9Y2L8:Q9Y5A6	0.378	0.972	121	0.928	1	0.31	0.32	1	658	591	1	0
https://predictomes.org/hsbps/summary/blf5mgs	KCNK5_HUMAN__KCNKD_HUMAN__907aa	O95279:Q9HB14	0.09	0.972	325	0.944	1	0.67	0.68	0	669	499	0	0
https://predictomes.org/hsbps/summary/k249x0h	RAP1A_HUMAN__RPGF6_HUMAN__1785aa	P62834:Q8TEU7	0.364	0.972	151	0.751	1	0.9	0.91	1	693	347	0	0
https://predictomes.org/hsbps/summary/p42uwry	UDB17_HUMAN__UD2B7_HUMAN__1059aa	O75795:P16662	0.566	0.971	146	0.947	1	0.9	0.91	0	0	0	1	0
https://predictomes.org/hsbps/summary/w392fdn	SIDT2_HUMAN__SIDT1_HUMAN__1659aa	Q8NBJ9:Q9NXL6	0.558	0.971	158	0.884	1	0.77	0.81	0	0	0	0	0
https://predictomes.org/hsbps/summary/igj00fy	BMP3_HUMAN__GDF10_HUMAN__950aa	P12645:P55107	0.21	0.971	130	0.944	1	0.62	0.65	0	150	0	0	0
https://predictomes.org/hsbps/summary/oyrcyc3	CDK7_HUMAN__CABL2_HUMAN__824aa	P50613:Q9BTV7	0.118	0.971	135	0.919	1	0.78	0.8	1	182	0	0	0
https://predictomes.org/hsbps/summary/o628lxa	NFM_HUMAN__K1C19_HUMAN__1316aa	P07197:P08727	0.32	0.971	394	0.898	1	0.37	0.38	1	186	0	0	0
https://predictomes.org/hsbps/summary/g3d0p2a	DRS7B_HUMAN__RDH10_HUMAN__666aa	Q6IAN0:Q8IZV5	0.318	0.971	183	0.894	1	0.73	0.8	0	229	0	0	0
https://predictomes.org/hsbps/summary/400rplg	S10A4_HUMAN__S10A2_HUMAN__199aa	P26447:P29034	0.54	0.971	104	0.933	1	0.78	0.81	1	255	0	1	0
https://predictomes.org/hsbps/summary/cx1ktmp	FA83H_HUMAN__FA83A_HUMAN__1613aa	Q6ZRV2:Q86UY5	0.164	0.971	232	0.881	1	0.67	0.68	0	287	0	0	0
https://predictomes.org/hsbps/summary/rp2cphc	MPRIP_HUMAN__TARA_HUMAN__3390aa	Q6WCQ1:Q9H2D6	0.31	0.971	378	0.792	1	0.31	0.33	1	334	241	1	0
https://predictomes.org/hsbps/summary/g2kx312	SL9A3_HUMAN__SL9A2_HUMAN__1646aa	P48764:Q9UBY0	0.484	0.971	189	0.929	1	0.61	0.65	0	334	0	0	0
https://predictomes.org/hsbps/summary/94oajmq	PSD11_HUMAN__CSN3_HUMAN__845aa	O00231:Q9UNS2	0.166	0.971	51	0.81	1	0.67	0.71	1	340	226	0	0
https://predictomes.org/hsbps/summary/fxc0zl6	TGM3_HUMAN__SPB12_HUMAN__1098aa	Q08188:Q96P63	0.458	0.971	98	0.874	1	0.87	0.9	1	344	305	0	0
https://predictomes.org/hsbps/summary/zsgopxb	KCNG4_HUMAN__KCNA7_HUMAN__975aa	Q8TDN1:Q96RP8	0.192	0.971	172	0.897	1	0.56	0.59	0	367	0	0	0
https://predictomes.org/hsbps/summary/x2zdm0z	ZKSC1_HUMAN__ZN174_HUMAN__970aa	P17029:Q15697	0.452	0.971	113	0.929	1	0.33	0.33	1	480	479	1	0
https://predictomes.org/hsbps/summary/kts700n	K1C13_HUMAN__K2C5_HUMAN__1048aa	P13646:P13647	0.838	0.971	436	0.849	1	0.32	0.34	0	483	0	0	0
https://predictomes.org/hsbps/summary/bf35cr0	ZN500_HUMAN__ZN174_HUMAN__887aa	O60304:Q15697	0.496	0.971	111	0.94	1	0.32	0.33	1	513	509	1	0
https://predictomes.org/hsbps/summary/t8zz00i	PP1B_HUMAN__CDCA2_HUMAN__1350aa	P62140:Q69YH5	0.28	0.971	129	0.853	1	0.9	0.9	1	518	163	1	0
https://predictomes.org/hsbps/summary/f5d8k9w	OSBL7_HUMAN__OSBL6_HUMAN__1776aa	Q9BZF2:Q9BZF3	0.66	0.971	289	0.525	1	0.25	0.41	1	525	482	1	0
https://predictomes.org/hsbps/summary/ihmiw66	TM2D3_HUMAN__TM2D1_HUMAN__454aa	Q9BRN9:Q9BX74	0.806	0.971	60	0.95	1	0.6	0.64	1	581	171	1	0
https://predictomes.org/hsbps/summary/ok8hw1l	RHOA_HUMAN__PKHG6_HUMAN__983aa	P61586:Q3KR16	0.42	0.971	98	0.935	1	0.9	0.92	1	599	321	0	0
https://predictomes.org/hsbps/summary/bgbxlga	CTBL1_HUMAN__ZN830_HUMAN__935aa	Q8WYA6:Q96NB3	0.174	0.971	150	0.704	1	0.69	0.72	1	607	456	1	0
https://predictomes.org/hsbps/summary/2i5jhxs	NPAS2_HUMAN__NCOA3_HUMAN__2248aa	Q99743:Q9Y6Q9	0.496	0.971	244	0.732	1	0.41	0.43	1	628	572	0	0
https://predictomes.org/hsbps/summary/5t9uudm	JADE3_HUMAN__KAT6A_HUMAN__2827aa	Q92613:Q92794	0.504	0.971	307	0.768	1	0.41	0.41	1	637	342	0	0
https://predictomes.org/hsbps/summary/fe59lm2	SRG2C_HUMAN__SRG2B_HUMAN__917aa	P0DJJ0:P0DMP2	0.672	0.971	528	0.939	1	0.83	0.84	0	639	0	1	0
https://predictomes.org/hsbps/summary/mld4hrk	RASFA_HUMAN__PRIC1_HUMAN__1338aa	A6NK89:Q96MT3	0.408	0.97	126	0.852	1	0.36	0.38	1	0	0	1	0
https://predictomes.org/hsbps/summary/zspfnc0	CLCN3_HUMAN__CLCN4_HUMAN__1578aa	P51790:P51793	0.826	0.97	230	0.732	1	0.83	0.86	0	0	0	0	0
https://predictomes.org/hsbps/summary/8mibebk	RHG10_HUMAN__DP13B_HUMAN__1450aa	A1A4S6:Q8NEU8	0.206	0.97	412	0.881	1	0.59	0.63	0	0	0	0	0
https://predictomes.org/hsbps/summary/janev4h	SL9A1_HUMAN__SL9A2_HUMAN__1627aa	P19634:Q9UBY0	0.852	0.97	219	0.903	1	0.62	0.66	0	171	0	0	0
https://predictomes.org/hsbps/summary/ovydbqm	ZKSC2_HUMAN__ZSC32_HUMAN__1664aa	Q63HK3:Q9NX65	0.474	0.97	111	0.97	1	0.28	0.29	1	196	173	1	0
https://predictomes.org/hsbps/summary/sdhgyqw	CDK7_HUMAN__CABL1_HUMAN__979aa	P50613:Q8TDN4	0.292	0.97	138	0.877	1	0.8	0.82	1	217	0	0	0
https://predictomes.org/hsbps/summary/bnr3b4e	ZNT10_HUMAN__ZNT1_HUMAN__992aa	Q6XR72:Q9Y6M5	0.508	0.97	216	0.946	1	0.63	0.64	0	244	0	0	0
https://predictomes.org/hsbps/summary/7jnwocw	KCND1_HUMAN__KCNG1_HUMAN__1160aa	Q9NSA2:Q9UIX4	0.228	0.97	175	0.918	1	0.61	0.64	0	256	0	0	0
https://predictomes.org/hsbps/summary/65gczvu	K1C17_HUMAN__K2C79_HUMAN__967aa	Q04695:Q5XKE5	0.732	0.97	521	0.794	1	0.3	0.36	1	292	0	0	0
https://predictomes.org/hsbps/summary/4q94e7y	TRI29_HUMAN__TRIM1_HUMAN__1323aa	Q14134:Q9UJV3	0.328	0.97	343	0.808	1	0.35	0.4	1	298	229	0	0
https://predictomes.org/hsbps/summary/9ssad4t	NFM_HUMAN__KT222_HUMAN__1211aa	P07197:Q8N1A0	0.282	0.97	216	0.846	1	0.47	0.49	1	303	161	1	0
https://predictomes.org/hsbps/summary/8uurbom	FMNL1_HUMAN__RHOB_HUMAN__1296aa	O95466:P62745	0.302	0.97	106	0.821	1	0.88	0.89	1	322	0	0	0
https://predictomes.org/hsbps/summary/qnk6hbe	CLCN1_HUMAN__CLCN7_HUMAN__1793aa	P35523:P51798	0.202	0.97	212	0.829	1	0.79	0.81	0	329	0	0	0
https://predictomes.org/hsbps/summary/zku02ik	TRI25_HUMAN__TRIM8_HUMAN__1181aa	Q14258:Q9BZR9	0.352	0.97	389	0.768	1	0.4	0.49	1	336	165	1	0
https://predictomes.org/hsbps/summary/0r936r7	H4_HUMAN__DPOE3_HUMAN__250aa	P62805:Q9NRF9	0.184	0.97	162	0.745	1	0.57	0.71	1	349	292	0	0
https://predictomes.org/hsbps/summary/fut0c2n	UDB11_HUMAN__UDB28_HUMAN__1058aa	O75310:Q9BY64	0.752	0.97	133	0.985	1	0.89	0.9	1	380	300	1	0
https://predictomes.org/hsbps/summary/u9o0giq	ZKSC8_HUMAN__ZSC23_HUMAN__967aa	Q15776:Q3MJ62	0.504	0.97	114	0.915	1	0.34	0.35	1	407	374	1	0
https://predictomes.org/hsbps/summary/kmq38jd	RHOG_HUMAN__PAR6B_HUMAN__563aa	P84095:Q9BYG5	0.168	0.97	105	0.848	1	0.83	0.87	1	412	206	0	0
https://predictomes.org/hsbps/summary/yj12vyl	PERI_HUMAN__NEST_HUMAN__2091aa	P41219:P48681	0.256	0.97	395	0.938	1	0.38	0.39	1	478	475	0	0
https://predictomes.org/hsbps/summary/ic8w2nc	RAC1_HUMAN__RHG21_HUMAN__2150aa	P63000:Q5T5U3	0.302	0.97	101	0.917	1	0.94	0.94	1	501	0	0	0
https://predictomes.org/hsbps/summary/twiucka	BMP4_HUMAN__GDF5_HUMAN__909aa	P12644:P43026	0.336	0.97	275	0.901	1	0.7	0.76	0	535	400	0	0
https://predictomes.org/hsbps/summary/gxxa0s7	FMNL1_HUMAN__RHOA_HUMAN__1293aa	O95466:P61586	0.296	0.97	100	0.917	1	0.9	0.92	1	588	684	0	0
https://predictomes.org/hsbps/summary/n0lx9tc	ACHA_HUMAN__ACHA7_HUMAN__959aa	P02708:P36544	0.44	0.97	216	0.878	1	0.56	0.7	0	618	559	0	0
https://predictomes.org/hsbps/summary/h1wwvwv	KCNH2_HUMAN__KCNH7_HUMAN__2355aa	Q12809:Q9NS40	0.564	0.97	510	0.476	1	0.44	0.5	1	624	366	1	0
https://predictomes.org/hsbps/summary/cl73hxk	PCDA7_HUMAN__PCDAC_HUMAN__1878aa	Q9UN72:Q9UN75	0.74	0.97	143	0.844	1	0.5	0.52	1	624	567	1	0
https://predictomes.org/hsbps/summary/9q5rwbr	KCNA2_HUMAN__KCA10_HUMAN__1010aa	P16389:Q16322	0.724	0.97	168	0.954	1	0.52	0.58	1	637	304	0	0
https://predictomes.org/hsbps/summary/uzpn4wt	ANM2_HUMAN__ANM8_HUMAN__827aa	P55345:Q9NR22	0.432	0.97	118	0.958	1	0.69	0.73	1	638	517	0	0
https://predictomes.org/hsbps/summary/a96o6rq	JADE1_HUMAN__KAT5_HUMAN__1355aa	Q6IE81:Q92993	0.412	0.97	279	0.71	1	0.55	0.63	1	662	292	0	0
https://predictomes.org/hsbps/summary/rrr56ed	KRT38_HUMAN__NFM_HUMAN__1372aa	O76015:P07197	0.34	0.969	400	0.932	1	0.35	0.35	1	0	0	1	0
https://predictomes.org/hsbps/summary/lzrvqls	TBB8_HUMAN__ARMC6_HUMAN__945aa	Q3ZCM7:Q6NXE6	0.146	0.969	221	0.671	1	0.86	0.86	1	0	0	1	0
https://predictomes.org/hsbps/summary/ep7to67	ZBT43_HUMAN__ZBT34_HUMAN__967aa	O43298:Q8NCN2	0.48	0.969	136	0.936	1	0.36	0.36	0	0	0	0	0
https://predictomes.org/hsbps/summary/47ncih5	ZBT44_HUMAN__KLH20_HUMAN__1179aa	Q8NCP5:Q9Y2M5	0.412	0.969	143	0.928	1	0.47	0.51	1	0	0	0	0
https://predictomes.org/hsbps/summary/n68n8ut	CARL1_HUMAN__CARL3_HUMAN__2743aa	Q5VZK9:Q8ND23	0.128	0.969	390	0.92	1	0.67	0.68	0	182	0	0	0
https://predictomes.org/hsbps/summary/bi455fm	KLH24_HUMAN__ZBT34_HUMAN__1100aa	Q6TFL4:Q8NCN2	0.372	0.969	155	0.905	1	0.57	0.66	1	197	163	1	0
https://predictomes.org/hsbps/summary/t3ddg45	KCNH2_HUMAN__KCNH4_HUMAN__2176aa	Q12809:Q9UQ05	0.602	0.969	301	0.806	1	0.51	0.53	1	202	0	0	0
https://predictomes.org/hsbps/summary/n9t5lgr	KCNG1_HUMAN__KCND3_HUMAN__1168aa	Q9UIX4:Q9UK17	0.196	0.969	176	0.907	1	0.6	0.64	0	220	0	0	0
https://predictomes.org/hsbps/summary/ve69dm6	P4HA1_HUMAN__P4HA3_HUMAN__1078aa	P13674:Q7Z4N8	0.517	0.969	275	0.941	1	0.87	0.89	0	264	0	0	0
https://predictomes.org/hsbps/summary/yo17p8g	GOG6C_HUMAN__GOG6B_HUMAN__1386aa	A6NDK9:A6NDN3	0.664	0.969	570	0.79	1	0.31	0.34	0	277	0	0	0
https://predictomes.org/hsbps/summary/bfeewyg	ARNT2_HUMAN__NCOA3_HUMAN__2141aa	Q9HBZ2:Q9Y6Q9	0.548	0.969	168	0.808	1	0.35	0.4	1	295	246	1	0
https://predictomes.org/hsbps/summary/y4x5byl	BMP6_HUMAN__GDF6_HUMAN__968aa	P22004:Q6KF10	0.184	0.969	265	0.898	1	0.57	0.66	0	309	0	0	0
https://predictomes.org/hsbps/summary/2nfgwen	ACTC_HUMAN__BI2L1_HUMAN__888aa	P68032:Q9UHR4	0.16	0.969	144	0.789	1	0.81	0.85	1	375	206	1	0
https://predictomes.org/hsbps/summary/thpy6fe	CEAM6_HUMAN__CEAM7_HUMAN__609aa	P40199:Q14002	0.798	0.969	80	0.896	1	0.64	0.68	1	397	188	1	0
https://predictomes.org/hsbps/summary/na3ou7x	PDE6B_HUMAN__PDE6C_HUMAN__1712aa	P35913:P51160	0.518	0.969	391	0.882	1	0.88	0.9	0	411	241	0	0
https://predictomes.org/hsbps/summary/b22q62x	KEAP1_HUMAN__KLHL5_HUMAN__1379aa	Q14145:Q96PQ7	0.326	0.969	177	0.878	1	0.54	0.6	1	450	0	0	0
https://predictomes.org/hsbps/summary/vbnrv6l	S12A3_HUMAN__S12A4_HUMAN__2106aa	P55017:Q9UP95	0.434	0.969	332	0.828	1	0.68	0.76	0	457	0	0	0
https://predictomes.org/hsbps/summary/ewyuvqn	ZSCA1_HUMAN__ZN215_HUMAN__925aa	Q8NBB4:Q9UL58	0.23	0.969	128	0.862	1	0.38	0.39	1	486	482	1	0
https://predictomes.org/hsbps/summary/m9cht3r	ZN213_HUMAN__ZN174_HUMAN__866aa	O14771:Q15697	0.376	0.969	112	0.946	1	0.32	0.32	1	630	544	1	0
https://predictomes.org/hsbps/summary/krad2w4	ARF4_HUMAN__KIF23_HUMAN__1140aa	P18085:Q02241	0.102	0.969	162	0.854	1	0.85	0.89	1	642	292	0	0
https://predictomes.org/hsbps/summary/zdvlvt4	ACTN1_HUMAN__SPTN1_HUMAN__3364aa	P12814:Q13813	0.32	0.969	272	0.798	1	0.45	0.53	1	676	0	0	0
https://predictomes.org/hsbps/summary/noddk71	CC85C_HUMAN__VIME_HUMAN__885aa	A6NKD9:P08670	0.168	0.968	120	0.792	1	0.33	0.34	1	0	0	0	0
https://predictomes.org/hsbps/summary/0ymnins	DCHS_HUMAN__DDC_HUMAN__1142aa	P19113:P20711	0.132	0.968	459	0.964	1	0.96	0.96	0	0	0	0	0
https://predictomes.org/hsbps/summary/32a3jrm	SRGP3_HUMAN__SRG2C_HUMAN__1558aa	O43295:P0DJJ0	0.11	0.968	572	0.938	1	0.85	0.87	0	0	0	0	0
https://predictomes.org/hsbps/summary/iuajk51	S26A5_HUMAN__S26A9_HUMAN__1535aa	P58743:Q7LBE3	0.474	0.968	248	0.919	1	0.82	0.83	0	160	0	0	0
https://predictomes.org/hsbps/summary/f46vuo3	ZN263_HUMAN__ZSCA1_HUMAN__1091aa	O14978:Q8NBB4	0.27	0.968	112	0.929	1	0.35	0.36	1	225	0	1	0
https://predictomes.org/hsbps/summary/codonup	CDKA2_HUMAN__CHD4_HUMAN__2038aa	O75956:Q14839	1	0.968	105	0.943	1	0.56	0.59	1	240	159	0	0
https://predictomes.org/hsbps/summary/bq22ii1	ZBT7C_HUMAN__KLH29_HUMAN__1494aa	A1YPR0:Q96CT2	0.502	0.968	138	0.925	1	0.36	0.41	1	278	187	1	0
https://predictomes.org/hsbps/summary/369c1tz	ZN131_HUMAN__ZBT45_HUMAN__1134aa	P52739:Q96K62	0.188	0.968	152	0.873	1	0.35	0.36	1	292	292	0	0
https://predictomes.org/hsbps/summary/hakndwj	EIF3E_HUMAN__4ET_HUMAN__1430aa	P60228:Q9NRA8	0.172	0.968	100	0.847	1	0.72	0.78	1	302	238	0	0
https://predictomes.org/hsbps/summary/qa9f7s1	NFM_HUMAN__K1H1_HUMAN__1332aa	P07197:Q15323	0.2	0.968	403	0.923	1	0.37	0.37	1	322	204	1	0
https://predictomes.org/hsbps/summary/0iu8xcs	BRD2_HUMAN__ACINU_HUMAN__2142aa	P25440:Q9UKV3	0.254	0.968	85	0.804	1	0.32	0.33	1	373	292	0	0
https://predictomes.org/hsbps/summary/1rn6coi	ZN446_HUMAN__ZN215_HUMAN__967aa	Q9NWS9:Q9UL58	0.296	0.968	123	0.905	1	0.36	0.4	1	407	407	1	0
https://predictomes.org/hsbps/summary/up32rx4	PCDGE_HUMAN__PCDG6_HUMAN__1863aa	Q9Y5G2:Q9Y5G7	0.64	0.968	156	0.81	1	0.41	0.45	1	416	382	1	0
https://predictomes.org/hsbps/summary/gmupi44	FMNL1_HUMAN__RHOG_HUMAN__1291aa	O95466:P84095	0.248	0.968	89	0.906	1	0.9	0.91	1	432	205	0	0
https://predictomes.org/hsbps/summary/6vg846w	S12A2_HUMAN__S12A6_HUMAN__2362aa	P55011:Q9UHW9	0.554	0.968	305	0.842	1	0.69	0.71	0	435	0	0	0
https://predictomes.org/hsbps/summary/zxsf7zj	RHOA_HUMAN__RHGBA_HUMAN__1216aa	P61586:Q6P4F7	0.328	0.968	96	0.865	1	0.93	0.93	1	482	321	0	0
https://predictomes.org/hsbps/summary/vjkmsf8	OSBL7_HUMAN__OSBL3_HUMAN__1729aa	Q9BZF2:Q9H4L5	0.678	0.968	279	0.498	1	0.25	0.39	1	486	435	1	0
https://predictomes.org/hsbps/summary/7jgsg4w	ARF1_HUMAN__AGAP2_HUMAN__1373aa	P84077:Q99490	0.26	0.968	162	0.652	1	0.87	0.91	1	502	292	0	0
https://predictomes.org/hsbps/summary/ez95orw	ZNT6_HUMAN__ZNT7_HUMAN__837aa	Q6NXT4:Q8NEW0	0.47	0.968	153	0.935	1	0.73	0.74	0	502	0	0	0
https://predictomes.org/hsbps/summary/xq9wxx3	GBRR3_HUMAN__GBRA1_HUMAN__923aa	A8MPY1:P14867	0.44	0.968	215	0.822	1	0.47	0.69	0	609	543	0	0
https://predictomes.org/hsbps/summary/7wagtrv	RAC1_HUMAN__PKHG6_HUMAN__982aa	P63000:Q3KR16	0.41	0.968	89	0.918	1	0.91	0.91	1	627	321	0	0
https://predictomes.org/hsbps/summary/yeaowfi	ZSC23_HUMAN__ZSC30_HUMAN__883aa	Q3MJ62:Q86W11	0.528	0.968	119	0.902	1	0.33	0.36	1	632	610	1	0
https://predictomes.org/hsbps/summary/9zbgh4j	KCNKF_HUMAN__KCNK4_HUMAN__723aa	Q9H427:Q9NYG8	0.172	0.968	300	0.942	1	0.71	0.71	0	659	499	0	0
https://predictomes.org/hsbps/summary/iv6gzyj	RAC3_HUMAN__RGAP1_HUMAN__824aa	P60763:Q9H0H5	0.138	0.968	76	0.912	1	0.9	0.91	1	670	296	0	0
https://predictomes.org/hsbps/summary/dvkhdrk	GBRR2_HUMAN__GBRA6_HUMAN__918aa	P28476:Q16445	0.558	0.968	212	0.882	1	0.55	0.7	0	694	586	0	0
https://predictomes.org/hsbps/summary/x5v7o5p	CTGEF_HUMAN__CTGE4_HUMAN__1554aa	A4D2H0:Q8IX94	0.63	0.967	517	0.761	1	0.26	0.3	0	0	0	0	0
https://predictomes.org/hsbps/summary/k463n7k	K1C14_HUMAN__GFAP_HUMAN__904aa	P02533:P14136	0.408	0.967	526	0.729	1	0.32	0.34	0	0	0	0	0
https://predictomes.org/hsbps/summary/hgf7bf6	KCNH6_HUMAN__KCNH4_HUMAN__1975aa	Q9H252:Q9UQ05	0.622	0.967	257	0.869	1	0.56	0.57	1	0	0	0	0
https://predictomes.org/hsbps/summary/dtaqqet	NFYB_HUMAN__TAF13_HUMAN__331aa	P25208:Q15543	0.196	0.967	134	0.903	1	0.61	0.67	0	0	0	0	0
https://predictomes.org/hsbps/summary/4yxtf9v	S4A8_HUMAN__S4A4_HUMAN__2172aa	Q2Y0W8:Q9Y6R1	0.694	0.967	437	0.767	1	0.72	0.73	0	0	0	0	0
https://predictomes.org/hsbps/summary/138sfs7	GOG8K_HUMAN__GOG8R_HUMAN__1261aa	D6RF30:I6L899	0.514	0.967	394	0.876	1	0.3	0.34	0	176	0	0	0
https://predictomes.org/hsbps/summary/ru9y292	STEA4_HUMAN__STEA1_HUMAN__798aa	Q687X5:Q9UHE8	0.266	0.967	143	0.914	1	0.85	0.86	0	226	0	0	0
https://predictomes.org/hsbps/summary/p8ymkry	GRDN_HUMAN__HOOK3_HUMAN__2589aa	Q3V6T2:Q86VS8	0.396	0.967	357	0.825	1	0.29	0.32	1	238	0	0	0
https://predictomes.org/hsbps/summary/gn7zdau	NFL_HUMAN__K1C23_HUMAN__965aa	P07196:Q9C075	0.252	0.967	383	0.9	1	0.31	0.32	1	245	242	1	0
https://predictomes.org/hsbps/summary/ulcz374	EXOSX_HUMAN__LENG8_HUMAN__1685aa	Q01780:Q96PV6	0.204	0.967	77	0.896	1	0.49	0.5	1	259	225	0	0
https://predictomes.org/hsbps/summary/wf1kgvq	K2C1_HUMAN__K1C17_HUMAN__1076aa	P04264:Q04695	0.618	0.967	446	0.827	1	0.32	0.37	1	269	0	0	0
https://predictomes.org/hsbps/summary/62pt82p	THIO_HUMAN__RUXF_HUMAN__191aa	P10599:P62306	0.126	0.967	53	0.899	1	0.73	0.75	1	281	190	1	0
https://predictomes.org/hsbps/summary/nbdl839	ACTC_HUMAN__CNN3_HUMAN__706aa	P68032:Q15417	0.148	0.967	169	0.822	1	0.82	0.86	1	294	234	0	0
https://predictomes.org/hsbps/summary/d0mav79	SRGP2_HUMAN__SRG2B_HUMAN__1529aa	O75044:P0DMP2	0.338	0.967	572	0.939	1	0.85	0.87	0	342	292	1	0
https://predictomes.org/hsbps/summary/flf31qp	MTG8_HUMAN__PRD12_HUMAN__971aa	Q06455:Q9H4Q4	0.258	0.967	161	0.764	1	0.54	0.57	1	373	362	1	0
https://predictomes.org/hsbps/summary/snimg3u	KCNC1_HUMAN__KCNG3_HUMAN__947aa	P48547:Q8TAE7	0.612	0.967	195	0.896	1	0.62	0.62	1	381	229	0	0
https://predictomes.org/hsbps/summary/alksblh	TFE2_HUMAN__NGN1_HUMAN__891aa	P15923:Q92886	0.616	0.967	96	0.938	1	0.42	0.43	1	391	214	1	0
https://predictomes.org/hsbps/summary/56n09uh	UHRF2_HUMAN__UB2D4_HUMAN__949aa	Q96PU4:Q9Y2X8	0.24	0.967	153	0.946	1	0.94	0.95	1	442	457	1	0
https://predictomes.org/hsbps/summary/ggvqffo	CASPE_HUMAN__CASP4_HUMAN__619aa	P31944:P49662	0.398	0.967	84	0.869	1	0.81	0.82	1	445	292	0	0
https://predictomes.org/hsbps/summary/qt3q2uw	S12A2_HUMAN__S12A4_HUMAN__2297aa	P55011:Q9UP95	0.438	0.967	330	0.823	1	0.71	0.76	0	466	0	0	0
https://predictomes.org/hsbps/summary/5z2olil	NFM_HUMAN__K1C16_HUMAN__1389aa	P07197:P08779	0.336	0.967	393	0.9	1	0.35	0.35	1	467	422	1	0
https://predictomes.org/hsbps/summary/py5snei	K1C14_HUMAN__K1C19_HUMAN__872aa	P02533:P08727	1	0.967	404	0.651	1	0.25	0.34	0	470	400	0	0
https://predictomes.org/hsbps/summary/3lzqlus	K1C14_HUMAN__NFM_HUMAN__1388aa	P02533:P07197	0.456	0.967	396	0.903	1	0.35	0.35	1	512	472	1	0
https://predictomes.org/hsbps/summary/55hoxiw	ZN174_HUMAN__ZKSC3_HUMAN__945aa	Q15697:Q9BRR0	0.348	0.967	114	0.953	1	0.32	0.33	1	634	599	1	0
https://predictomes.org/hsbps/summary/lue76y5	RHOG_HUMAN__TIAM1_HUMAN__1782aa	P84095:Q13009	0.336	0.967	105	0.863	1	0.92	0.93	1	660	194	0	0
https://predictomes.org/hsbps/summary/ds4tl3c	RL3_HUMAN__DDX56_HUMAN__950aa	P39023:Q9NY93	0.34	0.967	75	0.969	1	0.86	0.88	1	679	227	0	0
https://predictomes.org/hsbps/summary/r3w2b0o	GBRR1_HUMAN__GBRG1_HUMAN__944aa	P24046:Q8N1C3	0.61	0.967	206	0.864	1	0.49	0.66	0	693	586	0	0
https://predictomes.org/hsbps/summary/iprjsd9	KLH12_HUMAN__KLH28_HUMAN__1139aa	Q53G59:Q9NXS3	0.378	0.966	147	0.796	1	0.6	0.68	1	0	0	0	0
https://predictomes.org/hsbps/summary/x9t4jba	RHG42_HUMAN__ACAP3_HUMAN__1708aa	A6NI28:Q96P50	0.102	0.966	400	0.823	1	0.47	0.6	0	0	0	0	0
https://predictomes.org/hsbps/summary/752zzz0	RHG42_HUMAN__ASAP2_HUMAN__1880aa	A6NI28:O43150	0.354	0.966	278	0.747	1	0.42	0.49	0	0	0	0	0
https://predictomes.org/hsbps/summary/9b6gbj4	ARF1_HUMAN__TB22B_HUMAN__686aa	P84077:Q9NU19	0.364	0.966	96	0.819	1	0.84	0.88	1	167	0	0	0
https://predictomes.org/hsbps/summary/jp38v0a	NFM_HUMAN__K1C27_HUMAN__1375aa	P07197:Q7Z3Y8	0.32	0.966	387	0.912	1	0.35	0.36	1	204	0	1	0
https://predictomes.org/hsbps/summary/alejcjl	RHOA_HUMAN__SIPA1_HUMAN__1235aa	P61586:Q96FS4	0.214	0.966	115	0.817	1	0.81	0.86	1	213	0	0	0
https://predictomes.org/hsbps/summary/3jp2ye5	BACH1_HUMAN__PATZ1_HUMAN__1423aa	O14867:Q9HBE1	0.292	0.966	151	0.872	1	0.33	0.33	1	248	248	0	0
https://predictomes.org/hsbps/summary/b915f5b	KCNG3_HUMAN__KCND1_HUMAN__1083aa	Q8TAE7:Q9NSA2	0.186	0.966	180	0.911	1	0.62	0.64	0	256	0	0	0
https://predictomes.org/hsbps/summary/9t331im	ACTB_HUMAN__RHG27_HUMAN__1264aa	P60709:Q6ZUM4	0.308	0.966	122	0.94	1	0.89	0.94	1	270	190	1	0
https://predictomes.org/hsbps/summary/uwr096x	TRIM8_HUMAN__TRIM2_HUMAN__1295aa	Q9BZR9:Q9C040	0.37	0.966	381	0.849	1	0.37	0.39	1	324	165	1	0
https://predictomes.org/hsbps/summary/cceyqsj	MTSS2_HUMAN__BAIP2_HUMAN__1299aa	Q765P7:Q9UQB8	0.334	0.966	249	0.932	1	0.51	0.51	0	365	0	0	0
https://predictomes.org/hsbps/summary/f086ucv	KCNA1_HUMAN__KCNF1_HUMAN__989aa	Q09470:Q9H3M0	0.226	0.966	157	0.904	1	0.61	0.63	0	387	0	0	0
https://predictomes.org/hsbps/summary/qzb0wy9	PCDA8_HUMAN__PCDA1_HUMAN__1900aa	Q9Y5H6:Q9Y5I3	0.674	0.966	167	0.752	1	0.53	0.54	1	436	451	1	0
https://predictomes.org/hsbps/summary/zncb0yk	GBRB3_HUMAN__ACHA4_HUMAN__1100aa	P28472:P43681	0.604	0.966	304	0.508	1	0.45	0.6	1	442	171	1	0
https://predictomes.org/hsbps/summary/xgzffkn	ZSC9_HUMAN__ZKSC8_HUMAN__972aa	O15535:Q15776	0.526	0.966	114	0.904	1	0.34	0.35	1	458	420	1	0
https://predictomes.org/hsbps/summary/3i6q779	MYC_HUMAN__MAD4_HUMAN__663aa	P01106:Q14582	0.3	0.966	105	0.933	1	0.48	0.5	1	480	165	0	0
https://predictomes.org/hsbps/summary/cstssl8	ACADS_HUMAN__ACADV_HUMAN__1067aa	P16219:P49748	0.29	0.966	196	0.915	1	0.9	0.91	0	481	0	0	0
https://predictomes.org/hsbps/summary/mjbjj0j	ADH1G_HUMAN__ADH4_HUMAN__755aa	P00326:P08319	0.648	0.966	119	0.98	1	0.93	0.94	0	588	499	0	0
https://predictomes.org/hsbps/summary/xdjmyin	KCNK5_HUMAN__KCNKH_HUMAN__831aa	O95279:Q96T54	0.242	0.966	304	0.943	1	0.71	0.72	0	594	499	0	0
https://predictomes.org/hsbps/summary/aknmchx	KCNK1_HUMAN__KCNKF_HUMAN__666aa	O00180:Q9H427	0.44	0.966	341	0.92	1	0.75	0.76	0	631	499	0	0
https://predictomes.org/hsbps/summary/x3tqopd	COT2_HUMAN__NR2C2_HUMAN__1010aa	P24468:P49116	0.438	0.966	81	0.93	1	0.58	0.59	1	639	594	0	0
https://predictomes.org/hsbps/summary/63efjcq	HES5_HUMAN__HES6_HUMAN__390aa	Q5TA89:Q96HZ4	0.524	0.966	138	0.947	1	0.5	0.52	0	664	0	0	0
https://predictomes.org/hsbps/summary/jpgxtj2	KT33A_HUMAN__K1H1_HUMAN__820aa	O76009:Q15323	0.725	0.966	394	0.885	1	0.33	0.33	0	687	400	0	0
https://predictomes.org/hsbps/summary/wfee9iu	FCSD2_HUMAN__SRG2B_HUMAN__1198aa	O94868:P0DMP2	0.092	0.965	400	0.915	1	0.7	0.74	0	0	0	0	0
https://predictomes.org/hsbps/summary/nzamqso	GOG8N_HUMAN__GOG8R_HUMAN__1263aa	F8WBI6:I6L899	0.354	0.965	420	0.866	1	0.29	0.37	0	0	0	0	0
https://predictomes.org/hsbps/summary/4fsty9l	GOG8O_HUMAN__GOG8R_HUMAN__1263aa	A6NCC3:I6L899	0.348	0.965	410	0.859	1	0.29	0.34	0	0	0	0	0
https://predictomes.org/hsbps/summary/86tnez9	PDE4B_HUMAN__PDE4C_HUMAN__1448aa	Q07343:Q08493	0.312	0.965	427	0.824	1	0.64	0.68	0	0	0	0	0
https://predictomes.org/hsbps/summary/fxf7hr1	RASK_HUMAN__TB10B_HUMAN__997aa	P01116:Q4KMP7	0.276	0.965	110	0.842	1	0.86	0.88	1	0	0	0	0
https://predictomes.org/hsbps/summary/69mm8e2	RHG42_HUMAN__OPHN1_HUMAN__1676aa	A6NI28:O60890	0.582	0.965	411	0.928	1	0.6	0.69	0	0	0	0	0
https://predictomes.org/hsbps/summary/ozyzi1n	ZBT43_HUMAN__ZBTB6_HUMAN__891aa	O43298:Q15916	0.244	0.965	192	0.898	1	0.45	0.46	0	0	0	0	0
https://predictomes.org/hsbps/summary/v7kf6i0	PDE2A_HUMAN__PDE6B_HUMAN__1795aa	O00408:P35913	0.25	0.965	271	0.787	1	0.77	0.78	0	152	0	0	0
https://predictomes.org/hsbps/summary/8fqy2fh	B3A2_HUMAN__S4A10_HUMAN__2359aa	P04920:Q6U841	0.222	0.965	307	0.836	1	0.73	0.74	0	154	0	0	0
https://predictomes.org/hsbps/summary/ispv2fo	RAB4A_HUMAN__RBG1L_HUMAN__1033aa	P20338:Q5R372	0.27	0.965	108	0.846	1	0.83	0.85	1	199	0	0	0
https://predictomes.org/hsbps/summary/njyqu9x	KCND1_HUMAN__KCNG2_HUMAN__1113aa	Q9NSA2:Q9UJ96	0.336	0.965	164	0.913	1	0.6	0.63	0	239	0	0	0
https://predictomes.org/hsbps/summary/k8v63mv	CPNS1_HUMAN__SORCN_HUMAN__466aa	P04632:P30626	0.5	0.965	134	0.92	1	0.69	0.71	0	243	0	0	0
https://predictomes.org/hsbps/summary/amgrsnf	GDF6_HUMAN__GDF7_HUMAN__905aa	Q6KF10:Q7Z4P5	0.388	0.965	249	0.735	1	0.65	0.69	0	256	0	0	0
https://predictomes.org/hsbps/summary/a0pwfxo	CDK9_HUMAN__CCNI_HUMAN__749aa	P50750:Q14094	0.13	0.965	104	0.869	1	0.8	0.82	1	272	0	0	0
https://predictomes.org/hsbps/summary/xfv5zzu	SEM3B_HUMAN__SEM3F_HUMAN__1534aa	Q13214:Q13275	0.53	0.965	160	0.927	1	0.76	0.79	0	278	0	0	0
https://predictomes.org/hsbps/summary/7getyge	GBRA1_HUMAN__GLRB_HUMAN__953aa	P14867:P48167	0.406	0.965	202	0.919	1	0.58	0.72	0	283	0	0	0
https://predictomes.org/hsbps/summary/0hp16f7	ZKSC1_HUMAN__ZN444_HUMAN__890aa	P17029:Q8N0Y2	0.422	0.965	114	0.93	1	0.37	0.38	1	296	237	1	0
https://predictomes.org/hsbps/summary/z5kyova	NUDC3_HUMAN__NUDC_HUMAN__692aa	Q8IVD9:Q9Y266	0.194	0.965	151	0.881	1	0.32	0.33	0	328	0	0	0
https://predictomes.org/hsbps/summary/m9ai1n1	SNX33_HUMAN__BIN3_HUMAN__827aa	Q8WV41:Q9NQY0	0.312	0.965	180	0.761	1	0.5	0.81	1	357	208	1	0
https://predictomes.org/hsbps/summary/a773wfy	DAAM2_HUMAN__FMNL2_HUMAN__2154aa	Q86T65:Q96PY5	0.446	0.965	398	0.82	1	0.42	0.48	0	358	0	0	0
https://predictomes.org/hsbps/summary/a3nwnzg	KCNH8_HUMAN__KCNH4_HUMAN__2124aa	Q96L42:Q9UQ05	0.624	0.965	268	0.883	1	0.54	0.55	1	439	0	0	0
https://predictomes.org/hsbps/summary/sat9quk	UB2D2_HUMAN__UHRF2_HUMAN__949aa	P62837:Q96PU4	0.274	0.965	148	0.948	1	0.94	0.95	1	446	618	1	0
https://predictomes.org/hsbps/summary/eii264j	AP2E_HUMAN__AP2C_HUMAN__892aa	Q6VUC0:Q92754	0.636	0.965	195	0.949	1	0.53	0.54	0	450	400	0	0
https://predictomes.org/hsbps/summary/xm9z8hd	VIME_HUMAN__BFSP1_HUMAN__1131aa	P08670:Q12934	0.336	0.965	384	0.823	1	0.32	0.33	1	478	292	0	0
https://predictomes.org/hsbps/summary/hb48gja	RBBP4_HUMAN__ASH1L_HUMAN__3394aa	Q09028:Q9NR48	0.26	0.965	163	0.603	1	0.88	0.91	1	481	211	1	0
https://predictomes.org/hsbps/summary/s9ubc9q	CIP4_HUMAN__FNBP1_HUMAN__1218aa	Q15642:Q96RU3	0.748	0.965	288	0.958	1	0.51	0.53	0	552	493	1	0
https://predictomes.org/hsbps/summary/xawm3aq	CARM1_HUMAN__ANM8_HUMAN__1002aa	Q86X55:Q9NR22	0.418	0.965	113	0.923	1	0.65	0.7	1	618	409	0	0
https://predictomes.org/hsbps/summary/z2z1np5	KCNK4_HUMAN__KCNK6_HUMAN__706aa	Q9NYG8:Q9Y257	0.45	0.965	317	0.921	1	0.78	0.79	0	627	499	0	0
https://predictomes.org/hsbps/summary/jyko1bp	KCNK1_HUMAN__KCNKC_HUMAN__766aa	O00180:Q9HB15	0.094	0.965	369	0.928	1	0.77	0.78	0	648	499	0	0
https://predictomes.org/hsbps/summary/hq5nwqc	KCNK1_HUMAN__KCNK4_HUMAN__729aa	O00180:Q9NYG8	0.436	0.965	349	0.939	1	0.77	0.78	0	649	499	0	0
https://predictomes.org/hsbps/summary/994yro1	RS27A_HUMAN__UBP38_HUMAN__1198aa	P62979:Q8NB14	0.312	0.965	186	0.907	1	0.58	0.62	1	653	524	0	0
https://predictomes.org/hsbps/summary/004msk3	KLH12_HUMAN__KLH17_HUMAN__1210aa	Q53G59:Q6TDP4	0.38	0.964	137	0.949	1	0.59	0.62	1	0	0	1	0
https://predictomes.org/hsbps/summary/z8jc3v7	ACAP2_HUMAN__DP13B_HUMAN__1442aa	Q15057:Q8NEU8	0.302	0.964	356	0.91	1	0.54	0.55	0	0	0	0	0
https://predictomes.org/hsbps/summary/85bc1md	BMP6_HUMAN__BMP8B_HUMAN__915aa	P22004:P34820	0.12	0.964	271	0.956	1	0.73	0.73	0	0	0	0	0
https://predictomes.org/hsbps/summary/4t7jcqj	GOG8O_HUMAN__GOG8A_HUMAN__1263aa	A6NCC3:A7E2F4	0.172	0.964	424	0.885	1	0.28	0.32	0	0	0	0	0
https://predictomes.org/hsbps/summary/x0orvn3	KEAP1_HUMAN__KLHL1_HUMAN__1372aa	Q14145:Q9NR64	0.434	0.964	174	0.831	1	0.56	0.61	1	0	0	0	0
https://predictomes.org/hsbps/summary/eka5ur8	PDE4A_HUMAN__PDE4B_HUMAN__1622aa	P27815:Q07343	0.324	0.964	400	0.859	1	0.63	0.67	0	0	0	0	0
https://predictomes.org/hsbps/summary/gsckpqc	RHG10_HUMAN__ACAP2_HUMAN__1564aa	A1A4S6:Q15057	0.278	0.964	380	0.872	1	0.62	0.63	0	0	0	0	0
https://predictomes.org/hsbps/summary/f7v5acp	S12A5_HUMAN__S12A7_HUMAN__2222aa	Q9H2X9:Q9Y666	0.646	0.964	337	0.745	1	0.68	0.73	0	0	0	0	0
https://predictomes.org/hsbps/summary/id6tw5p	SCUB1_HUMAN__SCUB2_HUMAN__1987aa	Q8IWY4:Q9NQ36	0.61	0.964	421	0.764	1	0.44	0.49	0	0	0	0	0
https://predictomes.org/hsbps/summary/zel9aq8	PDE6B_HUMAN__PDE11_HUMAN__1787aa	P35913:Q9HCR9	0.308	0.964	391	0.772	1	0.77	0.81	0	162	0	0	0
https://predictomes.org/hsbps/summary/yy40mv7	BMP8B_HUMAN__GDF6_HUMAN__857aa	P34820:Q6KF10	0.238	0.964	257	0.908	1	0.73	0.74	0	165	0	0	0
https://predictomes.org/hsbps/summary/79tms20	SYNEM_HUMAN__PERI_HUMAN__2035aa	O15061:P41219	0.42	0.964	409	0.932	1	0.38	0.38	1	179	0	0	0
https://predictomes.org/hsbps/summary/b0gjsav	GBRG2_HUMAN__ACHA6_HUMAN__969aa	P18507:Q15825	0.224	0.964	209	0.826	1	0.58	0.69	0	254	0	0	0
https://predictomes.org/hsbps/summary/0sw88mn	TSPY2_HUMAN__TSPY1_HUMAN__616aa	A6NKD2:Q01534	0.56	0.964	145	0.798	1	0.54	0.58	0	274	266	1	0
https://predictomes.org/hsbps/summary/ljop4gh	UNK_HUMAN__UNKL_HUMAN__1490aa	Q9C0B0:Q9H9P5	0.708	0.964	126	0.87	1	0.24	0.27	1	327	305	0	0
https://predictomes.org/hsbps/summary/czn9rys	PCDGE_HUMAN__PCDGB_HUMAN__1866aa	Q9Y5G2:Q9Y5H2	0.638	0.964	133	0.83	1	0.42	0.46	1	343	204	1	0
https://predictomes.org/hsbps/summary/5yxb977	NASP_HUMAN__DONS_HUMAN__1354aa	P49321:Q9NYP3	0.174	0.964	77	0.896	1	0.33	0.34	1	387	173	0	0
https://predictomes.org/hsbps/summary/rp2s8zz	FMO3_HUMAN__FMO2_HUMAN__1067aa	P31513:Q99518	0.548	0.964	162	0.922	1	0.91	0.92	0	405	0	0	0
https://predictomes.org/hsbps/summary/ad5v4wt	S12A1_HUMAN__S12A7_HUMAN__2182aa	Q13621:Q9Y666	0.302	0.964	324	0.824	1	0.67	0.75	0	405	0	0	0
https://predictomes.org/hsbps/summary/6f3pbr9	ZBT24_HUMAN__PATZ1_HUMAN__1384aa	O43167:Q9HBE1	0.408	0.964	145	0.933	1	0.32	0.32	1	409	330	1	0
https://predictomes.org/hsbps/summary/7nil8kk	GAS7_HUMAN__CIP4_HUMAN__1077aa	O60861:Q15642	0.258	0.964	279	0.932	1	0.61	0.62	0	439	0	0	0
https://predictomes.org/hsbps/summary/4m6cv8g	RAB5A_HUMAN__TBD2B_HUMAN__1178aa	P20339:Q9UPU7	0.262	0.964	122	0.891	1	0.81	0.83	1	448	0	0	0
https://predictomes.org/hsbps/summary/o7hqvac	S12A1_HUMAN__S12A4_HUMAN__2184aa	Q13621:Q9UP95	0.438	0.964	332	0.823	1	0.69	0.75	0	457	0	0	0
https://predictomes.org/hsbps/summary/bva02z5	MPP7_HUMAN__PALS1_HUMAN__1251aa	Q5T2T1:Q8N3R9	0.68	0.964	185	0.766	1	0.42	0.43	1	480	376	0	0
https://predictomes.org/hsbps/summary/2hbk8a4	CCNO_HUMAN__CDK5_HUMAN__642aa	P22674:Q00535	0.178	0.964	126	0.804	1	0.84	0.9	1	509	494	1	0
https://predictomes.org/hsbps/summary/qyu8he8	PCDA9_HUMAN__PCDAB_HUMAN__1899aa	Q9Y5H5:Q9Y5I1	0.708	0.964	145	0.791	1	0.46	0.49	1	528	388	1	0
https://predictomes.org/hsbps/summary/x6awyb8	KCNK5_HUMAN__KCNKG_HUMAN__808aa	O95279:Q96T55	0.282	0.964	325	0.949	1	0.76	0.77	0	598	499	0	0
https://predictomes.org/hsbps/summary/lg92sbu	GRIA2_HUMAN__GRIK4_HUMAN__1839aa	P42262:Q16099	0.466	0.964	363	0.86	1	0.5	0.52	0	641	564	0	0
https://predictomes.org/hsbps/summary/5wjfij2	RAC1_HUMAN__DOCK3_HUMAN__2222aa	P63000:Q8IZD9	0.25	0.964	138	0.906	1	0.9	0.91	1	658	498	0	0
https://predictomes.org/hsbps/summary/twqlj1v	RHOD_HUMAN__RHG01_HUMAN__649aa	O00212:Q07960	0.362	0.964	82	0.943	1	0.87	0.87	1	681	555	0	0
https://predictomes.org/hsbps/summary/trtppn0	UBP8_HUMAN__PTN23_HUMAN__2754aa	P40818:Q9H3S7	0.691	0.964	78	0.97	1	0.35	0.41	1	682	384	0	0
https://predictomes.org/hsbps/summary/4hxnzu4	NMDZ1_HUMAN__GRIK3_HUMAN__1857aa	Q05586:Q13003	0.388	0.964	231	0.909	1	0.57	0.6	0	691	555	0	0
https://predictomes.org/hsbps/summary/1to48hw	MAX_HUMAN__NCK5L_HUMAN__1494aa	P61244:Q9HCH0	0.27	0.963	132	0.732	1	0.56	0.65	1	0	0	1	0
https://predictomes.org/hsbps/summary/vydayvd	BMP6_HUMAN__BMP8A_HUMAN__915aa	P22004:Q7Z5Y6	0.118	0.963	270	0.952	1	0.73	0.73	0	0	0	0	0
https://predictomes.org/hsbps/summary/itqgc58	KEAP1_HUMAN__KLH28_HUMAN__1195aa	Q14145:Q9NXS3	0.318	0.963	192	0.821	1	0.59	0.69	1	0	0	0	0
https://predictomes.org/hsbps/summary/0qmhikm	SL9A4_HUMAN__SL9A2_HUMAN__1610aa	Q6AI14:Q9UBY0	0.434	0.963	211	0.902	1	0.62	0.65	0	0	0	0	0
https://predictomes.org/hsbps/summary/93x2dg5	SRG2B_HUMAN__SRGP1_HUMAN__1543aa	P0DMP2:Q7Z6B7	0.328	0.963	559	0.933	1	0.85	0.87	0	0	0	0	0
https://predictomes.org/hsbps/summary/qclmlq4	SRG2C_HUMAN__SRGP1_HUMAN__1544aa	P0DJJ0:Q7Z6B7	0.338	0.963	569	0.93	1	0.85	0.87	0	0	0	0	0
https://predictomes.org/hsbps/summary/5f44rl5	SRGP3_HUMAN__SRG2B_HUMAN__1557aa	O43295:P0DMP2	0.096	0.963	570	0.922	1	0.85	0.87	0	0	0	0	0
https://predictomes.org/hsbps/summary/47djx8m	GDF5_HUMAN__BMP8A_HUMAN__903aa	P43026:Q7Z5Y6	0.114	0.963	262	0.916	1	0.73	0.75	0	158	0	0	0
https://predictomes.org/hsbps/summary/v0bcjro	ZBT7C_HUMAN__ZBTB5_HUMAN__1296aa	A1YPR0:O15062	0.302	0.963	185	0.771	1	0.31	0.33	1	173	173	1	0
https://predictomes.org/hsbps/summary/f07ab2z	UD15_HUMAN__UDB15_HUMAN__1064aa	P35504:P54855	0.446	0.963	143	0.972	1	0.9	0.9	0	176	0	0	0
https://predictomes.org/hsbps/summary/o57kob2	KCNC2_HUMAN__KCNG1_HUMAN__1151aa	Q96PR1:Q9UIX4	0.184	0.963	202	0.906	1	0.61	0.62	0	225	0	0	0
https://predictomes.org/hsbps/summary/zbd2fcd	MYCN_HUMAN__EAF6_HUMAN__655aa	P04198:Q9HAF1	0.178	0.963	87	0.881	1	0.49	0.5	1	228	161	0	0
https://predictomes.org/hsbps/summary/zma1mp1	RHG10_HUMAN__ASAP1_HUMAN__1915aa	A1A4S6:Q9ULH1	0.232	0.963	240	0.808	1	0.51	0.56	0	236	0	0	0
https://predictomes.org/hsbps/summary/swf8dbe	SNX2_HUMAN__SNX30_HUMAN__956aa	O60749:Q5VWJ9	0.498	0.963	155	0.966	1	0.7	0.74	0	246	0	0	0
https://predictomes.org/hsbps/summary/k312tev	RAB5C_HUMAN__TBC17_HUMAN__864aa	P51148:Q9HA65	0.196	0.963	83	0.888	1	0.76	0.77	1	315	229	0	0
https://predictomes.org/hsbps/summary/uonzyb4	RASN_HUMAN__RGPS2_HUMAN__772aa	P01111:Q86X27	0.21	0.963	127	0.811	1	0.85	0.86	1	331	0	1	0
https://predictomes.org/hsbps/summary/bvu6nzz	PCDB2_HUMAN__PCDGE_HUMAN__1729aa	Q9Y5E7:Q9Y5G2	0.522	0.963	140	0.855	1	0.47	0.5	1	463	442	1	0
https://predictomes.org/hsbps/summary/dodo61z	IF4G3_HUMAN__EIF3E_HUMAN__2030aa	O43432:P60228	0.184	0.963	131	0.903	1	0.69	0.76	1	485	406	0	0
https://predictomes.org/hsbps/summary/f1s5s4f	LATS1_HUMAN__MOB3C_HUMAN__1346aa	O95835:Q70IA8	0.318	0.963	105	0.924	1	0.8	0.84	1	494	292	0	0
https://predictomes.org/hsbps/summary/z0yjife	MAGD4_HUMAN__NSE4A_HUMAN__1126aa	Q96JG8:Q9NXX6	0.554	0.963	175	0.804	1	0.4	0.4	1	516	328	1	0
https://predictomes.org/hsbps/summary/dsk4icf	RAC1_HUMAN__DOCK8_HUMAN__2291aa	P63000:Q8NF50	0.268	0.963	140	0.867	1	0.89	0.91	1	531	609	0	0
https://predictomes.org/hsbps/summary/6q6fmmq	KCNK2_HUMAN__KCNK6_HUMAN__739aa	O95069:Q9Y257	0.122	0.963	347	0.925	1	0.78	0.79	0	595	499	0	0
https://predictomes.org/hsbps/summary/jhi4mnp	KCNKG_HUMAN__KCNK4_HUMAN__702aa	Q96T55:Q9NYG8	0.414	0.963	341	0.907	1	0.73	0.74	0	599	499	0	0
https://predictomes.org/hsbps/summary/22k6mwh	ADH1G_HUMAN__ADH7_HUMAN__761aa	P00326:P40394	0.602	0.963	134	0.96	1	0.93	0.94	0	604	544	0	0
https://predictomes.org/hsbps/summary/ehbhyoc	KCNK5_HUMAN__KCNK6_HUMAN__812aa	O95279:Q9Y257	0.196	0.963	315	0.912	1	0.78	0.79	0	613	499	0	0
https://predictomes.org/hsbps/summary/19lwrc8	RHOQ_HUMAN__RHG01_HUMAN__644aa	P17081:Q07960	0.242	0.963	80	0.95	1	0.86	0.87	1	666	564	0	0
https://predictomes.org/hsbps/summary/u9idbn6	GRID2_HUMAN__NMDZ1_HUMAN__1945aa	O43424:Q05586	0.476	0.963	282	0.796	1	0.52	0.56	0	675	584	0	0
https://predictomes.org/hsbps/summary/w617ein	KRT37_HUMAN__NFM_HUMAN__1365aa	O76014:P07197	0.218	0.962	400	0.922	1	0.35	0.36	1	0	0	1	0
https://predictomes.org/hsbps/summary/dr7x7dn	DESM_HUMAN__KRT85_HUMAN__977aa	P17661:P78386	0.26	0.962	375	0.916	1	0.31	0.32	0	0	0	0	0
https://predictomes.org/hsbps/summary/zwot4v7	LRFN3_HUMAN__LRFN1_HUMAN__1399aa	Q9BTN0:Q9P244	0.21	0.962	173	0.836	1	0.6	0.68	0	0	0	0	0
https://predictomes.org/hsbps/summary/ty38v7f	UD2B4_HUMAN__UD11_HUMAN__1061aa	P06133:P22309	0.492	0.962	136	0.98	1	0.9	0.9	0	0	0	0	0
https://predictomes.org/hsbps/summary/6lwdqse	UDB17_HUMAN__UD2A2_HUMAN__1066aa	O75795:P0DTE5	0.462	0.962	144	0.975	1	0.9	0.91	0	0	0	0	0
https://predictomes.org/hsbps/summary/261t50s	ZSC20_HUMAN__ZN496_HUMAN__1630aa	P17040:Q96IT1	0.256	0.962	109	0.963	1	0.31	0.31	1	183	183	1	0
https://predictomes.org/hsbps/summary/9ozyxrm	DZIP1_HUMAN__DZI1L_HUMAN__1634aa	Q86YF9:Q8IYY4	0.298	0.962	475	0.854	1	0.32	0.32	0	198	0	0	0
https://predictomes.org/hsbps/summary/u3zbgjt	GRIK4_HUMAN__GRID1_HUMAN__1965aa	Q16099:Q9ULK0	0.44	0.962	479	0.656	1	0.51	0.55	0	206	0	0	0
https://predictomes.org/hsbps/summary/vj3mubb	BACH2_HUMAN__KLHL9_HUMAN__1458aa	Q9BYV9:Q9P2J3	0.306	0.962	146	0.961	1	0.67	0.75	1	223	0	1	0
https://predictomes.org/hsbps/summary/86ugkm2	FMNL1_HUMAN__FMNL3_HUMAN__2128aa	O95466:Q8IVF7	0.646	0.962	472	0.883	1	0.56	0.59	0	252	0	0	0
https://predictomes.org/hsbps/summary/knkpypu	TBC12_HUMAN__RB11A_HUMAN__991aa	O60347:P62491	0.374	0.962	101	0.868	1	0.81	0.83	1	261	0	0	0
https://predictomes.org/hsbps/summary/s27vf2r	ENPL_HUMAN__MESD_HUMAN__1037aa	P14625:Q14696	0.266	0.962	126	0.934	1	0.71	0.73	0	264	0	0	0
https://predictomes.org/hsbps/summary/a1zylor	C1QL2_HUMAN__C1QT4_HUMAN__616aa	Q7Z5L3:Q9BXJ3	0.536	0.962	151	0.929	1	0.8	0.83	0	267	0	0	0
https://predictomes.org/hsbps/summary/yn518bv	KCJ10_HUMAN__KCJ11_HUMAN__769aa	P78508:Q14654	0.746	0.962	210	0.794	1	0.46	0.57	1	277	167	1	0
https://predictomes.org/hsbps/summary/doiyima	HES5_HUMAN__HES4_HUMAN__387aa	Q5TA89:Q9HCC6	0.612	0.962	143	0.89	1	0.41	0.53	0	278	0	0	0
https://predictomes.org/hsbps/summary/oj2g1pr	ACTB_HUMAN__ABRA_HUMAN__756aa	P60709:Q8N0Z2	0.406	0.962	202	0.795	1	0.72	0.81	1	300	214	1	0
https://predictomes.org/hsbps/summary/9kacfh3	GBRG2_HUMAN__GLRB_HUMAN__972aa	P18507:P48167	0.352	0.962	180	0.913	1	0.6	0.69	0	317	0	0	0
https://predictomes.org/hsbps/summary/04s22x6	K2C75_HUMAN__K1C14_HUMAN__1023aa	O95678:P02533	1	0.962	386	0.927	1	0.31	0.33	0	341	0	0	0
https://predictomes.org/hsbps/summary/gcsum9b	FMNL1_HUMAN__RHOF_HUMAN__1311aa	O95466:Q9HBH0	0.234	0.962	94	0.926	1	0.86	0.88	1	372	152	0	0
https://predictomes.org/hsbps/summary/apaiful	RAB5B_HUMAN__TBC15_HUMAN__906aa	P61020:Q8TC07	0.174	0.962	83	0.94	1	0.78	0.79	1	384	229	0	0
https://predictomes.org/hsbps/summary/adf7p2m	NFM_HUMAN__K1H2_HUMAN__1364aa	P07197:Q14532	0.286	0.962	412	0.922	1	0.35	0.36	1	428	424	1	0
https://predictomes.org/hsbps/summary/zf3stc0	RHOD_HUMAN__FMNL2_HUMAN__1296aa	O00212:Q96PY5	0.324	0.962	95	0.891	1	0.86	0.88	1	440	163	0	0
https://predictomes.org/hsbps/summary/3qkvjm8	ACADM_HUMAN__ACADS_HUMAN__833aa	P11310:P16219	0.536	0.962	116	0.974	1	0.75	0.87	0	449	0	0	0
https://predictomes.org/hsbps/summary/cy31mjv	RAB10_HUMAN__EVI5L_HUMAN__994aa	P61026:Q96CN4	0.35	0.962	100	0.87	1	0.81	0.84	1	464	229	0	0
https://predictomes.org/hsbps/summary/8zfwya1	RHG21_HUMAN__RHOF_HUMAN__2169aa	Q5T5U3:Q9HBH0	0.224	0.962	134	0.789	1	0.91	0.92	1	479	0	0	0
https://predictomes.org/hsbps/summary/wjco8rp	FNBP1_HUMAN__PPIP2_HUMAN__951aa	Q96RU3:Q9H939	0.198	0.962	286	0.948	1	0.75	0.75	0	481	0	0	0
https://predictomes.org/hsbps/summary/oali1gz	GTPBA_HUMAN__MTEF3_HUMAN__804aa	A4D1E9:Q96E29	0.774	0.962	71	0.911	1	0.6	0.68	1	530	0	0	0
https://predictomes.org/hsbps/summary/2sf6hk1	RAB35_HUMAN__TBD2B_HUMAN__1164aa	Q15286:Q9UPU7	0.338	0.962	109	0.835	1	0.85	0.87	1	575	367	0	0
https://predictomes.org/hsbps/summary/t73ydwi	ACHG_HUMAN__ACHB2_HUMAN__1019aa	P07510:P17787	0.148	0.962	214	0.875	1	0.63	0.71	0	603	540	0	0
https://predictomes.org/hsbps/summary/nd16hs1	USF1_HUMAN__MAX_HUMAN__470aa	P22415:P61244	0.212	0.962	100	0.91	1	0.58	0.59	1	613	339	0	0
https://predictomes.org/hsbps/summary/ygdekx4	GBRR3_HUMAN__GBRG2_HUMAN__942aa	A8MPY1:P18507	0.414	0.962	194	0.873	1	0.53	0.65	0	623	543	0	0
https://predictomes.org/hsbps/summary/d6vaa2m	KCNKF_HUMAN__KCNKD_HUMAN__738aa	Q9H427:Q9HB14	0.3	0.962	338	0.912	1	0.69	0.7	0	631	499	0	0
https://predictomes.org/hsbps/summary/zmef4l7	KCNK5_HUMAN__KCNKA_HUMAN__1037aa	O95279:P57789	0.346	0.962	344	0.948	1	0.54	0.56	0	642	499	0	0
https://predictomes.org/hsbps/summary/hfik6oa	KCNKF_HUMAN__KCNKC_HUMAN__760aa	Q9H427:Q9HB15	0.218	0.962	330	0.912	1	0.69	0.71	0	657	499	0	0
https://predictomes.org/hsbps/summary/c06bj9j	FSD1_HUMAN__TRIM9_HUMAN__1206aa	Q9BTV5:Q9C026	0.126	0.961	383	0.875	1	0.44	0.56	0	0	0	0	0
https://predictomes.org/hsbps/summary/31h6hwz	S4A8_HUMAN__S4A10_HUMAN__2211aa	Q2Y0W8:Q6U841	0.578	0.961	400	0.817	1	0.74	0.75	0	0	0	0	0
https://predictomes.org/hsbps/summary/fasywbg	UD2B7_HUMAN__UD11_HUMAN__1062aa	P16662:P22309	0.528	0.961	140	0.967	1	0.9	0.9	0	166	0	0	0
https://predictomes.org/hsbps/summary/1ht5yc0	PACN1_HUMAN__PPIP2_HUMAN__778aa	Q9BY11:Q9H939	0.224	0.961	235	0.787	1	0.47	0.7	0	186	0	0	0
https://predictomes.org/hsbps/summary/oigz3lm	K22E_HUMAN__AINX_HUMAN__1138aa	P35908:Q16352	0.37	0.961	394	0.912	1	0.31	0.33	1	202	0	1	0
https://predictomes.org/hsbps/summary/l8btyh0	UB2L6_HUMAN__RNF25_HUMAN__612aa	O14933:Q96BH1	0.158	0.961	100	0.913	1	0.87	0.88	1	212	0	1	0
https://predictomes.org/hsbps/summary/izn4bul	K1C14_HUMAN__KRT85_HUMAN__979aa	P02533:P78386	0.672	0.961	377	0.932	1	0.3	0.32	0	231	0	0	0
https://predictomes.org/hsbps/summary/zv6vhum	KCND1_HUMAN__KCNS2_HUMAN__1124aa	Q9NSA2:Q9ULS6	0.096	0.961	167	0.914	1	0.59	0.62	0	247	0	0	0
https://predictomes.org/hsbps/summary/ts8ku4f	ZBT17_HUMAN__BACH2_HUMAN__1644aa	Q13105:Q9BYV9	0.244	0.961	130	0.938	1	0.28	0.3	1	270	196	1	0
https://predictomes.org/hsbps/summary/56jo3or	KCNV1_HUMAN__KCNF1_HUMAN__994aa	Q6PIU1:Q9H3M0	0.46	0.961	184	0.92	1	0.62	0.65	0	276	0	0	0
https://predictomes.org/hsbps/summary/4c7gvhv	ZN445_HUMAN__ZSC23_HUMAN__1420aa	P59923:Q3MJ62	0.308	0.961	110	0.967	1	0.36	0.38	1	280	224	1	0
https://predictomes.org/hsbps/summary/76bj2jf	GRIA4_HUMAN__GRID1_HUMAN__1911aa	P48058:Q9ULK0	0.462	0.961	330	0.886	1	0.53	0.56	0	297	154	0	0
https://predictomes.org/hsbps/summary/pjpu6sq	ACTBL_HUMAN__PXK_HUMAN__954aa	Q562R1:Q7Z7A4	0.258	0.961	106	0.921	1	0.86	0.89	1	300	292	0	0
https://predictomes.org/hsbps/summary/tqfi0y9	LNX2_HUMAN__LNX1_HUMAN__1418aa	Q8N448:Q8TBB1	0.614	0.961	196	0.451	1	0.32	0.41	1	304	229	0	0
https://predictomes.org/hsbps/summary/4csl9n4	ZN213_HUMAN__ZKSC8_HUMAN__1037aa	O14771:Q15776	0.412	0.961	113	0.95	1	0.31	0.32	1	313	313	1	0
https://predictomes.org/hsbps/summary/2zk9e9s	RHG10_HUMAN__ASAP2_HUMAN__1792aa	A1A4S6:O43150	0.446	0.961	240	0.787	1	0.52	0.56	0	338	0	0	0
https://predictomes.org/hsbps/summary/33nsv2z	ZBT38_HUMAN__NACC1_HUMAN__1722aa	Q8NAP3:Q96RE7	0.364	0.961	141	0.851	1	0.35	0.36	1	382	292	0	0
https://predictomes.org/hsbps/summary/f6yl56y	GRID2_HUMAN__GRIK1_HUMAN__1925aa	O43424:P39086	0.434	0.961	359	0.877	1	0.53	0.56	0	405	0	0	0
https://predictomes.org/hsbps/summary/nu2grkm	PLRG1_HUMAN__DJC17_HUMAN__818aa	O43660:Q9NVM6	0.764	0.961	80	0.833	1	0.63	0.64	1	423	165	0	0
https://predictomes.org/hsbps/summary/69ue4rg	CLCN1_HUMAN__CLCN2_HUMAN__1886aa	P35523:P51788	0.402	0.961	297	0.724	1	0.7	0.77	0	433	0	0	0
https://predictomes.org/hsbps/summary/7xpegyn	CLPX_HUMAN__PDIP2_HUMAN__1001aa	O76031:Q9Y2S7	0.278	0.961	118	0.816	1	0.63	0.66	1	465	183	0	0
https://predictomes.org/hsbps/summary/r1o7m79	LATS1_HUMAN__MOB3B_HUMAN__1346aa	O95835:Q86TA1	0.484	0.961	155	0.744	1	0.8	0.82	1	524	292	0	0
https://predictomes.org/hsbps/summary/95agpgc	GRIK1_HUMAN__GRIA2_HUMAN__1801aa	P39086:P42262	0.552	0.961	321	0.929	1	0.52	0.56	0	549	187	0	0
https://predictomes.org/hsbps/summary/321dskg	K1C19_HUMAN__K1C15_HUMAN__856aa	P08727:P19012	0.78	0.961	356	0.839	1	0.33	0.34	1	570	495	1	0
https://predictomes.org/hsbps/summary/ue2nca9	KCNA2_HUMAN__KCND3_HUMAN__1154aa	P16389:Q9UK17	0.448	0.961	298	0.489	1	0.48	0.48	1	591	392	0	0
https://predictomes.org/hsbps/summary/zygioo5	MEF2C_HUMAN__MEF2D_HUMAN__994aa	Q06413:Q14814	0.818	0.961	215	0.972	1	0.3	0.31	0	602	0	0	0
https://predictomes.org/hsbps/summary/ghmdic0	K2C6B_HUMAN__K2C1_HUMAN__1208aa	P04259:P04264	0.552	0.961	349	0.778	1	0.27	0.3	0	628	490	0	0
https://predictomes.org/hsbps/summary/ube6wjq	KCJ10_HUMAN__KCJ12_HUMAN__812aa	P78508:Q14500	0.576	0.961	430	0.512	1	0.51	0.62	1	670	603	1	0
https://predictomes.org/hsbps/summary/4rkrl9j	GBRR1_HUMAN__GBRG3_HUMAN__946aa	P24046:Q99928	0.472	0.961	202	0.812	1	0.45	0.65	0	696	586	0	0
https://predictomes.org/hsbps/summary/jxyz0xb	BMP5_HUMAN__BMP8A_HUMAN__856aa	P22003:Q7Z5Y6	0.382	0.96	283	0.912	1	0.72	0.73	0	0	0	0	0
https://predictomes.org/hsbps/summary/2ul5a00	BUD23_HUMAN__CF298_HUMAN__571aa	O43709:P57076	0.106	0.96	153	0.782	1	0.63	0.75	0	0	0	0	0
https://predictomes.org/hsbps/summary/wnelsjw	CNNM4_HUMAN__CNNM2_HUMAN__1650aa	Q6P4Q7:Q9H8M5	0.71	0.96	475	0.789	1	0.52	0.59	0	0	0	0	0
https://predictomes.org/hsbps/summary/8t6rgxv	FSD1_HUMAN__FSD1L_HUMAN__1026aa	Q9BTV5:Q9BXM9	0.408	0.96	364	0.916	1	0.55	0.71	0	0	0	0	0
https://predictomes.org/hsbps/summary/biyaro4	GFAP_HUMAN__KRT85_HUMAN__939aa	P14136:P78386	0.462	0.96	378	0.916	1	0.31	0.32	0	0	0	0	0
https://predictomes.org/hsbps/summary/i6rsoz5	KCNH5_HUMAN__KCNH4_HUMAN__2005aa	Q8NCM2:Q9UQ05	0.594	0.96	487	0.494	1	0.54	0.61	1	0	0	0	0
https://predictomes.org/hsbps/summary/wlvp7mz	LMNA_HUMAN__BRE1A_HUMAN__1639aa	P02545:Q5VTR2	0.102	0.96	144	0.866	1	0.3	0.32	1	0	0	0	0
https://predictomes.org/hsbps/summary/itkanr0	RDH10_HUMAN__DHB11_HUMAN__641aa	Q8IZV5:Q8NBQ5	0.66	0.96	225	0.895	1	0.84	0.9	0	0	0	0	0
https://predictomes.org/hsbps/summary/2jq44m8	S4A10_HUMAN__S4A5_HUMAN__2255aa	Q6U841:Q9BY07	0.506	0.96	435	0.782	1	0.7	0.72	0	0	0	0	0
https://predictomes.org/hsbps/summary/rheofxd	ARF3_HUMAN__TB22B_HUMAN__686aa	P61204:Q9NU19	0.454	0.96	99	0.805	1	0.85	0.88	1	167	0	0	0
https://predictomes.org/hsbps/summary/f8wh5lj	RAB9A_HUMAN__RBGP1_HUMAN__1270aa	P51151:Q9Y3P9	0.344	0.96	146	0.79	1	0.83	0.85	1	169	0	0	0
https://predictomes.org/hsbps/summary/m2qwp44	KLH22_HUMAN__ZBT34_HUMAN__1134aa	Q53GT1:Q8NCN2	0.29	0.96	132	0.854	1	0.65	0.71	1	185	161	1	0
https://predictomes.org/hsbps/summary/fkzwhef	1433Z_HUMAN__CCNY_HUMAN__586aa	P63104:Q8ND76	0.24	0.96	132	0.79	1	0.84	0.86	1	201	190	1	0
https://predictomes.org/hsbps/summary/yb8xj9x	PCDC1_HUMAN__PCDGA_HUMAN__1899aa	Q9H158:Q9Y5H3	0.614	0.96	152	0.763	1	0.42	0.45	1	206	169	1	0
https://predictomes.org/hsbps/summary/j1j9pch	KCNA5_HUMAN__KCNG3_HUMAN__1049aa	P22460:Q8TAE7	0.128	0.96	175	0.882	1	0.61	0.65	0	225	0	0	0
https://predictomes.org/hsbps/summary/585abaa	KCNS1_HUMAN__KCNA7_HUMAN__982aa	Q96KK3:Q96RP8	0.15	0.96	178	0.908	1	0.55	0.55	0	230	0	0	0
https://predictomes.org/hsbps/summary/6yyfvl9	KCNG4_HUMAN__KCND3_HUMAN__1174aa	Q8TDN1:Q9UK17	0.106	0.96	171	0.908	1	0.57	0.63	0	240	0	0	0
https://predictomes.org/hsbps/summary/kp6h2p0	MTM1_HUMAN__MTMR9_HUMAN__1152aa	Q13496:Q96QG7	0.656	0.96	160	0.754	1	0.84	0.86	1	266	0	0	0
https://predictomes.org/hsbps/summary/ocuzqim	GOG6B_HUMAN__GOG6D_HUMAN__1386aa	A6NDN3:P0CG33	0.696	0.96	507	0.908	1	0.32	0.34	0	277	0	0	0
https://predictomes.org/hsbps/summary/0cnv86e	CCD14_HUMAN__ENTR1_HUMAN__1388aa	Q49A88:Q96C92	0.326	0.96	190	0.833	1	0.35	0.4	1	288	165	0	0
https://predictomes.org/hsbps/summary/owslg6k	GRIK2_HUMAN__GRID1_HUMAN__1917aa	Q13002:Q9ULK0	0.234	0.96	474	0.646	1	0.53	0.57	0	290	0	0	0
https://predictomes.org/hsbps/summary/d9pfw2l	GLRB_HUMAN__GBRG1_HUMAN__962aa	P48167:Q8N1C3	0.462	0.96	182	0.925	1	0.6	0.66	0	293	0	0	0
https://predictomes.org/hsbps/summary/8m51r28	PKD2_HUMAN__PK2L1_HUMAN__1773aa	Q13563:Q9P0L9	0.284	0.96	264	0.867	1	0.57	0.6	0	330	0	0	0
https://predictomes.org/hsbps/summary/mz4ls2e	PPIP1_HUMAN__FCSD2_HUMAN__1156aa	O43586:O94868	0.228	0.96	244	0.851	1	0.6	0.62	0	332	0	0	0
https://predictomes.org/hsbps/summary/d9b1wbl	GBRB3_HUMAN__ACHB4_HUMAN__971aa	P28472:P30926	0.492	0.96	294	0.483	0.667	0.47	0.62	1	334	174	1	0
https://predictomes.org/hsbps/summary/3965s0f	TRI23_HUMAN__TRI63_HUMAN__927aa	P36406:Q969Q1	0.57	0.96	299	0.914	1	0.5	0.51	1	335	229	0	0
https://predictomes.org/hsbps/summary/fwybpn8	K1C14_HUMAN__K1C25_HUMAN__922aa	P02533:Q7Z3Z0	0.368	0.96	347	0.89	1	0.32	0.33	0	435	400	0	0
https://predictomes.org/hsbps/summary/80868fe	MOCS3_HUMAN__UBA5_HUMAN__864aa	O95396:Q9GZZ9	0.114	0.96	206	0.83	1	0.68	0.7	0	455	0	0	0
https://predictomes.org/hsbps/summary/d6pxkyn	ZSC23_HUMAN__ZSC29_HUMAN__1241aa	Q3MJ62:Q8IWY8	0.35	0.96	115	0.925	1	0.36	0.37	1	485	442	1	0
https://predictomes.org/hsbps/summary/l4h3j1f	PDE11_HUMAN__PDE10_HUMAN__1988aa	Q9HCR9:Q9Y233	0.456	0.96	258	0.807	1	0.62	0.63	0	524	0	0	0
https://predictomes.org/hsbps/summary/pvfkpte	NEST_HUMAN__SYNCI_HUMAN__2103aa	P48681:Q9H7C4	0.406	0.96	382	0.92	1	0.36	0.39	1	535	236	1	0
https://predictomes.org/hsbps/summary/h9alffx	KCNA3_HUMAN__KCNA7_HUMAN__1031aa	P22001:Q96RP8	0.266	0.96	168	0.937	1	0.58	0.64	0	545	0	0	0
https://predictomes.org/hsbps/summary/ntftx69	PDE5A_HUMAN__PDE10_HUMAN__1930aa	O76074:Q9Y233	0.588	0.96	292	0.663	1	0.67	0.67	0	588	0	0	0
https://predictomes.org/hsbps/summary/nvfksx1	KCND1_HUMAN__KCND2_HUMAN__1277aa	Q9NSA2:Q9NZV8	0.504	0.96	234	0.87	1	0.44	0.51	0	631	525	0	0
https://predictomes.org/hsbps/summary/89rahkb	KT33A_HUMAN__KRT35_HUMAN__859aa	O76009:Q92764	0.644	0.96	382	0.915	1	0.32	0.34	0	634	400	0	0
https://predictomes.org/hsbps/summary/ycouclm	PP1B_HUMAN__NEB1_HUMAN__1425aa	P62140:Q9ULJ8	0.192	0.96	219	0.753	1	0.9	0.91	1	689	528	0	0
https://predictomes.org/hsbps/summary/5z294xz	RAB5C_HUMAN__RIN3_HUMAN__1201aa	P51148:Q8TB24	0.292	0.96	135	0.756	1	0.77	0.8	1	696	292	1	0
https://predictomes.org/hsbps/summary/2hvcu7v	GBRR2_HUMAN__GBRG1_HUMAN__930aa	P28476:Q8N1C3	0.458	0.96	201	0.887	1	0.53	0.67	0	700	586	0	0
https://predictomes.org/hsbps/summary/23j0lth	FSD1_HUMAN__TRIM1_HUMAN__1231aa	Q9BTV5:Q9UJV3	0.14	0.959	371	0.86	1	0.43	0.6	0	0	0	0	0
https://predictomes.org/hsbps/summary/vbto934	RL40_HUMAN__UBP36_HUMAN__1251aa	P62987:Q9P275	0.136	0.959	168	0.968	1	0.72	0.75	0	0	0	0	0
https://predictomes.org/hsbps/summary/qw18z6w	S4A7_HUMAN__S4A4_HUMAN__2293aa	Q9Y6M7:Q9Y6R1	0.736	0.959	387	0.801	1	0.72	0.72	0	0	0	0	0
https://predictomes.org/hsbps/summary/4t8ej71	ZBT14_HUMAN__ZBT26_HUMAN__890aa	O43829:Q9HCK0	0.254	0.959	189	0.813	1	0.37	0.53	0	0	0	0	0
https://predictomes.org/hsbps/summary/cm5657n	TRI64_HUMAN__TRI77_HUMAN__899aa	A6NGJ6:I1YAP6	0.162	0.959	404	0.913	1	0.8	0.81	0	154	0	0	0
https://predictomes.org/hsbps/summary/xte6dic	DEFI8_HUMAN__PKHM3_HUMAN__1273aa	Q6ZN54:Q6ZWE6	0.696	0.959	77	0.926	1	0.6	0.63	1	165	165	1	0
https://predictomes.org/hsbps/summary/lynniq9	GOG8J_HUMAN__GOG8R_HUMAN__1263aa	A6NMD2:I6L899	0.306	0.959	396	0.87	1	0.3	0.35	0	176	0	0	0
https://predictomes.org/hsbps/summary/azbefln	GDF9_HUMAN__GDF2_HUMAN__883aa	O60383:Q9UK05	0.128	0.959	265	0.708	1	0.68	0.69	0	189	0	0	0
https://predictomes.org/hsbps/summary/zctr3tf	GLRB_HUMAN__GBRA4_HUMAN__1051aa	P48167:P48169	0.428	0.959	180	0.93	1	0.55	0.7	0	192	0	0	0
https://predictomes.org/hsbps/summary/a6v54j6	ZN445_HUMAN__ZN287_HUMAN__1792aa	P59923:Q9HBT7	0.368	0.959	111	0.952	1	0.29	0.31	1	204	165	1	0
https://predictomes.org/hsbps/summary/1hchu63	MYCN_HUMAN__HM20A_HUMAN__811aa	P04198:Q9NP66	0.248	0.959	98	0.922	1	0.4	0.42	1	204	161	0	0
https://predictomes.org/hsbps/summary/ma8ph0d	FMNL1_HUMAN__FMNL2_HUMAN__2186aa	O95466:Q96PY5	0.548	0.959	605	0.768	1	0.6	0.61	0	222	0	0	0
https://predictomes.org/hsbps/summary/wwk6j7l	ZBT14_HUMAN__ZBT21_HUMAN__1515aa	O43829:Q9ULJ3	0.294	0.959	152	0.914	1	0.38	0.39	1	318	292	0	0
https://predictomes.org/hsbps/summary/5b09yjq	RAC2_HUMAN__FMNL3_HUMAN__1220aa	P15153:Q8IVF7	0.37	0.959	86	0.884	1	0.87	0.9	1	352	242	0	0
https://predictomes.org/hsbps/summary/v4pcefn	ZBTB2_HUMAN__ZBTB1_HUMAN__1227aa	Q8N680:Q9Y2K1	0.54	0.959	106	0.777	1	0.34	0.41	1	406	292	0	0
https://predictomes.org/hsbps/summary/wisl2bu	KCNV1_HUMAN__KCNB2_HUMAN__1411aa	Q6PIU1:Q92953	0.394	0.959	316	0.514	1	0.54	0.63	1	429	292	0	0
https://predictomes.org/hsbps/summary/8p4mqp3	PPBT_HUMAN__PPB1_HUMAN__1059aa	P05186:P05187	0.65	0.959	348	0.972	1	0.92	0.92	0	436	0	0	0
https://predictomes.org/hsbps/summary/v15sr20	KRT36_HUMAN__K1C14_HUMAN__939aa	O76013:P02533	0.42	0.959	404	0.869	1	0.31	0.32	0	452	421	0	0
https://predictomes.org/hsbps/summary/k8up0e5	PDE1A_HUMAN__PDE4D_HUMAN__1344aa	P54750:Q08499	0.122	0.959	230	0.6	1	0.72	0.75	0	543	0	0	0
https://predictomes.org/hsbps/summary/qhtoxdd	LIPA3_HUMAN__LIPA2_HUMAN__2451aa	O75145:O75334	0.722	0.959	625	0.808	1	0.25	0.27	1	566	229	0	0
https://predictomes.org/hsbps/summary/ejgty84	CNGA1_HUMAN__CNGA2_HUMAN__1350aa	P29973:Q16280	0.532	0.959	198	0.894	1	0.56	0.61	0	566	540	0	0
https://predictomes.org/hsbps/summary/pszkbno	PCDA6_HUMAN__PCDA8_HUMAN__1900aa	Q9UN73:Q9Y5H6	0.78	0.959	167	0.812	1	0.5	0.52	1	597	470	1	0
https://predictomes.org/hsbps/summary/knowdey	GBRR3_HUMAN__GBRA3_HUMAN__959aa	A8MPY1:P34903	0.392	0.959	210	0.79	1	0.43	0.65	0	615	543	0	0
https://predictomes.org/hsbps/summary/j3spyk9	PPIP1_HUMAN__FNBP1_HUMAN__1033aa	O43586:Q96RU3	0.188	0.959	293	0.957	1	0.66	0.68	0	624	0	0	0
https://predictomes.org/hsbps/summary/ix1qlyp	RL40_HUMAN__USP9X_HUMAN__2682aa	P62987:Q93008	0.21	0.959	161	0.88	1	0.75	0.77	1	642	593	0	0
https://predictomes.org/hsbps/summary/9ccvqyt	ZBT24_HUMAN__ZBT34_HUMAN__1197aa	O43167:Q8NCN2	0.274	0.958	170	0.804	1	0.35	0.39	1	0	0	1	0
https://predictomes.org/hsbps/summary/46287o4	ZSCA1_HUMAN__ZKSC5_HUMAN__1247aa	Q8NBB4:Q9Y2L8	0.24	0.958	124	0.839	1	0.36	0.38	1	0	0	1	0
https://predictomes.org/hsbps/summary/zw6n0bq	FCSD2_HUMAN__SRG2C_HUMAN__1199aa	O94868:P0DJJ0	0.13	0.958	418	0.9	1	0.7	0.74	0	0	0	0	0
https://predictomes.org/hsbps/summary/ocjbyqo	K1C13_HUMAN__KRT81_HUMAN__963aa	P13646:Q14533	0.746	0.958	396	0.904	1	0.3	0.34	0	0	0	0	0
https://predictomes.org/hsbps/summary/hujrpi6	UD2A1_HUMAN__UD11_HUMAN__1060aa	P0DTE4:P22309	0.452	0.958	143	0.956	1	0.87	0.88	0	0	0	0	0
https://predictomes.org/hsbps/summary/l6t4rtl	ZBTB5_HUMAN__ZBT37_HUMAN__1180aa	O15062:Q5TC79	0.12	0.958	196	0.745	1	0.37	0.41	0	0	0	0	0
https://predictomes.org/hsbps/summary/9hz6ygb	FIL1L_HUMAN__FLIP1_HUMAN__2348aa	Q4L180:Q7Z7B0	0.518	0.958	998	0.815	1	0.28	0.34	0	155	0	0	0
https://predictomes.org/hsbps/summary/bnjl9lg	K1C14_HUMAN__K22O_HUMAN__1110aa	P02533:Q01546	0.61	0.958	499	0.801	1	0.33	0.37	0	160	0	0	0
https://predictomes.org/hsbps/summary/a3yfjlw	PPIP1_HUMAN__GAS7_HUMAN__892aa	O43586:O60861	0.276	0.958	336	0.898	1	0.68	0.69	0	176	0	0	0
https://predictomes.org/hsbps/summary/jvf36lg	FHI1A_HUMAN__KLC3_HUMAN__1544aa	Q05DH4:Q6P597	0.264	0.958	192	0.635	1	0.49	0.58	1	189	165	1	0
https://predictomes.org/hsbps/summary/kveb1u7	K1C14_HUMAN__K2C1B_HUMAN__1050aa	P02533:Q7Z794	0.716	0.958	392	0.91	1	0.3	0.33	0	208	0	0	0
https://predictomes.org/hsbps/summary/49m812d	GLRB_HUMAN__GBRA6_HUMAN__950aa	P48167:Q16445	0.49	0.958	184	0.915	1	0.54	0.71	0	216	0	0	0
https://predictomes.org/hsbps/summary/61mnosr	CLCN5_HUMAN__CLCN6_HUMAN__1685aa	P51795:P51797	0.508	0.958	197	0.854	1	0.82	0.83	0	374	0	0	0
https://predictomes.org/hsbps/summary/s17kr1y	RAC1_HUMAN__RHG04_HUMAN__1138aa	P63000:P98171	0.34	0.958	94	0.887	1	0.86	0.91	1	377	342	0	0
https://predictomes.org/hsbps/summary/id245td	PDE1A_HUMAN__PDE4C_HUMAN__1247aa	P54750:Q08493	0.112	0.958	213	0.714	1	0.71	0.75	0	394	0	0	0
https://predictomes.org/hsbps/summary/sewbngd	GRIK1_HUMAN__NMDZ1_HUMAN__1856aa	P39086:Q05586	0.356	0.958	225	0.902	1	0.52	0.58	0	401	0	0	0
https://predictomes.org/hsbps/summary/ilma1rf	MOB3C_HUMAN__LATS2_HUMAN__1304aa	Q70IA8:Q9NRM7	0.43	0.958	102	0.938	1	0.8	0.82	1	455	292	0	0
https://predictomes.org/hsbps/summary/ef8n4ha	NFM_HUMAN__K2C7_HUMAN__1385aa	P07197:P08729	0.356	0.958	380	0.911	1	0.33	0.35	1	464	420	1	0
https://predictomes.org/hsbps/summary/daywx5d	SL9A4_HUMAN__CHP1_HUMAN__993aa	Q6AI14:Q99653	0.236	0.958	182	0.919	1	0.89	0.9	1	491	292	0	0
https://predictomes.org/hsbps/summary/gweubj0	NR5A2_HUMAN__NR1I2_HUMAN__975aa	O00482:O75469	0.506	0.958	93	0.817	1	0.61	0.65	1	495	271	0	0
https://predictomes.org/hsbps/summary/brai24u	KCNA3_HUMAN__KCNS1_HUMAN__1101aa	P22001:Q96KK3	0.412	0.958	177	0.895	1	0.56	0.57	0	500	0	0	0
https://predictomes.org/hsbps/summary/dr00v5q	GRIA3_HUMAN__GRID1_HUMAN__1903aa	P42263:Q9ULK0	0.416	0.958	462	0.68	1	0.53	0.56	0	504	286	0	0
https://predictomes.org/hsbps/summary/nfh3tsd	B3GA3_HUMAN__B3GA2_HUMAN__658aa	O94766:Q9NPZ5	0.539	0.958	149	0.964	1	0.78	0.78	0	535	499	0	0
https://predictomes.org/hsbps/summary/o4d6wp4	DOCK2_HUMAN__ELMO3_HUMAN__2550aa	Q92608:Q96BJ8	0.104	0.958	235	0.827	1	0.72	0.78	0	545	274	0	0
https://predictomes.org/hsbps/summary/qt6l3sc	ZSWM6_HUMAN__ZSWM5_HUMAN__2400aa	Q9HCJ5:Q9P217	0.384	0.958	166	0.962	1	0.55	0.58	0	549	540	0	0
https://predictomes.org/hsbps/summary/vpy4gz3	K1H1_HUMAN__KRT35_HUMAN__871aa	Q15323:Q92764	0.5	0.958	381	0.916	1	0.32	0.33	0	634	400	0	0
https://predictomes.org/hsbps/summary/k2o5gfv	RHOA_HUMAN__RHG23_HUMAN__1684aa	P61586:Q9P227	0.31	0.958	104	0.92	1	0.94	0.94	1	642	321	0	0
https://predictomes.org/hsbps/summary/z2uzlkb	ACHG_HUMAN__ACHA4_HUMAN__1144aa	P07510:P43681	0.25	0.958	247	0.877	1	0.7	0.74	0	644	540	0	0
https://predictomes.org/hsbps/summary/c1ooko0	PKHG5_HUMAN__RHOA_HUMAN__1199aa	O94827:P61586	0.452	0.958	97	0.911	1	0.93	0.93	1	646	292	0	0
https://predictomes.org/hsbps/summary/zh65fs1	GRIA4_HUMAN__GRIK3_HUMAN__1821aa	P48058:Q13003	0.58	0.958	340	0.875	1	0.5	0.54	0	672	564	0	0
https://predictomes.org/hsbps/summary/3jul0vf	RS8_HUMAN__ABT1_HUMAN__480aa	P62241:Q9ULW3	0.716	0.957	40	0.917	1	0.83	0.85	1	0	0	1	0
https://predictomes.org/hsbps/summary/mdj3crd	K1C14_HUMAN__DESM_HUMAN__942aa	P02533:P17661	0.294	0.957	395	0.905	1	0.31	0.31	0	0	0	0	0
https://predictomes.org/hsbps/summary/qb6w85n	KRT36_HUMAN__DESM_HUMAN__937aa	O76013:P17661	0.332	0.957	481	0.788	1	0.32	0.32	0	0	0	0	0
https://predictomes.org/hsbps/summary/8vbe4nx	S4A10_HUMAN__S4A7_HUMAN__2332aa	Q6U841:Q9Y6M7	0.672	0.957	415	0.83	1	0.72	0.75	0	0	0	0	0
https://predictomes.org/hsbps/summary/obl8hhx	SRGP3_HUMAN__RHG04_HUMAN__2045aa	O43295:P98171	0.266	0.957	650	0.869	1	0.55	0.68	0	0	0	0	0
https://predictomes.org/hsbps/summary/g3bvdkp	TRAR2_HUMAN__TRBR2_HUMAN__590aa	P0DTU3:P0DTU4	0.326	0.957	272	0.929	1	0.81	0.83	0	0	0	0	0
https://predictomes.org/hsbps/summary/l1lpo0i	ZKSC8_HUMAN__ZN496_HUMAN__1165aa	Q15776:Q96IT1	0.242	0.957	114	0.942	1	0.29	0.31	1	167	0	1	0
https://predictomes.org/hsbps/summary/ys9bsy5	B3A3_HUMAN__S4A7_HUMAN__2446aa	P48751:Q9Y6M7	0.166	0.957	277	0.874	1	0.69	0.69	0	181	0	0	0
https://predictomes.org/hsbps/summary/xnk9k3u	KLH22_HUMAN__KAISO_HUMAN__1306aa	Q53GT1:Q86T24	0.386	0.957	128	0.917	1	0.64	0.71	1	185	163	1	0
https://predictomes.org/hsbps/summary/dy0br0h	TCP1L_HUMAN__BBLN_HUMAN__298aa	Q8TDR4:Q9BUW7	0.224	0.957	131	0.728	1	0.6	0.65	1	185	185	1	0
https://predictomes.org/hsbps/summary/wfht29p	GDF10_HUMAN__GDF6_HUMAN__933aa	P55107:Q6KF10	0.27	0.957	292	0.675	1	0.66	0.67	0	190	0	0	0
https://predictomes.org/hsbps/summary/g4d73bl	IRAG2_HUMAN__IRAG1_HUMAN__1459aa	Q12912:Q9Y6F6	0.352	0.957	271	0.855	1	0.36	0.38	0	197	0	0	0
https://predictomes.org/hsbps/summary/clshchm	ASAP1_HUMAN__RHG26_HUMAN__1943aa	Q9ULH1:Q9UNA1	0.228	0.957	225	0.81	1	0.47	0.5	0	208	0	0	0
https://predictomes.org/hsbps/summary/ilehhug	K1C13_HUMAN__KRT85_HUMAN__965aa	P13646:P78386	0.676	0.957	383	0.916	1	0.3	0.32	0	210	0	0	0
https://predictomes.org/hsbps/summary/eq39prk	BI2L2_HUMAN__BAIP2_HUMAN__1081aa	Q6UXY1:Q9UQB8	0.298	0.957	204	0.956	1	0.48	0.5	0	211	0	0	0
https://predictomes.org/hsbps/summary/sa0h4cb	KCNG3_HUMAN__KCNA7_HUMAN__892aa	Q8TAE7:Q96RP8	0.252	0.957	184	0.893	1	0.59	0.62	0	232	0	0	0
https://predictomes.org/hsbps/summary/dq1v1df	ZKSC8_HUMAN__ZSC21_HUMAN__1051aa	Q15776:Q9Y5A6	0.436	0.957	115	0.925	1	0.3	0.32	1	239	202	1	0
https://predictomes.org/hsbps/summary/n2dr600	CLCN2_HUMAN__CLCN3_HUMAN__1716aa	P51788:P51790	0.196	0.957	182	0.855	1	0.77	0.8	0	241	0	0	0
https://predictomes.org/hsbps/summary/vh2wa9o	TRI41_HUMAN__TRI55_HUMAN__1178aa	Q8WV44:Q9BYV6	0.258	0.957	303	0.794	1	0.37	0.41	1	252	229	1	0
https://predictomes.org/hsbps/summary/1d1tawu	TRI63_HUMAN__TRI35_HUMAN__846aa	Q969Q1:Q9UPQ4	0.348	0.957	258	0.901	1	0.59	0.62	1	261	229	0	0
https://predictomes.org/hsbps/summary/n6xpgm7	TRI26_HUMAN__TRI41_HUMAN__1169aa	Q12899:Q8WV44	0.544	0.957	271	0.838	1	0.39	0.45	1	316	165	1	0
https://predictomes.org/hsbps/summary/ilrnuje	TCPZ_HUMAN__TTC27_HUMAN__1374aa	P40227:Q6P3X3	0.17	0.957	76	0.895	1	0.74	0.79	1	414	292	0	0
https://predictomes.org/hsbps/summary/ax8gg3q	KAP0_HUMAN__AKT1_HUMAN__861aa	P10644:P31749	0.134	0.957	127	0.921	1	0.63	0.64	1	415	165	0	0
https://predictomes.org/hsbps/summary/t08wg6y	K2C5_HUMAN__K22O_HUMAN__1228aa	P13647:Q01546	0.898	0.957	361	0.791	1	0.27	0.29	0	418	400	0	0
https://predictomes.org/hsbps/summary/v2mcjyw	K2C75_HUMAN__K1C17_HUMAN__983aa	O95678:Q04695	0.674	0.957	388	0.912	1	0.3	0.33	0	422	0	0	0
https://predictomes.org/hsbps/summary/dlzsi0e	FBP1L_HUMAN__PPIP2_HUMAN__939aa	Q5T0N5:Q9H939	0.188	0.957	304	0.885	1	0.72	0.74	0	431	0	0	0
https://predictomes.org/hsbps/summary/y8fsnh1	K2C5_HUMAN__K2C1B_HUMAN__1168aa	P13647:Q7Z794	0.726	0.957	355	0.838	1	0.27	0.29	0	441	400	0	0
https://predictomes.org/hsbps/summary/olnplk7	ISG15_HUMAN__UBP14_HUMAN__659aa	P05161:P54578	0.236	0.957	168	0.768	1	0.84	0.88	1	528	0	0	0
https://predictomes.org/hsbps/summary/jsf8914	TRPC1_HUMAN__TRPC7_HUMAN__1655aa	P48995:Q9HCX4	0.354	0.957	297	0.903	1	0.68	0.74	0	535	499	0	0
https://predictomes.org/hsbps/summary/59bera3	KCNKF_HUMAN__KCNK9_HUMAN__704aa	Q9H427:Q9NPC2	0.48	0.957	338	0.933	1	0.72	0.73	0	557	499	0	0
https://predictomes.org/hsbps/summary/1m562jf	K1C14_HUMAN__K1C13_HUMAN__930aa	P02533:P13646	0.79	0.957	338	0.857	1	0.3	0.32	0	561	400	0	0
https://predictomes.org/hsbps/summary/f6zwos6	ABCBA_HUMAN__MITOS_HUMAN__1473aa	Q9NRK6:Q9NUT2	0.538	0.957	373	0.915	1	0.69	0.72	0	596	499	0	0
https://predictomes.org/hsbps/summary/sypc0lg	K1C18_HUMAN__NEST_HUMAN__2051aa	P05783:P48681	0.188	0.957	395	0.923	1	0.39	0.4	1	611	420	0	0
https://predictomes.org/hsbps/summary/tbnddfx	AN33B_HUMAN__NCALD_HUMAN__687aa	A6NCL7:P61601	0.238	0.957	227	0.777	1	0.86	0.93	1	628	595	1	0
https://predictomes.org/hsbps/summary/p695xv2	KCNB1_HUMAN__KCNF1_HUMAN__1352aa	Q14721:Q9H3M0	0.18	0.957	200	0.917	1	0.66	0.68	0	646	604	0	0
https://predictomes.org/hsbps/summary/qw0knlu	GRIA4_HUMAN__GRIK2_HUMAN__1810aa	P48058:Q13002	0.402	0.957	338	0.888	1	0.5	0.55	0	664	564	0	0
https://predictomes.org/hsbps/summary/aj9ebgr	FHOD3_HUMAN__FHOD1_HUMAN__2586aa	Q2V2M9:Q9Y613	0.478	0.956	666	0.701	1	0.43	0.65	0	0	0	0	0
https://predictomes.org/hsbps/summary/92ifh44	GOG8K_HUMAN__GOG6A_HUMAN__1323aa	D6RF30:Q9NYA3	0.11	0.956	396	0.947	1	0.33	0.36	0	0	0	0	0
https://predictomes.org/hsbps/summary/93juane	UDB17_HUMAN__UDB10_HUMAN__1058aa	O75795:P36537	0.454	0.956	148	0.95	1	0.9	0.91	0	0	0	0	0
https://predictomes.org/hsbps/summary/5atlk9i	VIME_HUMAN__K1C16_HUMAN__939aa	P08670:P08779	0.466	0.956	385	0.92	1	0.31	0.32	0	0	0	0	0
https://predictomes.org/hsbps/summary/7c024ix	SNP29_HUMAN__TRNP1_HUMAN__485aa	O95721:Q6NT89	0.172	0.956	146	0.874	1	0.44	0.6	1	173	173	1	0
https://predictomes.org/hsbps/summary/latsv68	AQP5_HUMAN__AQP6_HUMAN__547aa	P55064:Q13520	0.212	0.956	103	0.955	1	0.8	0.83	0	174	0	0	0
https://predictomes.org/hsbps/summary/spxe1rz	RASH_HUMAN__TB10B_HUMAN__997aa	P01112:Q4KMP7	0.25	0.956	110	0.876	1	0.85	0.88	1	185	172	0	0
https://predictomes.org/hsbps/summary/64nnlni	ZNT7_HUMAN__ZNT5_HUMAN__1141aa	Q8NEW0:Q8TAD4	0.114	0.956	197	0.861	1	0.7	0.71	0	187	0	0	0
https://predictomes.org/hsbps/summary/rj0kqob	TBCD4_HUMAN__RAB2B_HUMAN__1514aa	O60343:Q8WUD1	0.226	0.956	103	0.89	1	0.86	0.87	1	193	161	1	0
https://predictomes.org/hsbps/summary/zukci0o	CNNM3_HUMAN__CNNM1_HUMAN__1658aa	Q8NE01:Q9NRU3	0.306	0.956	398	0.735	1	0.41	0.54	0	196	0	0	0
https://predictomes.org/hsbps/summary/lvp94f5	1433B_HUMAN__CCNY_HUMAN__587aa	P31946:Q8ND76	0.204	0.956	131	0.735	1	0.84	0.86	1	220	192	1	0
https://predictomes.org/hsbps/summary/f322c2g	RB27B_HUMAN__RBG1L_HUMAN__1033aa	O00194:Q5R372	0.31	0.956	110	0.879	1	0.81	0.84	1	232	0	0	0
https://predictomes.org/hsbps/summary/isuvhc6	BACH2_HUMAN__IPP_HUMAN__1425aa	Q9BYV9:Q9Y573	0.356	0.956	244	0.705	1	0.55	0.63	1	250	163	1	0
https://predictomes.org/hsbps/summary/ebaytwn	SYNEM_HUMAN__VIME_HUMAN__2031aa	O15061:P08670	0.502	0.956	404	0.946	1	0.38	0.39	1	250	161	0	0
https://predictomes.org/hsbps/summary/cd89zgc	KCNA6_HUMAN__KCNS1_HUMAN__1055aa	P17658:Q96KK3	0.162	0.956	182	0.914	1	0.56	0.56	0	261	0	0	0
https://predictomes.org/hsbps/summary/pn47tqf	KCNA7_HUMAN__KCNG2_HUMAN__922aa	Q96RP8:Q9UJ96	0.376	0.956	191	0.909	1	0.59	0.6	0	272	0	0	0
https://predictomes.org/hsbps/summary/m5heiao	NFL_HUMAN__K2C7_HUMAN__1012aa	P07196:P08729	0.446	0.956	371	0.86	1	0.29	0.31	1	278	220	1	0
https://predictomes.org/hsbps/summary/faqahj2	FHI2B_HUMAN__TBC23_HUMAN__1442aa	Q86V87:Q9NUY8	0.374	0.956	83	0.863	1	0.73	0.77	1	279	165	1	0
https://predictomes.org/hsbps/summary/le1inwz	PCDA8_HUMAN__PCDAD_HUMAN__1900aa	Q9Y5H6:Q9Y5I0	0.744	0.956	161	0.797	1	0.5	0.51	1	342	368	1	0
https://predictomes.org/hsbps/summary/0rh4801	ABCB6_HUMAN__ABCB9_HUMAN__1608aa	Q9NP58:Q9NP78	0.314	0.956	301	0.873	1	0.7	0.75	0	343	0	0	0
https://predictomes.org/hsbps/summary/shtq372	DAAM2_HUMAN__FMNL3_HUMAN__2096aa	Q86T65:Q8IVF7	0.502	0.956	317	0.939	1	0.46	0.48	0	355	0	0	0
https://predictomes.org/hsbps/summary/rmlqavj	RNF41_HUMAN__UBE2Z_HUMAN__671aa	Q9H4P4:Q9H832	0.188	0.956	43	0.907	1	0.63	0.65	1	367	0	1	0
https://predictomes.org/hsbps/summary/1iwhrhs	SCND3_HUMAN__KRBA2_HUMAN__1817aa	Q6R2W3:Q6ZNG9	0.392	0.956	184	0.861	1	0.57	0.59	1	424	336	1	0
https://predictomes.org/hsbps/summary/leis2e8	TR43B_HUMAN__TR49B_HUMAN__898aa	A6NCK2:A6NDI0	0.122	0.956	409	0.914	1	0.76	0.79	0	426	0	0	0
https://predictomes.org/hsbps/summary/hji93s9	KPCA_HUMAN__KPCT_HUMAN__1378aa	P17252:Q04759	0.726	0.956	191	0.723	1	0.48	0.62	1	455	0	0	0
https://predictomes.org/hsbps/summary/bqkq6aq	ACTS_HUMAN__XPO6_HUMAN__1502aa	P68133:Q96QU8	0.326	0.956	202	0.715	1	0.84	0.87	1	464	339	0	0
https://predictomes.org/hsbps/summary/eviu7tr	ARFP1_HUMAN__ICA69_HUMAN__856aa	P53367:Q05084	0.154	0.956	138	0.872	1	0.55	0.59	0	551	0	0	0
https://predictomes.org/hsbps/summary/oo30x39	ADH1G_HUMAN__ADH6_HUMAN__743aa	P00326:P28332	0.622	0.956	129	0.941	1	0.91	0.91	0	685	567	0	0
https://predictomes.org/hsbps/summary/b5occrz	GBRP_HUMAN__GBRA2_HUMAN__891aa	O00591:P47869	0.292	0.956	212	0.838	1	0.48	0.67	0	685	582	0	0
https://predictomes.org/hsbps/summary/z8w6pkg	RAC3_HUMAN__RHG01_HUMAN__631aa	P60763:Q07960	0.294	0.956	77	0.957	1	0.91	0.91	1	686	457	0	0
https://predictomes.org/hsbps/summary/u9l4hce	CHP1_HUMAN__SL9A2_HUMAN__1007aa	Q99653:Q9UBY0	0.318	0.956	187	0.863	1	0.9	0.9	1	693	495	0	0
https://predictomes.org/hsbps/summary/ypodtax	CAN2_HUMAN__CAN11_HUMAN__1439aa	P17655:Q9UMQ6	0.58	0.955	202	0.868	1	0.74	0.79	1	0	0	0	0
https://predictomes.org/hsbps/summary/dcivl2p	GOLM2_HUMAN__GOLM1_HUMAN__837aa	Q6P4E1:Q8NBJ4	0.542	0.955	240	0.867	1	0.32	0.34	0	0	0	0	0
https://predictomes.org/hsbps/summary/l1gv1av	PERI_HUMAN__KRT35_HUMAN__925aa	P41219:Q92764	0.37	0.955	395	0.89	1	0.32	0.34	0	0	0	0	0
https://predictomes.org/hsbps/summary/0z3erkg	ZBT7B_HUMAN__ZBT12_HUMAN__998aa	O15156:Q9Y330	0.192	0.955	152	0.947	1	0.37	0.37	0	0	0	0	0
https://predictomes.org/hsbps/summary/tk9rqb1	K22E_HUMAN__IFFO1_HUMAN__1198aa	P35908:Q0D2I5	0.292	0.955	204	0.776	1	0.27	0.28	1	161	161	1	0
https://predictomes.org/hsbps/summary/m54zhwn	NFM_HUMAN__K1C39_HUMAN__1407aa	P07197:Q6A163	0.2	0.955	398	0.906	1	0.34	0.35	1	165	165	1	0
https://predictomes.org/hsbps/summary/3jmunoz	PDE2A_HUMAN__PDE6A_HUMAN__1801aa	O00408:P16499	0.202	0.955	279	0.772	1	0.78	0.79	0	178	0	0	0
https://predictomes.org/hsbps/summary/eckpbsf	ADAM9_HUMAN__ADA21_HUMAN__1541aa	Q13443:Q9UKJ8	0.588	0.955	366	0.778	1	0.35	0.42	1	179	0	0	0
https://predictomes.org/hsbps/summary/e37e7td	GRID2_HUMAN__GRID1_HUMAN__2016aa	O43424:Q9ULK0	0.496	0.955	337	0.876	1	0.57	0.59	0	202	0	0	0
https://predictomes.org/hsbps/summary/cj1b49h	ZN483_HUMAN__ZSC21_HUMAN__1217aa	Q8TF39:Q9Y5A6	0.344	0.955	113	0.979	1	0.31	0.33	1	204	204	0	0
https://predictomes.org/hsbps/summary/k0jlnjs	ADA20_HUMAN__ADAM9_HUMAN__1545aa	O43506:Q13443	0.444	0.955	393	0.801	1	0.39	0.44	1	216	0	0	0
https://predictomes.org/hsbps/summary/8tjbd9r	KRT86_HUMAN__NFM_HUMAN__1402aa	O43790:P07197	0.282	0.955	395	0.927	1	0.33	0.34	1	218	165	1	0
https://predictomes.org/hsbps/summary/qsv9m8x	KCNG3_HUMAN__KCND2_HUMAN__1066aa	Q8TAE7:Q9NZV8	0.158	0.955	181	0.919	1	0.62	0.65	0	223	0	0	0
https://predictomes.org/hsbps/summary/jchk3lf	MYC_HUMAN__EAF6_HUMAN__645aa	P01106:Q9HAF1	0.178	0.955	77	0.861	1	0.45	0.5	1	224	0	1	0
https://predictomes.org/hsbps/summary/qxu8rv5	GBRA1_HUMAN__ACHA6_HUMAN__950aa	P14867:Q15825	0.102	0.955	211	0.818	1	0.56	0.7	0	260	0	0	0
https://predictomes.org/hsbps/summary/c9vs20e	KCNG4_HUMAN__KCND1_HUMAN__1166aa	Q8TDN1:Q9NSA2	0.164	0.955	175	0.914	1	0.58	0.63	0	260	0	0	0
https://predictomes.org/hsbps/summary/4ju6f4p	GLRA3_HUMAN__ACHA3_HUMAN__969aa	O75311:P32297	0.202	0.955	176	0.725	1	0.41	0.67	0	269	0	0	0
https://predictomes.org/hsbps/summary/sneb1bd	ZBTB5_HUMAN__ZBTB2_HUMAN__1191aa	O15062:Q8N680	0.272	0.955	180	0.681	1	0.32	0.37	0	278	0	0	0
https://predictomes.org/hsbps/summary/z24yhjx	KCNA6_HUMAN__KCNF1_HUMAN__1023aa	P17658:Q9H3M0	0.154	0.955	162	0.92	1	0.63	0.64	0	290	0	0	0
https://predictomes.org/hsbps/summary/3y1aq94	ASML_HUMAN__ASMT_HUMAN__966aa	O95671:P46597	0.102	0.955	233	0.924	1	0.93	0.93	0	298	0	0	0
https://predictomes.org/hsbps/summary/qockxv2	DPP4_HUMAN__DPP6_HUMAN__1631aa	P27487:P42658	0.18	0.955	139	0.93	1	0.89	0.91	0	322	0	0	0
https://predictomes.org/hsbps/summary/d1r3o30	CRBB2_HUMAN__CRBA4_HUMAN__401aa	P43320:P53673	0.282	0.955	173	0.917	1	0.89	0.9	0	347	229	1	0
https://predictomes.org/hsbps/summary/1r7748t	CSN1_HUMAN__PSD13_HUMAN__867aa	Q13098:Q9UNM6	0.174	0.955	45	0.874	1	0.68	0.74	0	411	0	0	0
https://predictomes.org/hsbps/summary/rj165k6	C10_HUMAN__TANC1_HUMAN__1987aa	Q99622:Q9C0D5	0.24	0.955	107	0.947	1	0.9	0.9	1	483	483	1	0
https://predictomes.org/hsbps/summary/9buctu1	UB2D3_HUMAN__RN166_HUMAN__384aa	P61077:Q96A37	0.348	0.955	116	0.914	1	0.88	0.89	1	489	262	1	0
https://predictomes.org/hsbps/summary/wiksn9b	K1C9_HUMAN__K1C17_HUMAN__1055aa	P35527:Q04695	0.452	0.955	345	0.905	1	0.33	0.35	1	494	435	0	0
https://predictomes.org/hsbps/summary/ksy392v	GRIA1_HUMAN__GRIK5_HUMAN__1886aa	P42261:Q16478	0.418	0.955	363	0.888	1	0.49	0.53	0	533	394	0	0
https://predictomes.org/hsbps/summary/bk8xsxs	LIPA3_HUMAN__LIPA1_HUMAN__2396aa	O75145:Q13136	0.788	0.955	647	0.737	1	0.25	0.3	1	544	229	0	0
https://predictomes.org/hsbps/summary/7kdlgzn	EM55_HUMAN__E41L1_HUMAN__1347aa	Q00013:Q9H4G0	0.104	0.955	178	0.831	1	0.79	0.81	0	569	499	0	0
https://predictomes.org/hsbps/summary/11oztm4	ACHG_HUMAN__ACHA2_HUMAN__1046aa	P07510:Q15822	0.178	0.955	233	0.887	1	0.69	0.72	0	659	540	0	0
https://predictomes.org/hsbps/summary/ewxpjmo	AL1L1_HUMAN__AL1A3_HUMAN__1414aa	O75891:P47895	0.228	0.954	177	0.97	1	0.91	0.93	0	0	0	0	0
https://predictomes.org/hsbps/summary/isleatn	ARF6_HUMAN__F91A1_HUMAN__1013aa	P62330:Q658Y4	0.288	0.954	129	0.822	1	0.72	0.83	1	0	0	0	0
https://predictomes.org/hsbps/summary/3r46q0p	B3A3_HUMAN__S4A5_HUMAN__2369aa	P48751:Q9BY07	0.284	0.954	269	0.931	1	0.7	0.71	0	0	0	0	0
https://predictomes.org/hsbps/summary/0285k50	RHG42_HUMAN__ACAP2_HUMAN__1652aa	A6NI28:Q15057	0.294	0.954	375	0.868	1	0.51	0.52	0	0	0	0	0
https://predictomes.org/hsbps/summary/9rzr1gm	TR43B_HUMAN__TRI64_HUMAN__895aa	A6NCK2:A6NGJ6	0.176	0.954	422	0.901	1	0.77	0.79	0	0	0	0	0
https://predictomes.org/hsbps/summary/mk5m8aa	Z280B_HUMAN__Z280C_HUMAN__1280aa	Q86YH2:Q8ND82	0.204	0.954	582	0.636	1	0.4	0.43	0	0	0	0	0
https://predictomes.org/hsbps/summary/nql70sk	DHB13_HUMAN__DHB11_HUMAN__600aa	Q7Z5P4:Q8NBQ5	0.648	0.954	225	0.927	1	0.89	0.92	0	150	0	0	0
https://predictomes.org/hsbps/summary/79xv812	C1QL4_HUMAN__C1QT4_HUMAN__567aa	Q86Z23:Q9BXJ3	0.274	0.954	164	0.878	1	0.8	0.83	0	152	0	0	0
https://predictomes.org/hsbps/summary/ymoe6hm	KLH29_HUMAN__ZBT21_HUMAN__1941aa	Q96CT2:Q9ULJ3	0.238	0.954	159	0.897	1	0.39	0.47	1	164	0	0	0
https://predictomes.org/hsbps/summary/flilkl1	PDE6A_HUMAN__PDE10_HUMAN__1915aa	P16499:Q9Y233	0.35	0.954	261	0.847	1	0.8	0.82	0	171	0	0	0
https://predictomes.org/hsbps/summary/48kkxsr	BMP4_HUMAN__BMP8A_HUMAN__810aa	P12644:Q7Z5Y6	0.446	0.954	292	0.518	1	0.64	0.75	0	179	0	0	0
https://predictomes.org/hsbps/summary/uqxshan	SPAS2_HUMAN__SPS2L_HUMAN__1103aa	Q86XZ4:Q9NUQ6	0.734	0.954	379	0.919	1	0.37	0.39	0	179	0	0	0
https://predictomes.org/hsbps/summary/xur0c9f	B3A3_HUMAN__S4A10_HUMAN__2350aa	P48751:Q6U841	0.12	0.954	322	0.803	1	0.73	0.74	0	181	0	0	0
https://predictomes.org/hsbps/summary/m2rv5zc	CNKR3_HUMAN__SAM10_HUMAN__757aa	Q6P9H4:Q9BYL1	0.694	0.954	85	0.937	1	0.54	0.57	1	224	224	1	0
https://predictomes.org/hsbps/summary/p2uhk8c	RAB5C_HUMAN__WDR7_HUMAN__1706aa	P51148:Q9Y4E6	0.226	0.954	103	0.764	1	0.78	0.8	1	224	0	0	0
https://predictomes.org/hsbps/summary/hczo0e7	KCA10_HUMAN__KCNG3_HUMAN__947aa	Q16322:Q8TAE7	0.448	0.954	179	0.901	1	0.62	0.63	0	232	0	0	0
https://predictomes.org/hsbps/summary/ipfovvc	KCNA7_HUMAN__KCNG1_HUMAN__969aa	Q96RP8:Q9UIX4	0.422	0.954	177	0.87	1	0.56	0.59	0	256	0	0	0
https://predictomes.org/hsbps/summary/nwxn6td	GRIK1_HUMAN__GRIA3_HUMAN__1812aa	P39086:P42263	0.502	0.954	317	0.911	1	0.5	0.55	0	257	0	0	0
https://predictomes.org/hsbps/summary/u2wwjyk	KCNA3_HUMAN__KCND3_HUMAN__1230aa	P22001:Q9UK17	0.216	0.954	154	0.844	1	0.45	0.51	0	265	0	0	0
https://predictomes.org/hsbps/summary/1zndm0i	ZKSC8_HUMAN__ZSC25_HUMAN__1122aa	Q15776:Q6NSZ9	0.274	0.954	113	0.906	1	0.27	0.29	1	268	203	1	0
https://predictomes.org/hsbps/summary/777kjy4	UB2D3_HUMAN__RSPRY_HUMAN__723aa	P61077:Q96DX4	0.294	0.954	110	0.915	1	0.89	0.92	1	268	313	1	0
https://predictomes.org/hsbps/summary/59u7o1s	KCNA4_HUMAN__KCNG1_HUMAN__1166aa	P22459:Q9UIX4	0.206	0.954	165	0.921	1	0.58	0.6	0	274	0	0	0
https://predictomes.org/hsbps/summary/atum37h	KCNA3_HUMAN__KCNG1_HUMAN__1088aa	P22001:Q9UIX4	0.252	0.954	172	0.911	1	0.57	0.59	0	275	0	0	0
https://predictomes.org/hsbps/summary/br17b0g	TJAP1_HUMAN__BEGIN_HUMAN__1150aa	Q5JTD0:Q9BUH8	0.232	0.954	275	0.685	1	0.32	0.34	0	303	0	0	0
https://predictomes.org/hsbps/summary/38h7lnp	GRIA2_HUMAN__GRID1_HUMAN__1892aa	P42262:Q9ULK0	0.39	0.954	443	0.667	1	0.53	0.55	0	306	0	0	0
https://predictomes.org/hsbps/summary/l0ki4wo	GRIK1_HUMAN__GRIA4_HUMAN__1820aa	P39086:P48058	0.57	0.954	325	0.915	1	0.5	0.54	0	316	0	0	0
https://predictomes.org/hsbps/summary/lhl9h40	C1QT6_HUMAN__C1QT2_HUMAN__563aa	Q9BXI9:Q9BXJ5	0.622	0.954	85	0.965	1	0.42	0.52	1	331	173	1	0
https://predictomes.org/hsbps/summary/p5s01vy	DIAP2_HUMAN__FMNL3_HUMAN__2129aa	O60879:Q8IVF7	0.502	0.954	297	0.944	1	0.37	0.42	0	349	0	0	0
https://predictomes.org/hsbps/summary/mqoyabt	LMNB1_HUMAN__NEST_HUMAN__2207aa	P20700:P48681	0.164	0.954	355	0.823	1	0.3	0.36	1	360	161	1	0
https://predictomes.org/hsbps/summary/bk1hzvv	TIAM1_HUMAN__RHOJ_HUMAN__1805aa	Q13009:Q9H4E5	0.394	0.954	104	0.869	1	0.85	0.86	1	390	208	0	0
https://predictomes.org/hsbps/summary/78yb8en	EVI5_HUMAN__EVI5L_HUMAN__1604aa	O60447:Q96CN4	0.744	0.954	437	0.669	1	0.26	0.36	1	438	420	1	0
https://predictomes.org/hsbps/summary/247y7me	K2C75_HUMAN__K1C16_HUMAN__1024aa	O95678:P08779	1	0.954	395	0.922	1	0.31	0.32	0	458	0	0	0
https://predictomes.org/hsbps/summary/6ilf0rw	RAC3_HUMAN__DAAM1_HUMAN__1270aa	P60763:Q9Y4D1	0.326	0.954	135	0.817	1	0.86	0.91	1	471	222	0	0
https://predictomes.org/hsbps/summary/cg5w0gi	NADAP_HUMAN__SF3B6_HUMAN__867aa	Q9BWU0:Q9Y3B4	0.146	0.954	76	0.895	1	0.8	0.83	1	485	465	1	0
https://predictomes.org/hsbps/summary/19r10ri	ENC1_HUMAN__BACH2_HUMAN__1430aa	O14682:Q9BYV9	0.356	0.954	150	0.929	1	0.7	0.76	1	489	426	1	0
https://predictomes.org/hsbps/summary/kj0ptu4	BI2L2_HUMAN__BI2L1_HUMAN__1040aa	Q6UXY1:Q9UHR4	0.226	0.954	252	0.847	1	0.51	0.54	0	505	0	0	0
https://predictomes.org/hsbps/summary/u8kltzt	LRFN4_HUMAN__LRFN2_HUMAN__1424aa	Q6PJG9:Q9ULH4	0.424	0.954	127	0.948	1	0.59	0.6	1	517	478	1	0
https://predictomes.org/hsbps/summary/3hpt0sd	GRIK1_HUMAN__GRIA1_HUMAN__1824aa	P39086:P42261	0.544	0.954	335	0.899	1	0.5	0.55	0	521	0	0	0
https://predictomes.org/hsbps/summary/fd62uq3	RPGF3_HUMAN__RAP2A_HUMAN__1106aa	O95398:P10114	0.306	0.954	107	0.838	1	0.86	0.88	1	572	442	0	0
https://predictomes.org/hsbps/summary/87h36dg	FMNL3_HUMAN__DAAM1_HUMAN__2106aa	Q8IVF7:Q9Y4D1	0.494	0.954	317	0.946	1	0.45	0.49	0	585	0	0	0
https://predictomes.org/hsbps/summary/terfdk7	SRGP2_HUMAN__RHOQ_HUMAN__1276aa	O75044:P17081	0.286	0.954	81	0.942	1	0.86	0.88	1	593	0	0	0
https://predictomes.org/hsbps/summary/9u1d197	MSL1_HUMAN__KAT6A_HUMAN__2618aa	Q68DK7:Q92794	0.26	0.954	187	0.704	1	0.32	0.35	1	595	390	0	0
https://predictomes.org/hsbps/summary/q8wg99y	SWAHB_HUMAN__DIAP1_HUMAN__2065aa	A6NEL2:O60610	0.542	0.954	99	0.882	1	0.45	0.49	1	605	586	1	0
https://predictomes.org/hsbps/summary/attikrb	GRM8_HUMAN__GRM6_HUMAN__1785aa	O00222:O15303	0.264	0.954	220	0.729	1	0.69	0.73	0	635	592	0	0
https://predictomes.org/hsbps/summary/kmsishn	PPIP1_HUMAN__CIP4_HUMAN__1017aa	O43586:Q15642	0.208	0.954	284	0.938	1	0.66	0.66	0	644	0	0	0
https://predictomes.org/hsbps/summary/w6cb0kb	GRIA3_HUMAN__GRIK3_HUMAN__1813aa	P42263:Q13003	0.55	0.954	320	0.929	1	0.51	0.56	0	649	564	0	0
https://predictomes.org/hsbps/summary/vvkimzn	GRIA3_HUMAN__GRIK2_HUMAN__1802aa	P42263:Q13002	0.396	0.954	454	0.658	1	0.5	0.57	0	657	564	0	0
https://predictomes.org/hsbps/summary/0byb6zy	K1C13_HUMAN__K1C15_HUMAN__914aa	P13646:P19012	0.754	0.954	337	0.784	1	0.3	0.32	0	676	400	0	0
https://predictomes.org/hsbps/summary/vbw6u8a	GBRP_HUMAN__GBRG2_HUMAN__915aa	O00591:P18507	0.388	0.954	174	0.866	1	0.48	0.66	0	681	582	0	0
https://predictomes.org/hsbps/summary/rt2i10q	MK04_HUMAN__DUSP2_HUMAN__901aa	P31152:Q05923	0.32	0.954	92	0.906	1	0.76	0.79	1	0	0	0	0
https://predictomes.org/hsbps/summary/ht5wchk	K1C14_HUMAN__KRT82_HUMAN__985aa	P02533:Q9NSB4	0.602	0.953	395	0.902	1	0.3	0.32	0	0	0	0	0
https://predictomes.org/hsbps/summary/m6vdc7a	MDHM_HUMAN__FAKD1_HUMAN__1185aa	P40926:Q53R41	0.282	0.953	95	0.919	1	0.9	0.9	1	0	0	0	0
https://predictomes.org/hsbps/summary/wf1qu9v	OPHN1_HUMAN__DP13B_HUMAN__1466aa	O60890:Q8NEU8	0.136	0.953	400	0.847	1	0.54	0.57	0	0	0	0	0
https://predictomes.org/hsbps/summary/og5qp4c	PERI_HUMAN__K1C17_HUMAN__902aa	P41219:Q04695	0.376	0.953	396	0.898	1	0.32	0.33	0	0	0	0	0
https://predictomes.org/hsbps/summary/y6xcs8j	TRI64_HUMAN__TRI43_HUMAN__895aa	A6NGJ6:Q96BQ3	0.16	0.953	431	0.889	1	0.76	0.8	0	0	0	0	0
https://predictomes.org/hsbps/summary/n7pwa7f	ZBT7B_HUMAN__ZBT45_HUMAN__1050aa	O15156:Q96K62	0.25	0.953	176	0.835	1	0.37	0.38	0	0	0	0	0
https://predictomes.org/hsbps/summary/r009xsd	MYCN_HUMAN__THOC7_HUMAN__668aa	P04198:Q6I9Y2	0.108	0.953	91	0.883	1	0.5	0.53	1	161	161	0	0
https://predictomes.org/hsbps/summary/5qi22uu	B3A2_HUMAN__S4A4_HUMAN__2320aa	P04920:Q9Y6R1	0.202	0.953	270	0.896	1	0.72	0.73	0	176	0	0	0
https://predictomes.org/hsbps/summary/33cncg9	FOLH1_HUMAN__NALDL_HUMAN__1490aa	Q04609:Q9UQQ1	0.22	0.953	159	0.908	1	0.92	0.93	0	203	0	0	0
https://predictomes.org/hsbps/summary/7a6u838	S13A3_HUMAN__S13A1_HUMAN__1197aa	Q8WWT9:Q9BZW2	0.246	0.953	179	0.927	1	0.79	0.8	0	216	0	0	0
https://predictomes.org/hsbps/summary/k1mvfyy	UD16_HUMAN__CGT_HUMAN__1073aa	P19224:Q16880	0.388	0.953	127	0.945	1	0.85	0.86	0	218	0	0	0
https://predictomes.org/hsbps/summary/fua2wfd	COQ5_HUMAN__PREY_HUMAN__441aa	Q5HYK3:Q96I23	0.556	0.953	63	0.968	1	0.71	0.74	1	224	224	0	0
https://predictomes.org/hsbps/summary/r2huixc	KCNA4_HUMAN__KCNG3_HUMAN__1089aa	P22459:Q8TAE7	0.112	0.953	171	0.879	1	0.61	0.65	0	224	0	0	0
https://predictomes.org/hsbps/summary/fsltgxb	ROCK1_HUMAN__MRCKA_HUMAN__3086aa	Q13464:Q5VT25	0.37	0.953	310	0.661	1	0.4	0.5	0	250	0	0	0
https://predictomes.org/hsbps/summary/96i97gb	GBRA1_HUMAN__ACHA3_HUMAN__961aa	P14867:P32297	0.21	0.953	203	0.813	1	0.51	0.7	0	268	0	0	0
https://predictomes.org/hsbps/summary/fg8a3tt	GOG6B_HUMAN__GOG6A_HUMAN__1386aa	A6NDN3:Q9NYA3	0.68	0.953	500	0.875	1	0.31	0.34	0	277	0	0	0
https://predictomes.org/hsbps/summary/2ojabx4	KCNA6_HUMAN__KCNS3_HUMAN__1020aa	P17658:Q9BQ31	0.214	0.953	183	0.907	1	0.57	0.58	0	284	0	0	0
https://predictomes.org/hsbps/summary/o179xeb	K1C14_HUMAN__K2C4_HUMAN__992aa	P02533:P19013	0.896	0.953	461	0.803	1	0.29	0.33	0	332	0	0	0
https://predictomes.org/hsbps/summary/l6ayvww	JADE3_HUMAN__ING3_HUMAN__1241aa	Q92613:Q9NXR8	0.266	0.953	116	0.882	1	0.36	0.38	1	357	198	1	0
https://predictomes.org/hsbps/summary/ex6nayw	DHX8_HUMAN__RBM41_HUMAN__1633aa	Q14562:Q96IZ5	0.17	0.953	212	0.874	1	0.6	0.62	1	393	181	0	0
https://predictomes.org/hsbps/summary/w12et6z	TRPV3_HUMAN__TRPV4_HUMAN__1661aa	Q8NET8:Q9HBA0	0.452	0.953	223	0.861	1	0.64	0.71	0	444	191	0	0
https://predictomes.org/hsbps/summary/7qkrj9c	ZSC22_HUMAN__ZN483_HUMAN__1235aa	P10073:Q8TF39	0.34	0.953	105	0.981	1	0.31	0.33	1	532	479	1	0
https://predictomes.org/hsbps/summary/4le2t00	DHX16_HUMAN__NSRP1_HUMAN__1599aa	O60231:Q9H0G5	0.11	0.953	174	0.902	1	0.59	0.62	0	532	0	0	0
https://predictomes.org/hsbps/summary/mqssmo4	PP1G_HUMAN__PP14D_HUMAN__468aa	P36873:Q9NXH3	0.332	0.953	117	0.912	1	0.73	0.79	1	552	292	0	0
https://predictomes.org/hsbps/summary/9cpzl8t	TGFB3_HUMAN__BMP2_HUMAN__808aa	P10600:P12643	0.166	0.953	265	0.903	1	0.62	0.69	0	569	406	0	0
https://predictomes.org/hsbps/summary/twovul0	KCNKH_HUMAN__KCNK6_HUMAN__645aa	Q96T54:Q9Y257	0.384	0.953	282	0.881	1	0.76	0.76	0	581	499	0	0
https://predictomes.org/hsbps/summary/ik79ygc	RHOA_HUMAN__GMIP_HUMAN__1163aa	P61586:Q9P107	0.342	0.953	85	0.941	1	0.92	0.92	1	584	321	0	0
https://predictomes.org/hsbps/summary/v6jcce0	ZNF18_HUMAN__ZN483_HUMAN__1293aa	P17022:Q8TF39	0.206	0.953	114	0.95	1	0.31	0.32	1	593	593	1	0
https://predictomes.org/hsbps/summary/dnocan7	KCNK1_HUMAN__KCNKA_HUMAN__874aa	O00180:P57789	0.456	0.953	375	0.956	1	0.79	0.79	0	602	499	0	0
https://predictomes.org/hsbps/summary/fwtkajc	PBX1_HUMAN__MEIS3_HUMAN__805aa	P40424:Q99687	0.148	0.953	263	0.769	1	0.46	0.48	0	634	0	0	0
https://predictomes.org/hsbps/summary/4ra1wwh	RS27A_HUMAN__USP9X_HUMAN__2710aa	P62979:Q93008	0.176	0.953	168	0.863	1	0.65	0.7	1	647	630	0	0
https://predictomes.org/hsbps/summary/p95blzq	GRIA2_HUMAN__GRIK3_HUMAN__1802aa	P42262:Q13003	0.598	0.953	299	0.946	1	0.52	0.56	0	676	564	0	0
https://predictomes.org/hsbps/summary/74imcl8	DHX8_HUMAN__DDX42_HUMAN__2158aa	Q14562:Q86XP3	0.126	0.953	56	0.839	1	0.47	0.54	1	688	261	0	0
https://predictomes.org/hsbps/summary/va08d4q	RASN_HUMAN__DAB2P_HUMAN__1378aa	P01111:Q5VWQ8	0.186	0.953	117	0.809	1	0.84	0.88	1	699	565	0	0
https://predictomes.org/hsbps/summary/sxzf6q2	CAVN1_HUMAN__HM20A_HUMAN__737aa	Q6NZI2:Q9NP66	0.156	0.952	144	0.926	1	0.38	0.4	1	0	0	1	0
https://predictomes.org/hsbps/summary/y5x48a2	JKIP3_HUMAN__JKIP2_HUMAN__1654aa	Q5VZ66:Q96AA8	0.308	0.952	912	0.806	1	0.26	0.3	0	0	0	0	0
https://predictomes.org/hsbps/summary/covjl9w	PERI_HUMAN__KRT85_HUMAN__977aa	P41219:P78386	0.606	0.952	373	0.914	1	0.31	0.32	0	0	0	0	0
https://predictomes.org/hsbps/summary/koca4te	PITM3_HUMAN__PITM2_HUMAN__2323aa	Q9BZ71:Q9BZ72	0.208	0.952	251	0.713	1	0.46	0.52	0	0	0	0	0
https://predictomes.org/hsbps/summary/s9pg5hq	ZBT46_HUMAN__PATZ1_HUMAN__1276aa	Q86UZ6:Q9HBE1	0.096	0.952	143	0.897	1	0.31	0.32	0	0	0	0	0
https://predictomes.org/hsbps/summary/q1aruwm	K1C19_HUMAN__DESM_HUMAN__870aa	P08727:P17661	0.444	0.952	380	0.916	1	0.33	0.34	0	161	0	0	0
https://predictomes.org/hsbps/summary/qpmrrjz	AINX_HUMAN__K1C39_HUMAN__990aa	Q16352:Q6A163	0.528	0.952	421	0.9	1	0.31	0.33	1	163	163	1	0
https://predictomes.org/hsbps/summary/xf2o9xg	UDB17_HUMAN__UD16_HUMAN__1062aa	O75795:P19224	0.506	0.952	141	0.981	1	0.9	0.9	0	201	0	0	0
https://predictomes.org/hsbps/summary/91mwckj	K1C14_HUMAN__K2C71_HUMAN__995aa	P02533:Q3SY84	0.646	0.952	387	0.921	1	0.3	0.33	0	220	0	0	0
https://predictomes.org/hsbps/summary/umua24i	CLCN2_HUMAN__CLCN6_HUMAN__1767aa	P51788:P51797	0.096	0.952	217	0.882	1	0.79	0.82	0	256	0	0	0
https://predictomes.org/hsbps/summary/71c0zcg	ACTG_HUMAN__RHG27_HUMAN__1264aa	P63261:Q6ZUM4	0.308	0.952	123	0.943	1	0.9	0.94	1	270	190	1	0
https://predictomes.org/hsbps/summary/pfq47l0	ADIPO_HUMAN__C1QT4_HUMAN__573aa	Q15848:Q9BXJ3	0.402	0.952	189	0.824	1	0.78	0.82	1	284	238	1	0
https://predictomes.org/hsbps/summary/323od0z	FMO3_HUMAN__FMO5_HUMAN__1065aa	P31513:P49326	0.51	0.952	163	0.939	1	0.92	0.93	0	287	0	0	0
https://predictomes.org/hsbps/summary/8raunvw	CCNB2_HUMAN__CDK5_HUMAN__690aa	O95067:Q00535	0.202	0.952	113	0.917	1	0.91	0.93	1	299	151	0	0
https://predictomes.org/hsbps/summary/7svfvr7	RASK_HUMAN__RGPS2_HUMAN__772aa	P01116:Q86X27	0.304	0.952	132	0.765	1	0.85	0.87	1	323	154	1	0
https://predictomes.org/hsbps/summary/7tan6l8	SH3G2_HUMAN__SHLB1_HUMAN__717aa	Q99962:Q9Y371	0.574	0.952	159	0.95	1	0.62	0.67	0	323	0	0	0
https://predictomes.org/hsbps/summary/w9639a2	CLCN1_HUMAN__CLCN6_HUMAN__1857aa	P35523:P51797	0.146	0.952	210	0.857	1	0.78	0.81	0	326	0	0	0
https://predictomes.org/hsbps/summary/ytl070l	ACTB_HUMAN__ADDG_HUMAN__1081aa	P60709:Q9UEY8	0.196	0.952	193	0.565	1	0.76	0.9	1	346	206	1	0
https://predictomes.org/hsbps/summary/lbl867m	DBP_HUMAN__BATF2_HUMAN__599aa	Q10586:Q8N1L9	0.584	0.952	102	0.886	1	0.4	0.41	1	416	325	1	0
https://predictomes.org/hsbps/summary/tnh9p2i	KCNB1_HUMAN__KCNV1_HUMAN__1358aa	Q14721:Q6PIU1	0.532	0.952	307	0.52	1	0.53	0.63	1	452	292	0	0
https://predictomes.org/hsbps/summary/t01v884	CRBA1_HUMAN__CRBA4_HUMAN__411aa	P05813:P53673	0.324	0.952	149	0.859	1	0.9	0.9	0	458	183	0	0
https://predictomes.org/hsbps/summary/56266sd	RAC1_HUMAN__DOCK4_HUMAN__2158aa	P63000:Q8N1I0	0.288	0.952	136	0.907	1	0.9	0.92	1	466	544	0	0
https://predictomes.org/hsbps/summary/0nl71jy	RHOD_HUMAN__RHG21_HUMAN__2168aa	O00212:Q5T5U3	0.39	0.952	122	0.855	1	0.9	0.91	1	500	0	0	0
https://predictomes.org/hsbps/summary/juhlcnx	TBA1C_HUMAN__TBE_HUMAN__924aa	Q9BQE3:Q9UJT0	0.158	0.952	169	0.864	1	0.88	0.88	0	516	189	0	0
https://predictomes.org/hsbps/summary/rinou9g	KCJ12_HUMAN__KCNJ9_HUMAN__826aa	Q14500:Q92806	0.502	0.952	242	0.917	1	0.53	0.67	0	574	499	0	0
https://predictomes.org/hsbps/summary/6s2xbab	ZSC23_HUMAN__SCND3_HUMAN__1714aa	Q3MJ62:Q6R2W3	0.334	0.952	116	0.945	1	0.37	0.46	1	675	610	1	0
https://predictomes.org/hsbps/summary/tnfs3v6	GRID2_HUMAN__GRIK3_HUMAN__1926aa	O43424:Q13003	0.328	0.952	356	0.873	1	0.53	0.56	0	677	540	0	0
https://predictomes.org/hsbps/summary/h43xryt	MEIS1_HUMAN__PBX2_HUMAN__820aa	O00470:P40425	0.662	0.952	234	0.842	1	0.47	0.47	0	680	281	0	0
https://predictomes.org/hsbps/summary/wdb9yng	GBRR1_HUMAN__GBRA4_HUMAN__1033aa	P24046:P48169	0.354	0.952	200	0.767	1	0.43	0.66	0	699	586	0	0
https://predictomes.org/hsbps/summary/0ygdczn	AINX_HUMAN__KRT82_HUMAN__1012aa	Q16352:Q9NSB4	0.25	0.951	406	0.906	1	0.3	0.32	0	0	0	0	0
https://predictomes.org/hsbps/summary/9jfp6av	BMP5_HUMAN__BMP6_HUMAN__967aa	P22003:P22004	0.462	0.951	286	0.932	1	0.67	0.68	0	0	0	0	0
https://predictomes.org/hsbps/summary/r49onfx	DHB13_HUMAN__RDH10_HUMAN__641aa	Q7Z5P4:Q8IZV5	0.104	0.951	223	0.925	1	0.88	0.9	0	0	0	0	0
https://predictomes.org/hsbps/summary/9tzu4sy	NFL_HUMAN__K1C16_HUMAN__1016aa	P07196:P08779	0.142	0.951	401	0.907	1	0.32	0.32	0	0	0	0	0
https://predictomes.org/hsbps/summary/qe9ipcv	S4A5_HUMAN__S4A4_HUMAN__2216aa	Q9BY07:Q9Y6R1	0.574	0.951	380	0.755	1	0.7	0.72	0	0	0	0	0
https://predictomes.org/hsbps/summary/snmbwap	SEM3E_HUMAN__SEM3D_HUMAN__1552aa	O15041:O95025	0.516	0.951	147	0.891	1	0.76	0.77	0	0	0	0	0
https://predictomes.org/hsbps/summary/ps9ngl9	SPOP_HUMAN__ODR4_HUMAN__828aa	O43791:Q5SWX8	0.202	0.951	103	0.812	1	0.62	0.75	1	0	0	0	0
https://predictomes.org/hsbps/summary/kdyir76	ZBTB5_HUMAN__ZBT34_HUMAN__1177aa	O15062:Q8NCN2	0.186	0.951	128	0.927	1	0.35	0.35	0	0	0	0	0
https://predictomes.org/hsbps/summary/bha0929	BMP2_HUMAN__BMP8A_HUMAN__798aa	P12643:Q7Z5Y6	0.152	0.951	301	0.518	1	0.61	0.75	0	157	0	0	0
https://predictomes.org/hsbps/summary/y3bc02l	UDB10_HUMAN__UD110_HUMAN__1058aa	P36537:Q9HAW8	0.442	0.951	142	0.96	1	0.89	0.9	0	157	0	0	0
https://predictomes.org/hsbps/summary/dpwn5ww	FCSD2_HUMAN__FCSD1_HUMAN__1430aa	O94868:Q86WN1	0.184	0.951	508	0.89	1	0.63	0.64	0	164	0	0	0
https://predictomes.org/hsbps/summary/d9uro7o	LRFN5_HUMAN__LRFN2_HUMAN__1508aa	Q96NI6:Q9ULH4	1	0.951	130	0.903	1	0.54	0.56	0	176	0	0	0
https://predictomes.org/hsbps/summary/68bbugn	ASAP2_HUMAN__RHG26_HUMAN__1820aa	O43150:Q9UNA1	0.402	0.951	250	0.804	1	0.46	0.49	0	178	0	0	0
https://predictomes.org/hsbps/summary/hq6bst9	ZBT22_HUMAN__ZBT12_HUMAN__1093aa	O15209:Q9Y330	0.184	0.951	145	0.922	1	0.35	0.36	0	181	0	0	0
https://predictomes.org/hsbps/summary/nimk4bk	TRIM3_HUMAN__TRI67_HUMAN__1527aa	O75382:Q6ZTA4	0.316	0.951	459	0.826	1	0.39	0.42	1	191	0	0	0
https://predictomes.org/hsbps/summary/xhragu6	NEC1_HUMAN__PCSK6_HUMAN__1722aa	P29120:P29122	0.16	0.951	296	0.82	1	0.58	0.63	0	195	0	0	0
https://predictomes.org/hsbps/summary/u0bzzfc	GLRA3_HUMAN__GBRA1_HUMAN__920aa	O75311:P14867	0.466	0.951	207	0.715	1	0.42	0.7	0	199	0	0	0
https://predictomes.org/hsbps/summary/oz36uj2	ZBT7A_HUMAN__NACC1_HUMAN__1111aa	O95365:Q96RE7	0.136	0.951	141	0.943	1	0.36	0.37	0	217	0	0	0
https://predictomes.org/hsbps/summary/rynhclf	KCNG3_HUMAN__KCNC2_HUMAN__1074aa	Q8TAE7:Q96PR1	0.22	0.951	196	0.912	1	0.62	0.64	0	223	0	0	0
https://predictomes.org/hsbps/summary/2vpauuo	GLRA2_HUMAN__GBRA2_HUMAN__903aa	P23416:P47869	0.36	0.951	202	0.695	1	0.41	0.64	0	232	0	0	0
https://predictomes.org/hsbps/summary/9yqjyyb	CEP57_HUMAN__CE57L_HUMAN__960aa	Q86XR8:Q8IYX8	0.646	0.951	304	0.938	1	0.35	0.36	0	240	0	0	0
https://predictomes.org/hsbps/summary/syg70el	GBRA5_HUMAN__GLRB_HUMAN__959aa	P31644:P48167	0.344	0.951	182	0.903	1	0.57	0.69	0	241	0	0	0
https://predictomes.org/hsbps/summary/0px6w78	K2C3_HUMAN__K1C13_HUMAN__1086aa	P12035:P13646	0.72	0.951	451	0.826	1	0.33	0.34	0	242	0	0	0
https://predictomes.org/hsbps/summary/w493qnb	KCNA5_HUMAN__KCNG2_HUMAN__1079aa	P22460:Q9UJ96	0.29	0.951	189	0.921	1	0.6	0.61	0	244	0	0	0
https://predictomes.org/hsbps/summary/wsxii43	NEDD8_HUMAN__ZRAN1_HUMAN__789aa	Q15843:Q9UGI0	0.178	0.951	105	0.905	1	0.89	0.9	1	253	0	0	0
https://predictomes.org/hsbps/summary/1ssfolj	KCNA5_HUMAN__KCNS1_HUMAN__1139aa	P22460:Q96KK3	0.208	0.951	174	0.937	1	0.56	0.57	0	264	0	0	0
https://predictomes.org/hsbps/summary/0pz3wzd	KCNA4_HUMAN__KCNG4_HUMAN__1172aa	P22459:Q8TDN1	0.108	0.951	174	0.906	1	0.58	0.6	0	275	0	0	0
https://predictomes.org/hsbps/summary/ivlf7cv	KCNA2_HUMAN__KCNG4_HUMAN__1018aa	P16389:Q8TDN1	0.17	0.951	176	0.894	1	0.54	0.58	0	279	0	0	0
https://predictomes.org/hsbps/summary/is9ycib	FMNL1_HUMAN__RND2_HUMAN__1327aa	O95466:P52198	0.186	0.951	83	0.936	1	0.76	0.78	1	286	163	0	0
https://predictomes.org/hsbps/summary/dom616u	GBRA1_HUMAN__ACHB3_HUMAN__914aa	P14867:Q05901	0.176	0.951	230	0.843	1	0.57	0.75	0	303	0	0	0
https://predictomes.org/hsbps/summary/q2afc0l	TRI27_HUMAN__TRI31_HUMAN__938aa	P14373:Q9BZY9	0.41	0.951	346	0.829	1	0.42	0.45	1	319	165	1	0
https://predictomes.org/hsbps/summary/n7lpaiu	ACHA3_HUMAN__GBRA2_HUMAN__956aa	P32297:P47869	0.098	0.951	213	0.773	1	0.47	0.69	0	371	0	0	0
https://predictomes.org/hsbps/summary/3dm9n2z	GBRA1_HUMAN__GLRA1_HUMAN__913aa	P14867:P23415	0.56	0.951	202	0.79	1	0.45	0.7	0	373	0	0	0
https://predictomes.org/hsbps/summary/6f8s9i4	ACTB_HUMAN__WIPF2_HUMAN__815aa	P60709:Q8TF74	0.432	0.951	129	0.876	1	0.9	0.91	1	383	612	1	0
https://predictomes.org/hsbps/summary/54ngewb	BMP7_HUMAN__BMP6_HUMAN__944aa	P18075:P22004	0.312	0.951	288	0.936	1	0.72	0.73	0	400	241	0	0
https://predictomes.org/hsbps/summary/v9amgzt	ERR2_HUMAN__ESR2_HUMAN__963aa	O95718:Q92731	0.57	0.951	89	0.828	1	0.55	0.55	1	423	0	0	0
https://predictomes.org/hsbps/summary/dldid8j	S12A3_HUMAN__S12A5_HUMAN__2160aa	P55017:Q9H2X9	0.352	0.951	325	0.831	1	0.67	0.76	0	454	0	0	0
https://predictomes.org/hsbps/summary/ddlbzpz	RHOG_HUMAN__RHG21_HUMAN__2149aa	P84095:Q5T5U3	0.21	0.951	100	0.913	1	0.94	0.95	1	518	0	0	0
https://predictomes.org/hsbps/summary/zxg8umf	GRM3_HUMAN__GRM4_HUMAN__1791aa	Q14832:Q14833	0.534	0.951	226	0.794	1	0.69	0.74	0	538	400	0	0
https://predictomes.org/hsbps/summary/k9i3nm3	MTSS2_HUMAN__BI2L1_HUMAN__1258aa	Q765P7:Q9UHR4	0.168	0.951	224	0.929	1	0.51	0.52	0	538	0	0	0
https://predictomes.org/hsbps/summary/4lkld54	CDK1_HUMAN__CCNI_HUMAN__674aa	P06493:Q14094	0.216	0.951	115	0.855	1	0.89	0.91	1	556	175	0	0
https://predictomes.org/hsbps/summary/2ber3wx	KCNK2_HUMAN__KCNKG_HUMAN__735aa	O95069:Q96T55	0.094	0.951	379	0.907	1	0.74	0.76	0	565	499	0	0
https://predictomes.org/hsbps/summary/7wkqtpk	KCJ18_HUMAN__KCJ16_HUMAN__851aa	B7U540:Q9NPI9	0.356	0.951	237	0.918	1	0.51	0.59	0	570	499	0	0
https://predictomes.org/hsbps/summary/8e8mgct	PDE1B_HUMAN__PDE4D_HUMAN__1345aa	Q01064:Q08499	0.136	0.951	183	0.572	1	0.7	0.71	0	570	0	0	0
https://predictomes.org/hsbps/summary/5mgsklj	ODPB_HUMAN__ODBB_HUMAN__751aa	P11177:P21953	0.64	0.951	151	0.921	1	0.88	0.9	0	571	0	0	0
https://predictomes.org/hsbps/summary/mt8c0yp	ADH1B_HUMAN__ADH7_HUMAN__761aa	P00325:P40394	0.52	0.951	128	0.984	1	0.93	0.94	0	604	544	0	0
https://predictomes.org/hsbps/summary/3v7kvdg	K1C15_HUMAN__K1C17_HUMAN__888aa	P19012:Q04695	0.686	0.951	354	0.769	1	0.31	0.33	0	618	400	0	0
https://predictomes.org/hsbps/summary/k25y97t	GBRR2_HUMAN__GBRB2_HUMAN__977aa	P28476:P47870	0.47	0.951	197	0.697	1	0.37	0.57	0	618	540	0	0
https://predictomes.org/hsbps/summary/7yv033h	RHG32_HUMAN__RAC2_HUMAN__2279aa	A7KAX9:P15153	0.394	0.951	167	0.623	1	0.91	0.94	1	619	457	0	0
https://predictomes.org/hsbps/summary/bj5b8o3	K1C13_HUMAN__K1C20_HUMAN__882aa	P13646:P35900	0.654	0.951	361	0.766	1	0.29	0.34	1	624	491	1	0
https://predictomes.org/hsbps/summary/zx0gy5q	KCNK2_HUMAN__KCNK9_HUMAN__800aa	O95069:Q9NPC2	0.136	0.951	337	0.939	1	0.65	0.66	0	665	499	0	0
https://predictomes.org/hsbps/summary/p0rboj1	ULA1_HUMAN__UBA5_HUMAN__938aa	Q13564:Q9GZZ9	0.11	0.951	168	0.74	1	0.59	0.79	1	675	240	0	0
https://predictomes.org/hsbps/summary/ozvs47n	GOG8J_HUMAN__GOG8A_HUMAN__1263aa	A6NMD2:A7E2F4	0.188	0.95	394	0.887	1	0.27	0.34	0	0	0	0	0
https://predictomes.org/hsbps/summary/riyepq8	IMA1_HUMAN__SIR6_HUMAN__884aa	P52292:Q8N6T7	0.342	0.95	102	0.882	1	0.65	0.68	1	0	0	0	0
https://predictomes.org/hsbps/summary/7kax7nt	RHG42_HUMAN__DP13A_HUMAN__1583aa	A6NI28:Q9UKG1	0.164	0.95	367	0.898	1	0.54	0.55	0	0	0	0	0
https://predictomes.org/hsbps/summary/1euduae	TRI18_HUMAN__FSD1_HUMAN__1163aa	O15344:Q9BTV5	0.16	0.95	358	0.872	1	0.45	0.46	0	0	0	0	0
https://predictomes.org/hsbps/summary/jctp7x5	UD2A2_HUMAN__UD16_HUMAN__1068aa	P0DTE5:P19224	0.46	0.95	139	0.971	1	0.89	0.89	0	0	0	0	0
https://predictomes.org/hsbps/summary/28gxpby	KDSR_HUMAN__RDH10_HUMAN__673aa	Q06136:Q8IZV5	0.253	0.95	156	0.959	1	0.76	0.88	0	162	0	0	0
https://predictomes.org/hsbps/summary/nvwiaj8	S13A5_HUMAN__S13A3_HUMAN__1170aa	Q86YT5:Q8WWT9	0.328	0.95	185	0.951	1	0.84	0.84	0	166	0	0	0
https://predictomes.org/hsbps/summary/iqbp4so	ZBT7A_HUMAN__PATZ1_HUMAN__1271aa	O95365:Q9HBE1	0.198	0.95	139	0.894	1	0.36	0.37	0	182	0	0	0
https://predictomes.org/hsbps/summary/jfq83pi	DESM_HUMAN__K1C17_HUMAN__902aa	P17661:Q04695	0.454	0.95	386	0.925	1	0.32	0.33	0	204	0	0	0
https://predictomes.org/hsbps/summary/7otntun	DHX16_HUMAN__CMTR1_HUMAN__1876aa	O60231:Q8N1G2	0.116	0.95	151	0.876	1	0.57	0.58	0	210	0	0	0
https://predictomes.org/hsbps/summary/xjcgw2a	GLRA3_HUMAN__GBRG2_HUMAN__939aa	O75311:P18507	0.434	0.95	186	0.803	1	0.43	0.66	0	224	0	0	0
https://predictomes.org/hsbps/summary/14rc86f	FSD2_HUMAN__TRI18_HUMAN__1416aa	A1L4K1:O15344	0.316	0.95	232	0.927	1	0.32	0.34	1	238	165	1	0
https://predictomes.org/hsbps/summary/mz3qkex	MZF1_HUMAN__ZN444_HUMAN__1061aa	P28698:Q8N0Y2	0.468	0.95	122	0.91	1	0.37	0.38	1	241	0	1	0
https://predictomes.org/hsbps/summary/ep0hjnj	CUX2_HUMAN__CASP_HUMAN__2164aa	O14529:Q13948	0.152	0.95	517	0.89	1	0.32	0.34	1	256	165	0	0
https://predictomes.org/hsbps/summary/quakfud	KCA10_HUMAN__KCNF1_HUMAN__1005aa	Q16322:Q9H3M0	0.242	0.95	165	0.911	1	0.62	0.63	0	277	0	0	0
https://predictomes.org/hsbps/summary/ly1780i	DPP6_HUMAN__SEPR_HUMAN__1625aa	P42658:Q12884	0.192	0.95	150	0.878	1	0.89	0.9	0	343	0	0	0
https://predictomes.org/hsbps/summary/pba0xxz	PCDA4_HUMAN__PCDA8_HUMAN__1897aa	Q9UN74:Q9Y5H6	0.73	0.95	155	0.832	1	0.47	0.49	1	357	329	1	0
https://predictomes.org/hsbps/summary/mw4cmm8	RB11B_HUMAN__EVI5L_HUMAN__1012aa	Q15907:Q96CN4	0.3	0.95	117	0.772	1	0.78	0.81	1	400	230	1	0
https://predictomes.org/hsbps/summary/hn5varb	SHRM2_HUMAN__SHRM4_HUMAN__3109aa	Q13796:Q9ULL8	0.423	0.95	188	0.691	1	0.31	0.35	0	417	0	0	0
https://predictomes.org/hsbps/summary/08ou8bd	ZKSC8_HUMAN__ZN446_HUMAN__1028aa	Q15776:Q9NWS9	0.226	0.95	160	0.771	1	0.36	0.48	1	446	380	1	0
https://predictomes.org/hsbps/summary/w3hfnss	AP2B_HUMAN__AP2C_HUMAN__910aa	Q92481:Q92754	0.708	0.95	226	0.816	1	0.52	0.53	0	448	400	0	0
https://predictomes.org/hsbps/summary/zfhstzz	PDIA1_HUMAN__EDEM3_HUMAN__1440aa	P07237:Q9BZQ6	0.208	0.95	180	0.465	0.667	0.53	0.6	1	476	292	0	0
https://predictomes.org/hsbps/summary/idju4zv	POTEJ_HUMAN__CAP2_HUMAN__1515aa	P0CG39:P40123	0.204	0.95	218	0.813	1	0.61	0.78	1	488	368	1	0
https://predictomes.org/hsbps/summary/u87dlnw	RAC2_HUMAN__RHG21_HUMAN__2150aa	P15153:Q5T5U3	0.244	0.95	102	0.925	1	0.94	0.94	1	501	0	0	0
https://predictomes.org/hsbps/summary/jfs8mkv	RAC1_HUMAN__RHG09_HUMAN__942aa	P63000:Q9BRR9	0.334	0.95	80	0.871	1	0.91	0.92	1	540	362	0	0
https://predictomes.org/hsbps/summary/ncl3kx6	KCJ12_HUMAN__KCJ15_HUMAN__808aa	Q14500:Q99712	0.454	0.95	231	0.939	1	0.58	0.66	0	563	499	0	0
https://predictomes.org/hsbps/summary/g5pzb2b	KCNKA_HUMAN__KCNKG_HUMAN__847aa	P57789:Q96T55	0.244	0.95	362	0.946	1	0.75	0.76	0	587	499	0	0
https://predictomes.org/hsbps/summary/vyswz14	OSBP1_HUMAN__PKHA8_HUMAN__1326aa	P22059:Q96JA3	0.248	0.95	152	0.774	1	0.28	0.3	1	588	325	1	0
https://predictomes.org/hsbps/summary/7i9tcal	NMDE2_HUMAN__GRIK4_HUMAN__2440aa	Q13224:Q16099	0.206	0.95	235	0.857	1	0.58	0.61	0	686	551	0	0
https://predictomes.org/hsbps/summary/zbdlsnh	BMP5_HUMAN__BMP8B_HUMAN__856aa	P22003:P34820	0.36	0.949	286	0.901	1	0.73	0.74	0	0	0	0	0
https://predictomes.org/hsbps/summary/8nai3w4	DESM_HUMAN__K1C27_HUMAN__929aa	P17661:Q7Z3Y8	0.274	0.949	390	0.904	1	0.32	0.33	0	0	0	0	0
https://predictomes.org/hsbps/summary/52sblfr	IFFO1_HUMAN__IFFO2_HUMAN__1076aa	Q0D2I5:Q5TF58	0.236	0.949	290	0.656	1	0.25	0.28	0	0	0	0	0
https://predictomes.org/hsbps/summary/jqy1f0u	PERI_HUMAN__K2C71_HUMAN__993aa	P41219:Q3SY84	0.502	0.949	389	0.889	1	0.31	0.33	0	0	0	0	0
https://predictomes.org/hsbps/summary/ja184o8	RHG42_HUMAN__DP13B_HUMAN__1538aa	A6NI28:Q8NEU8	0.144	0.949	385	0.881	1	0.55	0.57	0	0	0	0	0
https://predictomes.org/hsbps/summary/h4mng4j	RL40_HUMAN__UBP20_HUMAN__1042aa	P62987:Q9Y2K6	0.252	0.949	186	0.726	1	0.67	0.69	1	0	0	0	0
https://predictomes.org/hsbps/summary/dn6cvco	ZBT43_HUMAN__ZBT8A_HUMAN__908aa	O43298:Q96BR9	0.27	0.949	160	0.825	1	0.36	0.37	0	0	0	0	0
https://predictomes.org/hsbps/summary/4d4h13t	GBRP_HUMAN__GLRA3_HUMAN__904aa	O00591:O75311	0.166	0.949	169	0.748	1	0.39	0.69	0	163	0	0	0
https://predictomes.org/hsbps/summary/plfwr09	NC2A_HUMAN__H32_HUMAN__341aa	Q14919:Q71DI3	0.138	0.949	144	0.847	1	0.58	0.6	0	164	0	0	0
https://predictomes.org/hsbps/summary/oxysmn2	GDF6_HUMAN__BMP8A_HUMAN__857aa	Q6KF10:Q7Z5Y6	0.306	0.949	266	0.561	1	0.69	0.73	0	165	0	0	0
https://predictomes.org/hsbps/summary/q5xxfbv	UDB17_HUMAN__UD11_HUMAN__1063aa	O75795:P22309	0.45	0.949	147	0.959	1	0.9	0.9	0	171	0	0	0
https://predictomes.org/hsbps/summary/vdxskmf	KLH14_HUMAN__IPP_HUMAN__1212aa	Q9P2G3:Q9Y573	0.414	0.949	148	0.84	1	0.48	0.5	1	193	193	1	0
https://predictomes.org/hsbps/summary/98h5f43	GLRA2_HUMAN__GBRR1_HUMAN__931aa	P23416:P24046	0.476	0.949	190	0.707	1	0.38	0.65	0	195	0	0	0
https://predictomes.org/hsbps/summary/zasnis2	K1C17_HUMAN__K2C71_HUMAN__955aa	Q04695:Q3SY84	0.566	0.949	484	0.802	1	0.29	0.36	0	199	0	0	0
https://predictomes.org/hsbps/summary/2ad249y	B3A3_HUMAN__S4A4_HUMAN__2311aa	P48751:Q9Y6R1	0.104	0.949	281	0.87	1	0.73	0.74	0	222	0	0	0
https://predictomes.org/hsbps/summary/33u9ly9	KCNA6_HUMAN__KCNS2_HUMAN__1006aa	P17658:Q9ULS6	0.16	0.949	182	0.874	1	0.59	0.6	0	244	0	0	0
https://predictomes.org/hsbps/summary/s4iwjfv	TSPY2_HUMAN__TSPY4_HUMAN__622aa	A6NKD2:P0CV99	0.45	0.949	146	0.772	1	0.56	0.58	0	274	266	1	0
https://predictomes.org/hsbps/summary/lgq17rd	PSD11_HUMAN__CSN1_HUMAN__913aa	O00231:Q13098	0.23	0.949	102	0.804	1	0.68	0.69	0	310	0	0	0
https://predictomes.org/hsbps/summary/bfdp5n9	K1C19_HUMAN__BFSP1_HUMAN__1065aa	P08727:Q12934	0.314	0.949	432	0.782	1	0.34	0.46	1	335	209	0	0
https://predictomes.org/hsbps/summary/2abczqq	ZN500_HUMAN__ZKSC8_HUMAN__1058aa	O60304:Q15776	0.284	0.949	112	0.961	1	0.29	0.31	1	365	365	1	0
https://predictomes.org/hsbps/summary/hatzxmf	K2C75_HUMAN__K2C5_HUMAN__1141aa	O95678:P13647	0.956	0.949	360	0.835	1	0.27	0.3	0	490	400	0	0
https://predictomes.org/hsbps/summary/rqvwav7	CRBB3_HUMAN__CRBB2_HUMAN__416aa	P26998:P43320	0.518	0.949	139	0.837	1	0.86	0.86	0	517	0	0	0
https://predictomes.org/hsbps/summary/8yzwv7k	DDX51_HUMAN__DDX56_HUMAN__1213aa	Q8N8A6:Q9NY93	0.282	0.949	116	0.902	1	0.58	0.64	0	517	0	0	0
https://predictomes.org/hsbps/summary/v2i5k4w	TRI55_HUMAN__TRI35_HUMAN__1041aa	Q9BYV6:Q9UPQ4	0.22	0.949	305	0.822	1	0.62	0.64	1	533	229	0	0
https://predictomes.org/hsbps/summary/spymqba	COF1_HUMAN__ACTBL_HUMAN__542aa	P23528:Q562R1	0.108	0.949	89	0.948	1	0.93	0.94	1	562	408	1	0
https://predictomes.org/hsbps/summary/thyz0c9	NMDE3_HUMAN__GRIK5_HUMAN__2213aa	Q14957:Q16478	0.102	0.949	229	0.853	1	0.52	0.54	0	588	378	0	0
https://predictomes.org/hsbps/summary/50ip5t4	KCNK2_HUMAN__KCNK5_HUMAN__925aa	O95069:O95279	0.444	0.949	351	0.929	1	0.62	0.64	0	610	499	0	0
https://predictomes.org/hsbps/summary/yp8ep8t	GBRA4_HUMAN__GBRA6_HUMAN__1007aa	P48169:Q16445	0.466	0.949	196	0.741	1	0.41	0.68	0	620	540	0	0
https://predictomes.org/hsbps/summary/smtoc8x	GBRR1_HUMAN__GBRA3_HUMAN__971aa	P24046:P34903	0.414	0.949	213	0.687	1	0.41	0.64	0	692	586	0	0
https://predictomes.org/hsbps/summary/lt0ccp3	ZBT24_HUMAN__KLH14_HUMAN__1325aa	O43167:Q9P2G3	0.466	0.948	142	0.939	1	0.54	0.64	1	0	0	1	0
https://predictomes.org/hsbps/summary/azqdwfb	CBAR1_HUMAN__CBAR2_HUMAN__593aa	A1XBS5:Q6ZTR7	0.326	0.948	206	0.934	1	0.75	0.76	0	0	0	0	0
https://predictomes.org/hsbps/summary/bqkeumq	CEAM1_HUMAN__CEA21_HUMAN__819aa	P13688:Q3KPI0	0.731	0.948	74	0.995	1	0.6	0.64	1	0	0	0	0
https://predictomes.org/hsbps/summary/o6rl9ek	GBRD_HUMAN__GLRA1_HUMAN__909aa	O14764:P23415	0.332	0.948	189	0.693	1	0.39	0.66	0	0	0	0	0
https://predictomes.org/hsbps/summary/huvmoo2	GOG6C_HUMAN__GOG8J_HUMAN__1325aa	A6NDK9:A6NMD2	0.098	0.948	395	0.956	1	0.34	0.37	0	0	0	0	0
https://predictomes.org/hsbps/summary/nt6stzx	GOG8J_HUMAN__GOG6D_HUMAN__1325aa	A6NMD2:P0CG33	0.096	0.948	392	0.95	1	0.33	0.36	0	0	0	0	0
https://predictomes.org/hsbps/summary/9yh8t4x	NODAL_HUMAN__GDF2_HUMAN__776aa	Q96S42:Q9UK05	0.128	0.948	246	0.728	1	0.57	0.78	0	0	0	0	0
https://predictomes.org/hsbps/summary/94fcj10	TRPV4_HUMAN__TRPV2_HUMAN__1635aa	Q9HBA0:Q9Y5S1	0.31	0.948	359	0.48	1	0.7	0.71	0	0	0	0	0
https://predictomes.org/hsbps/summary/sv04jnv	UD2A1_HUMAN__UD2B7_HUMAN__1056aa	P0DTE4:P16662	0.43	0.948	141	0.974	1	0.89	0.9	0	0	0	0	0
https://predictomes.org/hsbps/summary/d6yy1hv	SEM3E_HUMAN__SEM3C_HUMAN__1526aa	O15041:Q99985	0.404	0.948	142	0.897	1	0.78	0.79	0	157	0	0	0
https://predictomes.org/hsbps/summary/w37supw	2ABB_HUMAN__ATOSB_HUMAN__981aa	Q00005:Q7L5A3	0.206	0.948	123	0.943	1	0.83	0.85	1	167	167	1	0
https://predictomes.org/hsbps/summary/83kqtdr	GOG8O_HUMAN__GOG8M_HUMAN__1264aa	A6NCC3:H3BSY2	0.374	0.948	397	0.895	1	0.28	0.31	0	176	0	0	0
https://predictomes.org/hsbps/summary/ul2xxh2	AQP2_HUMAN__AQP6_HUMAN__553aa	P41181:Q13520	0.328	0.948	106	0.969	1	0.77	0.8	0	177	0	0	0
https://predictomes.org/hsbps/summary/0iq1n4t	BMP4_HUMAN__BMP8B_HUMAN__810aa	P12644:P34820	0.364	0.948	298	0.67	1	0.73	0.75	0	179	0	0	0
https://predictomes.org/hsbps/summary/02vpw3j	KCA10_HUMAN__KCND3_HUMAN__1166aa	Q16322:Q9UK17	0.226	0.948	155	0.882	1	0.47	0.49	0	183	0	0	0
https://predictomes.org/hsbps/summary/y4akkkp	RDHE2_HUMAN__DHRS7_HUMAN__648aa	Q8N3Y7:Q9Y394	0.4	0.948	174	0.904	1	0.82	0.9	0	187	0	0	0
https://predictomes.org/hsbps/summary/lo0l000	FMO5_HUMAN__FMO2_HUMAN__1068aa	P49326:Q99518	0.434	0.948	166	0.922	1	0.91	0.92	0	188	0	0	0
https://predictomes.org/hsbps/summary/tolnv9g	GBRB1_HUMAN__GLRA1_HUMAN__931aa	P18505:P23415	0.542	0.948	324	0.47	1	0.49	0.61	0	220	0	0	0
https://predictomes.org/hsbps/summary/l98knma	MORC3_HUMAN__MORC2_HUMAN__1971aa	Q14149:Q9Y6X9	0.328	0.948	232	0.909	1	0.58	0.59	0	221	0	0	0
https://predictomes.org/hsbps/summary/cv8ohcg	UD2B7_HUMAN__UDB10_HUMAN__1057aa	P16662:P36537	0.552	0.948	138	0.973	1	0.89	0.9	0	282	0	0	0
https://predictomes.org/hsbps/summary/eikmmz2	GOG8J_HUMAN__GOG8M_HUMAN__1264aa	A6NMD2:H3BSY2	0.368	0.948	388	0.885	1	0.28	0.33	0	348	0	0	0
https://predictomes.org/hsbps/summary/dxwcakg	RAB35_HUMAN__DEN4C_HUMAN__2110aa	Q15286:Q5VZ89	0.36	0.948	119	0.812	1	0.87	0.9	1	351	0	0	0
https://predictomes.org/hsbps/summary/ho189mv	REEP5_HUMAN__REEP1_HUMAN__390aa	Q00765:Q9H902	0.48	0.948	142	0.723	1	0.35	0.56	1	381	165	1	0
https://predictomes.org/hsbps/summary/df0cyxx	KCNA6_HUMAN__KCNA7_HUMAN__985aa	P17658:Q96RP8	0.346	0.948	170	0.943	1	0.58	0.62	0	430	0	0	0
https://predictomes.org/hsbps/summary/xvld36h	CASP1_HUMAN__CASPE_HUMAN__646aa	P29466:P31944	0.398	0.948	92	0.83	1	0.83	0.84	1	450	292	0	0
https://predictomes.org/hsbps/summary/03qjjom	LIS1_HUMAN__TCOF_HUMAN__1898aa	P43034:Q13428	0.25	0.948	98	0.827	1	0.33	0.34	1	459	0	0	0
https://predictomes.org/hsbps/summary/o5hvxqi	ASIC1_HUMAN__ASIC4_HUMAN__1067aa	P78348:Q96FT7	0.636	0.948	355	0.494	1	0.67	0.74	1	461	405	1	0
https://predictomes.org/hsbps/summary/qlhn1kj	KCNB2_HUMAN__KCND1_HUMAN__1558aa	Q92953:Q9NSA2	0.17	0.948	216	0.886	1	0.47	0.59	0	468	0	0	0
https://predictomes.org/hsbps/summary/t8rfske	K1C14_HUMAN__K2C8_HUMAN__955aa	P02533:P05787	0.588	0.948	457	0.811	1	0.3	0.34	0	502	0	0	0
https://predictomes.org/hsbps/summary/vm6vqw6	CDK2_HUMAN__CCNI_HUMAN__675aa	P24941:Q14094	0.21	0.948	143	0.76	1	0.89	0.9	1	503	175	0	0
https://predictomes.org/hsbps/summary/tyi9dks	TBA1A_HUMAN__TBE_HUMAN__926aa	Q71U36:Q9UJT0	0.176	0.948	172	0.859	1	0.88	0.88	0	516	189	0	0
https://predictomes.org/hsbps/summary/m01j4lp	HDAC3_HUMAN__MTA2_HUMAN__1096aa	O15379:O94776	0.126	0.948	218	0.931	1	0.82	0.83	0	685	0	0	0
https://predictomes.org/hsbps/summary/p5n1qqp	RHOV_HUMAN__PAR6B_HUMAN__608aa	Q96L33:Q9BYG5	0.2	0.948	135	0.911	1	0.78	0.79	1	700	593	0	0
https://predictomes.org/hsbps/summary/3o6knbo	NCF1B_HUMAN__NCF1_HUMAN__781aa	A6NI72:P14598	0.716	0.947	352	0.574	0.667	0.45	0.6	0	0	0	1	0
https://predictomes.org/hsbps/summary/12vnkpu	AINX_HUMAN__K2C73_HUMAN__1039aa	Q16352:Q86Y46	0.31	0.947	391	0.88	1	0.27	0.32	0	0	0	0	0
https://predictomes.org/hsbps/summary/iuubhd5	GOG8O_HUMAN__GOG6C_HUMAN__1325aa	A6NCC3:A6NDK9	0.104	0.947	392	0.949	1	0.33	0.35	0	0	0	0	0
https://predictomes.org/hsbps/summary/hlzp7ba	ROCK1_HUMAN__MRCKB_HUMAN__3065aa	Q13464:Q9Y5S2	0.588	0.947	283	0.656	1	0.41	0.49	0	159	0	0	0
https://predictomes.org/hsbps/summary/9srq0ba	RHOQ_HUMAN__TB10B_HUMAN__1013aa	P17081:Q4KMP7	0.154	0.947	95	0.835	1	0.8	0.85	1	166	0	0	0
https://predictomes.org/hsbps/summary/6c8h4lv	B3AT_HUMAN__S4A8_HUMAN__2004aa	P02730:Q2Y0W8	0.268	0.947	201	0.852	1	0.71	0.75	0	192	0	0	0
https://predictomes.org/hsbps/summary/pfqmj8m	FGFR2_HUMAN__ERRFI_HUMAN__1283aa	P21802:Q9UJM3	0.248	0.947	149	0.828	1	0.43	0.44	1	217	0	1	0
https://predictomes.org/hsbps/summary/tkq75vn	TRI27_HUMAN__TRI55_HUMAN__1061aa	P14373:Q9BYV6	0.178	0.947	289	0.902	1	0.48	0.5	1	244	165	1	0
https://predictomes.org/hsbps/summary/5nq2c84	KCNC4_HUMAN__KCNG1_HUMAN__1148aa	Q03721:Q9UIX4	0.2	0.947	189	0.926	1	0.61	0.62	0	270	0	0	0
https://predictomes.org/hsbps/summary/ufcws8x	RS9_HUMAN__NOM1_HUMAN__1054aa	P46781:Q5C9Z4	0.228	0.947	85	0.906	1	0.7	0.74	1	272	165	1	0
https://predictomes.org/hsbps/summary/eimk02u	TSPY4_HUMAN__TSPY8_HUMAN__622aa	P0CV99:P0CW00	0.538	0.947	130	0.854	1	0.55	0.58	0	274	266	1	0
https://predictomes.org/hsbps/summary/saq1spb	PCDA8_HUMAN__PCDC2_HUMAN__1957aa	Q9Y5H6:Q9Y5I4	0.66	0.947	144	0.829	1	0.48	0.5	1	296	196	1	0
https://predictomes.org/hsbps/summary/42cv4g7	PDE1B_HUMAN__PDE4B_HUMAN__1272aa	Q01064:Q07343	0.26	0.947	177	0.659	1	0.7	0.71	0	305	0	0	0
https://predictomes.org/hsbps/summary/nwv89a3	KAP0_HUMAN__KS6A3_HUMAN__1121aa	P10644:P51812	0.164	0.947	131	0.868	1	0.66	0.73	1	317	201	1	0
https://predictomes.org/hsbps/summary/3rvs243	PKHG3_HUMAN__RAC1_HUMAN__1411aa	A1L390:P63000	0.254	0.947	88	0.879	1	0.92	0.93	1	331	543	0	0
https://predictomes.org/hsbps/summary/47nyyuc	CAN3_HUMAN__CAN12_HUMAN__1540aa	P20807:Q6ZSI9	0.5	0.947	157	0.917	1	0.58	0.72	1	338	0	0	0
https://predictomes.org/hsbps/summary/zw4krk7	FA83G_HUMAN__FA83H_HUMAN__2002aa	A6ND36:Q6ZRV2	0.194	0.947	216	0.901	1	0.45	0.46	0	339	0	0	0
https://predictomes.org/hsbps/summary/ux3nvh6	UB2D3_HUMAN__TRAIP_HUMAN__616aa	P61077:Q9BWF2	0.13	0.947	58	0.96	1	0.79	0.87	1	353	292	0	0
https://predictomes.org/hsbps/summary/xtj06q2	NR1I2_HUMAN__RXRG_HUMAN__897aa	O75469:P48443	0.65	0.947	73	0.913	1	0.63	0.65	1	418	233	0	0
https://predictomes.org/hsbps/summary/t9mpble	RHOG_HUMAN__DAAM1_HUMAN__1269aa	P84095:Q9Y4D1	0.23	0.947	98	0.891	1	0.88	0.91	1	432	211	0	0
https://predictomes.org/hsbps/summary/9hymjt8	AP2E_HUMAN__AP2D_HUMAN__894aa	Q6VUC0:Q7Z6R9	0.38	0.947	189	0.951	1	0.52	0.53	0	486	400	0	0
https://predictomes.org/hsbps/summary/0r2bqme	MYCN_HUMAN__MXI1_HUMAN__692aa	P04198:P50539	0.4	0.947	96	0.962	1	0.45	0.45	1	564	225	0	0
https://predictomes.org/hsbps/summary/ztukmtz	KCNJ3_HUMAN__KCJ12_HUMAN__934aa	P48549:Q14500	0.541	0.947	243	0.955	1	0.52	0.62	0	565	499	0	0
https://predictomes.org/hsbps/summary/e9dll0t	KCNKA_HUMAN__KCNKH_HUMAN__870aa	P57789:Q96T54	0.414	0.947	344	0.941	1	0.71	0.72	0	606	499	0	0
https://predictomes.org/hsbps/summary/omur7hr	GRID2_HUMAN__GRIK4_HUMAN__1963aa	O43424:Q16099	0.498	0.947	450	0.667	1	0.52	0.55	0	635	540	0	0
https://predictomes.org/hsbps/summary/j242aiv	GRIA3_HUMAN__GRIK4_HUMAN__1850aa	P42263:Q16099	0.47	0.947	328	0.892	1	0.49	0.5	0	635	564	0	0
https://predictomes.org/hsbps/summary/qopewxl	ACVL1_HUMAN__AMHR2_HUMAN__1076aa	P37023:Q16671	0.364	0.947	53	0.925	1	0.62	0.64	1	640	407	0	0
https://predictomes.org/hsbps/summary/ii44wej	RHOB_HUMAN__TIAM2_HUMAN__1897aa	P62745:Q8IVF5	0.414	0.947	126	0.772	1	0.88	0.91	1	649	206	0	0
https://predictomes.org/hsbps/summary/x5xeu7q	GRM6_HUMAN__GRM7_HUMAN__1792aa	O15303:Q14831	0.5	0.947	212	0.719	1	0.64	0.69	0	667	644	0	0
https://predictomes.org/hsbps/summary/ot8kkgh	GBRP_HUMAN__GBRG1_HUMAN__905aa	O00591:Q8N1C3	0.282	0.947	196	0.82	1	0.48	0.63	0	671	582	0	0
https://predictomes.org/hsbps/summary/xq7ytdl	RHOC_HUMAN__BCR_HUMAN__1464aa	P08134:P11274	0.232	0.947	97	0.811	1	0.91	0.93	1	687	468	0	0
https://predictomes.org/hsbps/summary/2x6gpa4	GRID2_HUMAN__GRIA4_HUMAN__1909aa	O43424:P48058	0.404	0.947	425	0.659	1	0.53	0.54	0	699	574	0	0
https://predictomes.org/hsbps/summary/8n32a1k	ACAP1_HUMAN__ACAP2_HUMAN__1518aa	Q15027:Q15057	0.304	0.946	452	0.821	1	0.49	0.5	0	0	0	0	0
https://predictomes.org/hsbps/summary/7q19fz9	ACAP2_HUMAN__RHG26_HUMAN__1592aa	Q15057:Q9UNA1	0.212	0.946	372	0.887	1	0.57	0.59	0	0	0	0	0
https://predictomes.org/hsbps/summary/tnz0l8k	CE85L_HUMAN__CEP85_HUMAN__1567aa	Q5SZL2:Q6P2H3	0.502	0.946	562	0.93	1	0.28	0.31	0	0	0	0	0
https://predictomes.org/hsbps/summary/ccgm8ba	CTGE9_HUMAN__CTGE4_HUMAN__1554aa	A4FU28:Q8IX94	0.632	0.946	455	0.766	1	0.26	0.29	0	0	0	0	0
https://predictomes.org/hsbps/summary/ym7muiy	CTGEF_HUMAN__CTGE8_HUMAN__1554aa	A4D2H0:P0CG41	0.644	0.946	452	0.778	1	0.26	0.3	0	0	0	0	0
https://predictomes.org/hsbps/summary/k5pad01	GFAP_HUMAN__K1C17_HUMAN__864aa	P14136:Q04695	0.377	0.946	400	0.892	1	0.31	0.31	0	0	0	0	0
https://predictomes.org/hsbps/summary/y31em6n	K1C16_HUMAN__DESM_HUMAN__943aa	P08779:P17661	0.45	0.946	389	0.919	1	0.31	0.32	0	0	0	0	0
https://predictomes.org/hsbps/summary/ccprf0q	KLH23_HUMAN__KLH15_HUMAN__1162aa	Q8NBE8:Q96M94	0.112	0.946	146	0.922	1	0.67	0.76	0	0	0	0	0
https://predictomes.org/hsbps/summary/2qw176h	KRT86_HUMAN__K1C13_HUMAN__944aa	O43790:P13646	0.598	0.946	420	0.871	1	0.3	0.36	0	0	0	0	0
https://predictomes.org/hsbps/summary/iorw2sc	NBPFF_HUMAN__NBPF3_HUMAN__1303aa	Q8N660:Q9H094	0.212	0.946	193	0.724	1	0.31	0.33	0	0	0	0	0
https://predictomes.org/hsbps/summary/f65dvnm	RHG04_HUMAN__SRGP1_HUMAN__2031aa	P98171:Q7Z6B7	0.194	0.946	639	0.861	1	0.54	0.68	0	0	0	0	0
https://predictomes.org/hsbps/summary/l80j771	ZBTB5_HUMAN__ZBT20_HUMAN__1418aa	O15062:Q9HC78	0.178	0.946	162	0.833	1	0.31	0.34	0	0	0	0	0
https://predictomes.org/hsbps/summary/wycjkau	K2C5_HUMAN__K1C12_HUMAN__1084aa	P13647:Q99456	0.82	0.946	385	0.939	1	0.32	0.33	0	164	0	0	0
https://predictomes.org/hsbps/summary/2uca040	ZNF24_HUMAN__ZN287_HUMAN__1129aa	P17028:Q9HBT7	0.246	0.946	109	0.969	1	0.36	0.37	1	167	165	1	0
https://predictomes.org/hsbps/summary/8irgu79	GOG8J_HUMAN__GOG8N_HUMAN__1264aa	A6NMD2:F8WBI6	0.332	0.946	401	0.909	1	0.29	0.35	0	176	0	0	0
https://predictomes.org/hsbps/summary/nalhrjq	SYDC_HUMAN__SYNM_HUMAN__978aa	P14868:Q96I59	0.106	0.946	307	0.924	1	0.87	0.9	0	178	0	0	0
https://predictomes.org/hsbps/summary/xlmjsht	KCNH8_HUMAN__KCNH7_HUMAN__2303aa	Q96L42:Q9NS40	0.42	0.946	279	0.864	1	0.49	0.52	0	182	0	0	0
https://predictomes.org/hsbps/summary/19ka43v	DHB2_HUMAN__DHRS9_HUMAN__706aa	P37059:Q9BPW9	0.268	0.946	177	0.908	1	0.93	0.94	0	192	0	0	0
https://predictomes.org/hsbps/summary/z90sf55	GLRA1_HUMAN__GBRR1_HUMAN__936aa	P23415:P24046	0.508	0.946	193	0.729	1	0.39	0.66	0	207	0	0	0
https://predictomes.org/hsbps/summary/isl06ah	ZBT7A_HUMAN__ZBT45_HUMAN__1095aa	O95365:Q96K62	0.148	0.946	136	0.963	1	0.36	0.37	0	245	229	1	0
https://predictomes.org/hsbps/summary/mee7hu3	KRT86_HUMAN__K1C17_HUMAN__918aa	O43790:Q04695	0.586	0.946	370	0.934	1	0.3	0.33	0	254	0	0	0
https://predictomes.org/hsbps/summary/israof0	ZN131_HUMAN__BACH2_HUMAN__1464aa	P52739:Q9BYV9	0.226	0.946	156	0.9	1	0.32	0.34	1	267	165	1	0
https://predictomes.org/hsbps/summary/76yg3nw	MAX_HUMAN__TFAP4_HUMAN__498aa	P61244:Q01664	0.11	0.946	89	0.97	1	0.6	0.61	0	314	0	0	0
https://predictomes.org/hsbps/summary/ybsey95	ECHM_HUMAN__AUHM_HUMAN__629aa	P30084:Q13825	0.334	0.946	274	0.491	1	0.56	0.67	1	413	0	0	0
https://predictomes.org/hsbps/summary/1bo9rvk	K1C13_HUMAN__KRT35_HUMAN__913aa	P13646:Q92764	0.396	0.946	378	0.905	1	0.31	0.32	0	420	400	0	0
https://predictomes.org/hsbps/summary/ptspedz	TRPV1_HUMAN__TRPV2_HUMAN__1603aa	Q8NER1:Q9Y5S1	0.412	0.946	367	0.487	1	0.7	0.72	0	464	375	0	0
https://predictomes.org/hsbps/summary/r3x0x0j	SRGP1_HUMAN__FNBP1_HUMAN__1702aa	Q7Z6B7:Q96RU3	0.322	0.946	353	0.638	1	0.36	0.46	0	482	0	0	0
https://predictomes.org/hsbps/summary/gzkaif3	K1C9_HUMAN__K22E_HUMAN__1262aa	P35527:P35908	0.78	0.946	494	0.86	1	0.31	0.32	0	521	200	0	0
https://predictomes.org/hsbps/summary/luxfu38	ADH4_HUMAN__ADH7_HUMAN__766aa	P08319:P40394	0.568	0.946	129	0.917	1	0.9	0.91	0	548	499	0	0
https://predictomes.org/hsbps/summary/sjj5ifw	PEX5_HUMAN__OCTC_HUMAN__1251aa	P50542:Q9UKG9	0.256	0.946	137	0.878	1	0.76	0.8	1	641	499	0	0
https://predictomes.org/hsbps/summary/e67e8cm	KCNK3_HUMAN__KCNKC_HUMAN__824aa	O14649:Q9HB15	0.158	0.946	333	0.91	1	0.66	0.67	0	643	499	0	0
https://predictomes.org/hsbps/summary/wtudtob	UBP27_HUMAN__AT7L2_HUMAN__1160aa	A6NNY8:Q5T6C5	0.604	0.946	215	0.809	1	0.79	0.79	1	685	542	0	0
https://predictomes.org/hsbps/summary/lmcma1a	PCDGC_HUMAN__PCDG9_HUMAN__1864aa	O60330:Q9Y5G4	0.724	0.946	154	0.777	1	0.41	0.46	1	693	602	1	0
https://predictomes.org/hsbps/summary/cd8e7nv	ACAP1_HUMAN__ACAP3_HUMAN__1574aa	Q15027:Q96P50	0.724	0.945	387	0.808	1	0.5	0.51	0	0	0	0	0
https://predictomes.org/hsbps/summary/sx7nvtq	BHE40_HUMAN__HEY1_HUMAN__716aa	O14503:Q9Y5J3	0.158	0.945	141	0.941	1	0.34	0.37	0	0	0	0	0
https://predictomes.org/hsbps/summary/1h37e5s	GIPC3_HUMAN__GIPC2_HUMAN__627aa	Q8TF64:Q8TF65	0.326	0.945	469	0.593	1	0.52	0.71	0	0	0	0	0
https://predictomes.org/hsbps/summary/vpuppdb	GOG8O_HUMAN__GOG8N_HUMAN__1264aa	A6NCC3:F8WBI6	0.426	0.945	396	0.902	1	0.29	0.33	0	0	0	0	0
https://predictomes.org/hsbps/summary/lq2t0zt	KLH12_HUMAN__KLHL5_HUMAN__1323aa	Q53G59:Q96PQ7	0.31	0.945	132	0.937	1	0.53	0.56	1	0	0	0	0
https://predictomes.org/hsbps/summary/ako9uk4	KLH24_HUMAN__KLH23_HUMAN__1158aa	Q6TFL4:Q8NBE8	0.16	0.945	203	0.837	1	0.73	0.85	0	0	0	0	0
https://predictomes.org/hsbps/summary/us70k8m	KRT36_HUMAN__GFAP_HUMAN__899aa	O76013:P14136	0.242	0.945	433	0.881	1	0.32	0.32	0	0	0	0	0
https://predictomes.org/hsbps/summary/nck925h	KRT85_HUMAN__AINX_HUMAN__1006aa	P78386:Q16352	0.428	0.945	382	0.921	1	0.3	0.31	0	0	0	0	0
https://predictomes.org/hsbps/summary/stbywva	RHG42_HUMAN__ASAP1_HUMAN__2003aa	A6NI28:Q9ULH1	0.186	0.945	249	0.81	1	0.42	0.47	0	0	0	0	0
https://predictomes.org/hsbps/summary/duwjmkp	UD19_HUMAN__UD2A2_HUMAN__1066aa	O60656:P0DTE5	0.45	0.945	137	0.971	1	0.89	0.89	0	0	0	0	0
https://predictomes.org/hsbps/summary/36zycbk	ZBT45_HUMAN__ZBT12_HUMAN__970aa	Q96K62:Q9Y330	0.112	0.945	175	0.85	1	0.36	0.39	0	0	0	0	0
https://predictomes.org/hsbps/summary/49ro6n6	ZBT46_HUMAN__ZBT8B_HUMAN__1084aa	Q86UZ6:Q8NAP8	0.134	0.945	192	0.762	1	0.35	0.37	0	0	0	0	0
https://predictomes.org/hsbps/summary/2tq0obu	ZBT7A_HUMAN__ZBT12_HUMAN__1043aa	O95365:Q9Y330	0.16	0.945	147	0.966	1	0.36	0.38	0	0	0	0	0
https://predictomes.org/hsbps/summary/jhgsp90	UDB10_HUMAN__UD17_HUMAN__1058aa	P36537:Q9HAW7	0.398	0.945	140	0.969	1	0.89	0.9	0	157	0	0	0
https://predictomes.org/hsbps/summary/ppzomge	BACH1_HUMAN__ZBT24_HUMAN__1433aa	O14867:O43167	0.33	0.945	146	0.941	1	0.3	0.3	1	158	0	1	0
https://predictomes.org/hsbps/summary/0juiljc	K2C8_HUMAN__NFM_HUMAN__1399aa	P05787:P07197	0.344	0.945	390	0.903	1	0.32	0.33	1	165	0	0	0
https://predictomes.org/hsbps/summary/rok774y	GG6L4_HUMAN__GG6LA_HUMAN__1096aa	A6NEF3:A6NI86	0.316	0.945	245	0.861	1	0.31	0.33	0	169	0	0	0
https://predictomes.org/hsbps/summary/duq7r16	PDE6B_HUMAN__PDE10_HUMAN__1909aa	P35913:Q9Y233	0.438	0.945	284	0.795	1	0.81	0.82	0	193	0	0	0
https://predictomes.org/hsbps/summary/3uh39pu	UDB17_HUMAN__CGT_HUMAN__1071aa	O75795:Q16880	0.396	0.945	131	0.967	1	0.88	0.89	0	198	0	0	0
https://predictomes.org/hsbps/summary/fyb9t8t	K1C16_HUMAN__KRT84_HUMAN__1073aa	P08779:Q9NSB2	0.81	0.945	487	0.775	1	0.3	0.37	0	202	0	0	0
https://predictomes.org/hsbps/summary/rvk4pk2	UD2B7_HUMAN__UD16_HUMAN__1061aa	P16662:P19224	0.516	0.945	138	0.959	1	0.89	0.9	0	202	0	0	0
https://predictomes.org/hsbps/summary/md510ez	GLRA1_HUMAN__GBRR2_HUMAN__922aa	P23415:P28476	0.406	0.945	189	0.829	1	0.44	0.69	0	205	0	0	0
https://predictomes.org/hsbps/summary/lub0qki	UDB10_HUMAN__UD3A1_HUMAN__1051aa	P36537:Q6NUS8	0.256	0.945	139	0.959	1	0.87	0.88	0	206	0	0	0
https://predictomes.org/hsbps/summary/fcr2m8k	TEF_HUMAN__HLF_HUMAN__598aa	Q10587:Q16534	0.55	0.945	175	0.924	1	0.46	0.47	0	231	0	0	0
https://predictomes.org/hsbps/summary/i2ekkqn	MYCN_HUMAN__JUNB_HUMAN__811aa	P04198:P17275	0.378	0.945	98	0.84	1	0.3	0.31	1	257	161	0	0
https://predictomes.org/hsbps/summary/gsohjmn	KCNC4_HUMAN__KCNS1_HUMAN__1161aa	Q03721:Q96KK3	0.25	0.945	181	0.947	1	0.56	0.58	0	262	0	0	0
https://predictomes.org/hsbps/summary/t3hyer6	CRBB3_HUMAN__CRBA4_HUMAN__407aa	P26998:P53673	0.386	0.945	168	0.907	1	0.89	0.91	0	265	0	0	0
https://predictomes.org/hsbps/summary/lqmz48u	KCNA5_HUMAN__KCNG4_HUMAN__1132aa	P22460:Q8TDN1	0.174	0.945	173	0.921	1	0.57	0.58	0	265	0	0	0
https://predictomes.org/hsbps/summary/toztemi	RAB4A_HUMAN__TBD2B_HUMAN__1181aa	P20338:Q9UPU7	0.23	0.945	121	0.821	1	0.83	0.85	1	270	0	0	0
https://predictomes.org/hsbps/summary/ro4iz0q	WDR62_HUMAN__MABP1_HUMAN__3032aa	O43379:O60336	0.566	0.945	126	0.738	1	0.25	0.5	1	275	186	1	0
https://predictomes.org/hsbps/summary/jshrl4l	CRBB2_HUMAN__CRBB1_HUMAN__457aa	P43320:P53674	0.248	0.945	136	0.89	1	0.86	0.87	0	280	0	0	0
https://predictomes.org/hsbps/summary/sl91vbt	ADH1G_HUMAN__QOR_HUMAN__704aa	P00326:Q08257	0.162	0.945	121	0.948	1	0.87	0.89	0	283	0	0	0
https://predictomes.org/hsbps/summary/pt3nc6a	ACHB2_HUMAN__GLRA1_HUMAN__959aa	P17787:P23415	0.292	0.945	178	0.725	1	0.41	0.67	0	309	0	0	0
https://predictomes.org/hsbps/summary/anrthxr	K2C7_HUMAN__NEST_HUMAN__2090aa	P08729:P48681	0.33	0.945	470	0.745	1	0.37	0.42	1	311	183	1	0
https://predictomes.org/hsbps/summary/jo327o4	GAS7_HUMAN__FBP1L_HUMAN__1081aa	O60861:Q5T0N5	0.254	0.945	324	0.867	1	0.6	0.65	0	353	0	0	0
https://predictomes.org/hsbps/summary/ayxtjcp	AL1A1_HUMAN__AL3A1_HUMAN__954aa	P00352:P30838	0.178	0.945	168	0.897	1	0.85	0.9	0	386	0	0	0
https://predictomes.org/hsbps/summary/auncif8	KCNJ5_HUMAN__KCJ12_HUMAN__852aa	P48544:Q14500	0.54	0.945	263	0.902	1	0.53	0.65	0	482	430	1	0
https://predictomes.org/hsbps/summary/seqissd	K1C18_HUMAN__K1C13_HUMAN__888aa	P05783:P13646	0.442	0.945	346	0.879	1	0.32	0.34	0	489	400	0	0
https://predictomes.org/hsbps/summary/zny3h8x	ANM3_HUMAN__ANM6_HUMAN__906aa	O60678:Q96LA8	0.4	0.945	134	0.853	1	0.65	0.78	1	514	258	0	0
https://predictomes.org/hsbps/summary/mkdcjys	KCNK3_HUMAN__KCNKF_HUMAN__724aa	O14649:Q9H427	0.454	0.945	350	0.941	1	0.73	0.74	0	551	499	0	0
https://predictomes.org/hsbps/summary/k2gqqgg	ZKSC1_HUMAN__ZSC21_HUMAN__1036aa	P17029:Q9Y5A6	0.47	0.945	189	0.69	1	0.3	0.41	1	553	477	1	0
https://predictomes.org/hsbps/summary/1fzw4wl	B3GA3_HUMAN__B3GA1_HUMAN__669aa	O94766:Q9P2W7	0.236	0.945	152	0.939	1	0.78	0.79	0	564	499	0	0
https://predictomes.org/hsbps/summary/xwuf61g	K1C14_HUMAN__K1C18_HUMAN__902aa	P02533:P05783	0.35	0.945	347	0.896	1	0.33	0.35	0	637	476	0	0
https://predictomes.org/hsbps/summary/jj93ndq	KT33A_HUMAN__KT33B_HUMAN__808aa	O76009:Q14525	0.704	0.945	392	0.892	1	0.33	0.33	0	687	400	0	0
https://predictomes.org/hsbps/summary/hnb8cjt	NMDZ1_HUMAN__GRIK4_HUMAN__1894aa	Q05586:Q16099	0.376	0.945	355	0.592	1	0.51	0.59	0	692	555	0	0
https://predictomes.org/hsbps/summary/yaqa4vx	RMP_HUMAN__PFD5_HUMAN__689aa	O94763:Q99471	0.104	0.945	124	0.718	1	0.69	0.77	1	698	360	1	0
https://predictomes.org/hsbps/summary/udwkvyn	PPARG_HUMAN__NR2E3_HUMAN__915aa	P37231:Q9Y5X4	0.33	0.944	87	0.912	1	0.6	0.63	1	0	0	1	0
https://predictomes.org/hsbps/summary/2v1kp7s	CTGEF_HUMAN__CTGE6_HUMAN__1554aa	A4D2H0:Q86UF2	0.608	0.944	526	0.733	1	0.29	0.3	0	0	0	0	0
https://predictomes.org/hsbps/summary/oic9jsk	DESM_HUMAN__KRT35_HUMAN__925aa	P17661:Q92764	0.238	0.944	455	0.794	1	0.32	0.33	0	0	0	0	0
https://predictomes.org/hsbps/summary/ooi17fj	DESM_HUMAN__KRT83_HUMAN__963aa	P17661:P78385	0.28	0.944	386	0.891	1	0.3	0.31	0	0	0	0	0
https://predictomes.org/hsbps/summary/1920lot	K1C25_HUMAN__K2C1B_HUMAN__1028aa	Q7Z3Z0:Q7Z794	0.702	0.944	530	0.887	1	0.35	0.38	0	0	0	0	0
https://predictomes.org/hsbps/summary/tnzc7cs	KLH17_HUMAN__KLHL1_HUMAN__1390aa	Q6TDP4:Q9NR64	0.098	0.944	141	0.974	1	0.59	0.67	0	0	0	0	0
https://predictomes.org/hsbps/summary/l9yrnpy	KLH36_HUMAN__KLHL9_HUMAN__1233aa	Q8N4N3:Q9P2J3	0.418	0.944	177	0.949	1	0.69	0.77	0	0	0	0	0
https://predictomes.org/hsbps/summary/rxp3ran	RAB5A_HUMAN__F91A1_HUMAN__1053aa	P20339:Q658Y4	0.318	0.944	110	0.848	1	0.75	0.77	1	0	0	0	0
https://predictomes.org/hsbps/summary/rtwblrf	RHBG_HUMAN__RHCG_HUMAN__937aa	Q9H310:Q9UBD6	0.454	0.944	211	0.973	1	0.86	0.87	0	0	0	0	0
https://predictomes.org/hsbps/summary/a8o49al	TR64B_HUMAN__TRI43_HUMAN__895aa	A6NI03:Q96BQ3	0.154	0.944	417	0.921	1	0.77	0.8	0	0	0	0	0
https://predictomes.org/hsbps/summary/q5za6vf	TRI18_HUMAN__FSD1L_HUMAN__1197aa	O15344:Q9BXM9	0.2	0.944	335	0.93	1	0.48	0.55	0	0	0	0	0
https://predictomes.org/hsbps/summary/e2b1x0c	ZBTB5_HUMAN__ZBT25_HUMAN__1112aa	O15062:P24278	0.098	0.944	168	0.704	1	0.35	0.39	0	0	0	0	0
https://predictomes.org/hsbps/summary/cuw5ojj	RHAG_HUMAN__RHBG_HUMAN__867aa	Q02094:Q9H310	0.46	0.944	184	0.96	1	0.84	0.87	0	165	0	0	0
https://predictomes.org/hsbps/summary/b1x8cm3	UD13_HUMAN__UDB10_HUMAN__1062aa	P35503:P36537	0.416	0.944	141	0.974	1	0.89	0.9	0	178	0	0	0
https://predictomes.org/hsbps/summary/8tljtwy	DHX8_HUMAN__GPAM1_HUMAN__1560aa	Q14562:Q8IXQ4	0.158	0.944	130	0.949	1	0.53	0.55	1	200	165	0	0
https://predictomes.org/hsbps/summary/47j56n9	GBRB1_HUMAN__GLRA2_HUMAN__926aa	P18505:P23416	0.558	0.944	172	0.86	1	0.47	0.59	0	209	0	0	0
https://predictomes.org/hsbps/summary/v2a5hp5	UDB17_HUMAN__UD110_HUMAN__1060aa	O75795:Q9HAW8	0.456	0.944	142	0.974	1	0.9	0.91	0	240	304	0	0
https://predictomes.org/hsbps/summary/zqzx1eb	GRIK1_HUMAN__GRID1_HUMAN__1927aa	P39086:Q9ULK0	0.516	0.944	460	0.679	1	0.53	0.56	0	245	0	0	0
https://predictomes.org/hsbps/summary/kqnh480	ABCG4_HUMAN__ABCG2_HUMAN__1301aa	Q9H172:Q9UNQ0	0.266	0.944	186	0.864	1	0.74	0.76	0	246	0	0	0
https://predictomes.org/hsbps/summary/0sjts9v	PCDGK_HUMAN__PCDG6_HUMAN__1866aa	Q9UN70:Q9Y5G7	0.712	0.944	163	0.761	1	0.38	0.44	1	263	229	1	0
https://predictomes.org/hsbps/summary/vwwlzqe	UD2B4_HUMAN__UD3A1_HUMAN__1051aa	P06133:Q6NUS8	0.236	0.944	141	0.941	1	0.88	0.89	0	273	0	0	0
https://predictomes.org/hsbps/summary/oxhnxiz	KCNA7_HUMAN__KCNS2_HUMAN__933aa	Q96RP8:Q9ULS6	0.166	0.944	189	0.869	1	0.56	0.58	0	280	0	0	0
https://predictomes.org/hsbps/summary/9jk1gd7	GLRA3_HUMAN__ACHA6_HUMAN__958aa	O75311:Q15825	0.23	0.944	170	0.702	1	0.39	0.67	0	290	0	0	0
https://predictomes.org/hsbps/summary/occzou2	BFSP2_HUMAN__AINX_HUMAN__914aa	Q13515:Q16352	0.304	0.944	359	0.914	1	0.31	0.32	1	377	188	1	0
https://predictomes.org/hsbps/summary/v7dp17a	TBG2_HUMAN__TBE_HUMAN__926aa	Q9NRH3:Q9UJT0	0.132	0.944	228	0.453	0.667	0.76	0.86	0	381	0	0	0
https://predictomes.org/hsbps/summary/9g4bufv	NFM_HUMAN__NEB2_HUMAN__1733aa	P07197:Q96SB3	0.184	0.944	184	0.641	1	0.25	0.26	1	402	292	0	0
https://predictomes.org/hsbps/summary/h2sfhrh	S12A1_HUMAN__S12A6_HUMAN__2249aa	Q13621:Q9UHW9	0.46	0.944	303	0.86	1	0.68	0.74	0	406	0	0	0
https://predictomes.org/hsbps/summary/4k4ba8g	MORC3_HUMAN__MORC4_HUMAN__1876aa	Q14149:Q8TE76	0.296	0.944	329	0.829	1	0.54	0.55	0	412	0	0	0
https://predictomes.org/hsbps/summary/qwp8wye	CLCN3_HUMAN__CLCN6_HUMAN__1687aa	P51790:P51797	0.33	0.944	208	0.837	1	0.82	0.82	0	422	0	0	0
https://predictomes.org/hsbps/summary/9dle1cs	K1C16_HUMAN__KRT35_HUMAN__928aa	P08779:Q92764	0.41	0.944	382	0.906	1	0.32	0.32	0	434	400	0	0
https://predictomes.org/hsbps/summary/x3yun7t	GRIK3_HUMAN__GRID1_HUMAN__1928aa	Q13003:Q9ULK0	0.456	0.944	470	0.674	1	0.53	0.57	0	463	0	0	0
https://predictomes.org/hsbps/summary/3h7atx1	K1C18_HUMAN__K1C16_HUMAN__903aa	P05783:P08779	0.378	0.944	353	0.888	1	0.33	0.35	0	473	400	0	0
https://predictomes.org/hsbps/summary/nj4r1g4	KCNS1_HUMAN__KCNS3_HUMAN__1017aa	Q96KK3:Q9BQ31	0.314	0.944	148	0.858	1	0.49	0.52	0	519	0	0	0
https://predictomes.org/hsbps/summary/qq5vp9l	K1C10_HUMAN__K1C9_HUMAN__1207aa	P13645:P35527	0.68	0.944	354	0.92	1	0.3	0.31	0	575	400	0	0
https://predictomes.org/hsbps/summary/scmeyby	UB2D2_HUMAN__ZN598_HUMAN__1051aa	P62837:Q86UK7	0.262	0.944	77	0.905	1	0.89	0.91	1	576	292	0	0
https://predictomes.org/hsbps/summary/79j138d	ACHA5_HUMAN__ACHA2_HUMAN__997aa	P30532:Q15822	0.216	0.944	222	0.748	1	0.43	0.66	0	635	546	0	0
https://predictomes.org/hsbps/summary/rx0pebv	GBRP_HUMAN__GBRA5_HUMAN__902aa	O00591:P31644	0.358	0.944	202	0.858	1	0.47	0.64	0	685	582	0	0
https://predictomes.org/hsbps/summary/8h0g4u6	MYZAP_HUMAN__CCD68_HUMAN__801aa	P0CAP1:Q9H2F9	0.446	0.943	433	0.633	1	0.31	0.41	1	0	0	1	0
https://predictomes.org/hsbps/summary/nmiqn00	CI114_HUMAN__NOL8_HUMAN__1543aa	Q5T280:Q76FK4	0.118	0.943	64	0.911	1	0.75	0.76	0	0	0	0	0
https://predictomes.org/hsbps/summary/d1zv0ul	DESM_HUMAN__KRT82_HUMAN__983aa	P17661:Q9NSB4	0.132	0.943	480	0.784	1	0.3	0.33	0	0	0	0	0
https://predictomes.org/hsbps/summary/smo46ak	KRT36_HUMAN__PERI_HUMAN__937aa	O76013:P41219	0.558	0.943	473	0.802	1	0.32	0.33	0	0	0	0	0
https://predictomes.org/hsbps/summary/s1g2xoe	RDHE2_HUMAN__DHB11_HUMAN__609aa	Q8N3Y7:Q8NBQ5	0.596	0.943	234	0.87	1	0.82	0.9	0	0	0	0	0
https://predictomes.org/hsbps/summary/1gdqtfm	TRI67_HUMAN__TRIM2_HUMAN__1527aa	Q6ZTA4:Q9C040	0.322	0.943	458	0.805	1	0.4	0.43	1	0	0	0	0
https://predictomes.org/hsbps/summary/sl0gtrb	UDB10_HUMAN__UDB15_HUMAN__1058aa	P36537:P54855	0.484	0.943	149	0.953	1	0.9	0.91	0	0	0	0	0
https://predictomes.org/hsbps/summary/eb297w6	ZBTB5_HUMAN__ZBT44_HUMAN__1247aa	O15062:Q8NCP5	0.146	0.943	129	0.93	1	0.33	0.34	0	0	0	0	0
https://predictomes.org/hsbps/summary/wwvc0qo	BMP2_HUMAN__BMP8B_HUMAN__798aa	P12643:P34820	0.404	0.943	298	0.522	1	0.61	0.75	0	157	0	0	0
https://predictomes.org/hsbps/summary/op3ktp9	B3A2_HUMAN__S4A5_HUMAN__2378aa	P04920:Q9BY07	0.16	0.943	278	0.886	1	0.69	0.71	0	162	0	0	0
https://predictomes.org/hsbps/summary/xelbtow	GDF7_HUMAN__BMP8A_HUMAN__852aa	Q7Z4P5:Q7Z5Y6	0.194	0.943	278	0.683	1	0.68	0.74	0	163	0	0	0
https://predictomes.org/hsbps/summary/extxfu3	GOG8R_HUMAN__GOG8H_HUMAN__1263aa	I6L899:P0CJ92	0.326	0.943	391	0.902	1	0.29	0.34	0	176	0	0	0
https://predictomes.org/hsbps/summary/95paae8	KCNJ8_HUMAN__KCJ15_HUMAN__799aa	Q15842:Q99712	0.344	0.943	230	0.929	1	0.61	0.66	0	176	0	0	0
https://predictomes.org/hsbps/summary/qjbuhjl	SMS1_HUMAN__SAMD8_HUMAN__828aa	Q86VZ5:Q96LT4	0.578	0.943	135	0.906	1	0.62	0.64	0	185	0	0	0
https://predictomes.org/hsbps/summary/h9qssuq	CLCN2_HUMAN__CLCN5_HUMAN__1714aa	P51788:P51795	0.202	0.943	181	0.858	1	0.77	0.79	0	192	0	0	0
https://predictomes.org/hsbps/summary/q4zmbvb	KCNJ1_HUMAN__KCNJ8_HUMAN__815aa	P48048:Q15842	0.424	0.943	230	0.936	1	0.61	0.61	0	196	0	0	0
https://predictomes.org/hsbps/summary/3dkj22b	UDB10_HUMAN__UD2A3_HUMAN__1055aa	P36537:Q6UWM9	0.534	0.943	143	0.974	1	0.9	0.91	0	201	0	0	0
https://predictomes.org/hsbps/summary/no6ke7g	KRT85_HUMAN__K1C17_HUMAN__939aa	P78386:Q04695	0.588	0.943	393	0.903	1	0.32	0.33	0	205	0	0	0
https://predictomes.org/hsbps/summary/p3icndg	CLCN2_HUMAN__CLCN4_HUMAN__1658aa	P51788:P51793	0.156	0.943	184	0.871	1	0.82	0.84	0	208	0	0	0
https://predictomes.org/hsbps/summary/l8psnk9	S10A9_HUMAN__S10A4_HUMAN__215aa	P06702:P26447	0.218	0.943	120	0.917	1	0.79	0.87	0	229	0	0	0
https://predictomes.org/hsbps/summary/0i3fsmx	RAB35_HUMAN__RBG1L_HUMAN__1016aa	Q15286:Q5R372	0.304	0.943	148	0.685	1	0.85	0.85	1	230	0	0	0
https://predictomes.org/hsbps/summary/zel52sf	PML_HUMAN__TRI67_HUMAN__1665aa	P29590:Q6ZTA4	0.256	0.943	345	0.81	1	0.34	0.36	1	232	0	0	0
https://predictomes.org/hsbps/summary/gijuxrp	S10A9_HUMAN__S10AA_HUMAN__211aa	P06702:P60903	0.208	0.943	121	0.893	1	0.75	0.84	0	252	0	0	0
https://predictomes.org/hsbps/summary/r78v60i	KPCA_HUMAN__KAP3_HUMAN__1090aa	P17252:P31323	0.418	0.943	133	0.825	1	0.67	0.69	1	257	0	0	0
https://predictomes.org/hsbps/summary/jd19dys	SGSM2_HUMAN__RAB3B_HUMAN__1225aa	O43147:P20337	0.254	0.943	99	0.828	1	0.77	0.81	1	258	229	0	0
https://predictomes.org/hsbps/summary/tz25ky1	KCNA1_HUMAN__KCNG4_HUMAN__1014aa	Q09470:Q8TDN1	0.162	0.943	180	0.922	1	0.56	0.59	0	260	0	0	0
https://predictomes.org/hsbps/summary/a554r0u	KCNG4_HUMAN__KCNC2_HUMAN__1157aa	Q8TDN1:Q96PR1	0.124	0.943	182	0.927	1	0.58	0.59	0	266	0	0	0
https://predictomes.org/hsbps/summary/zlrz1a3	CAN9_HUMAN__CAN12_HUMAN__1409aa	O14815:Q6ZSI9	0.572	0.943	192	0.821	1	0.64	0.66	1	267	0	0	0
https://predictomes.org/hsbps/summary/ns555x3	NMDZ1_HUMAN__GRID1_HUMAN__1947aa	Q05586:Q9ULK0	0.5	0.943	364	0.573	1	0.51	0.54	0	297	0	0	0
https://predictomes.org/hsbps/summary/zrthmwf	RAB3B_HUMAN__SYTL5_HUMAN__949aa	P20337:Q8TDW5	0.196	0.943	103	0.919	1	0.78	0.8	1	302	159	0	0
https://predictomes.org/hsbps/summary/b46j9nr	UD3A1_HUMAN__UD110_HUMAN__1053aa	Q6NUS8:Q9HAW8	0.228	0.943	146	0.913	1	0.88	0.88	0	325	0	0	0
https://predictomes.org/hsbps/summary/55i97kq	KCNA1_HUMAN__KCNG1_HUMAN__1008aa	Q09470:Q9UIX4	0.364	0.943	174	0.889	1	0.56	0.59	0	327	0	0	0
https://predictomes.org/hsbps/summary/4ujua00	PKHG3_HUMAN__RAC3_HUMAN__1411aa	A1L390:P60763	0.218	0.943	81	0.951	1	0.92	0.93	1	331	543	0	0
https://predictomes.org/hsbps/summary/0bskgxc	UD16_HUMAN__UD3A1_HUMAN__1055aa	P19224:Q6NUS8	0.4	0.943	139	0.928	1	0.86	0.87	0	340	0	0	0
https://predictomes.org/hsbps/summary/yt89rbv	FMNL1_HUMAN__DAAM2_HUMAN__2168aa	O95466:Q86T65	0.52	0.943	358	0.866	1	0.43	0.45	0	345	0	0	0
https://predictomes.org/hsbps/summary/wvf5r35	BCAR3_HUMAN__PAXI_HUMAN__1416aa	O75815:P49023	0.276	0.943	218	0.679	1	0.48	0.51	1	367	226	0	0
https://predictomes.org/hsbps/summary/fke71g5	SOS1_HUMAN__RIT1_HUMAN__1552aa	Q07889:Q92963	0.272	0.943	214	0.495	0.667	0.75	0.81	1	404	0	0	0
https://predictomes.org/hsbps/summary/lwph4d4	KLH15_HUMAN__KLHL9_HUMAN__1221aa	Q96M94:Q9P2J3	0.124	0.943	160	0.917	1	0.63	0.71	0	438	390	1	0
https://predictomes.org/hsbps/summary/3ftoux8	TBB4A_HUMAN__TBB8_HUMAN__888aa	P04350:Q3ZCM7	0.518	0.943	100	0.857	1	0.72	0.86	0	459	251	1	0
https://predictomes.org/hsbps/summary/yojmiwj	S13A2_HUMAN__S13A3_HUMAN__1194aa	Q13183:Q8WWT9	0.36	0.943	175	0.914	1	0.82	0.82	0	481	215	0	0
https://predictomes.org/hsbps/summary/mog5bez	NEDD8_HUMAN__OTUL_HUMAN__433aa	Q15843:Q96BN8	0.236	0.943	89	0.888	1	0.91	0.92	1	526	292	0	0
https://predictomes.org/hsbps/summary/4p8pwxp	KCNJ6_HUMAN__KCJ12_HUMAN__856aa	P48051:Q14500	0.598	0.943	244	0.921	1	0.51	0.64	0	559	499	0	0
https://predictomes.org/hsbps/summary/tf5xhoc	CEP85_HUMAN__CP131_HUMAN__1845aa	Q6P2H3:Q9UPN4	0.336	0.943	167	0.818	1	0.22	0.26	1	582	165	0	0
https://predictomes.org/hsbps/summary/ez7vcyj	KCNKA_HUMAN__KCNK6_HUMAN__851aa	P57789:Q9Y257	0.124	0.943	363	0.917	1	0.79	0.8	0	606	499	0	0
https://predictomes.org/hsbps/summary/xjsae78	KCNK5_HUMAN__KCNK4_HUMAN__892aa	O95279:Q9NYG8	0.514	0.943	330	0.909	1	0.64	0.66	0	620	499	0	0
https://predictomes.org/hsbps/summary/4n7xil6	CASL_HUMAN__SH2D3_HUMAN__1694aa	Q14511:Q8N5H7	0.55	0.943	87	0.908	1	0.46	0.46	1	691	532	0	0
https://predictomes.org/hsbps/summary/f0thdpx	AINX_HUMAN__K1C25_HUMAN__949aa	Q16352:Q7Z3Z0	0.394	0.942	394	0.92	1	0.33	0.34	0	0	0	0	0
https://predictomes.org/hsbps/summary/65qi4x7	AINX_HUMAN__KRT35_HUMAN__954aa	Q16352:Q92764	0.312	0.942	398	0.916	1	0.32	0.32	0	0	0	0	0
https://predictomes.org/hsbps/summary/i7aiu8a	CRY1_HUMAN__FXL21_HUMAN__1020aa	Q16526:Q9UKT6	0.35	0.942	193	0.772	1	0.84	0.85	1	0	0	0	0
https://predictomes.org/hsbps/summary/bv85kj2	K1C13_HUMAN__K22O_HUMAN__1096aa	P13646:Q01546	0.702	0.942	471	0.823	1	0.33	0.37	0	0	0	0	0
https://predictomes.org/hsbps/summary/ucyoh1f	K1C13_HUMAN__KRT83_HUMAN__951aa	P13646:P78385	0.72	0.942	384	0.908	1	0.29	0.32	0	0	0	0	0
https://predictomes.org/hsbps/summary/nzp4ke8	KRT36_HUMAN__AINX_HUMAN__966aa	O76013:Q16352	0.498	0.942	405	0.931	1	0.32	0.32	0	0	0	0	0
https://predictomes.org/hsbps/summary/xpbtcyv	RDH10_HUMAN__RDHE2_HUMAN__650aa	Q8IZV5:Q8N3Y7	0.52	0.942	230	0.933	1	0.85	0.88	0	0	0	0	0
https://predictomes.org/hsbps/summary/yq0unlx	ZBT8B_HUMAN__PATZ1_HUMAN__1182aa	Q8NAP8:Q9HBE1	0.112	0.942	152	0.84	1	0.34	0.36	0	0	0	0	0
https://predictomes.org/hsbps/summary/qrzl74m	HELT_HUMAN__BHE40_HUMAN__654aa	A6NFD8:O14503	0.478	0.942	149	0.881	1	0.32	0.35	0	167	0	0	0
https://predictomes.org/hsbps/summary/gorvg30	HCN1_HUMAN__KCNH5_HUMAN__1878aa	O60741:Q8NCM2	0.456	0.942	171	0.832	1	0.43	0.49	0	175	0	0	0
https://predictomes.org/hsbps/summary/upcpe9e	UD2B7_HUMAN__UD110_HUMAN__1059aa	P16662:Q9HAW8	0.546	0.942	139	0.964	1	0.9	0.9	0	178	0	1	0
https://predictomes.org/hsbps/summary/d8gv2jo	GG6L4_HUMAN__GG6L9_HUMAN__1006aa	A6NEF3:A6NEM1	0.124	0.942	225	0.745	1	0.31	0.33	0	180	0	0	0
https://predictomes.org/hsbps/summary/cii4zb3	GLRA3_HUMAN__GBRG3_HUMAN__931aa	O75311:Q99928	0.288	0.942	187	0.745	1	0.41	0.67	0	181	0	0	0
https://predictomes.org/hsbps/summary/p49r8aq	FMO4_HUMAN__FMO2_HUMAN__1093aa	P31512:Q99518	0.314	0.942	160	0.929	1	0.91	0.92	0	190	0	0	0
https://predictomes.org/hsbps/summary/zisu26i	KCNV1_HUMAN__KCNG1_HUMAN__1013aa	Q6PIU1:Q9UIX4	0.442	0.942	152	0.879	1	0.57	0.6	0	197	0	0	0
https://predictomes.org/hsbps/summary/vsg4c2w	DHTK1_HUMAN__OGDHL_HUMAN__1929aa	Q96HY7:Q9ULD0	0.27	0.942	387	0.928	1	0.95	0.95	0	204	0	0	0
https://predictomes.org/hsbps/summary/o1f894t	BMP4_HUMAN__GDF6_HUMAN__863aa	P12644:Q6KF10	0.196	0.942	290	0.667	1	0.72	0.75	0	213	0	0	0
https://predictomes.org/hsbps/summary/xms98xz	TBA1A_HUMAN__TBD_HUMAN__904aa	Q71U36:Q9UJT1	0.132	0.942	130	0.915	1	0.83	0.86	0	215	0	0	0
https://predictomes.org/hsbps/summary/nodf5rf	CLCN2_HUMAN__CLCN7_HUMAN__1703aa	P51788:P51798	0.302	0.942	197	0.856	1	0.78	0.8	0	224	0	0	0
https://predictomes.org/hsbps/summary/5g0nof5	GDF10_HUMAN__GDF7_HUMAN__928aa	P55107:Q7Z4P5	0.11	0.942	275	0.673	1	0.65	0.67	0	241	0	0	0
https://predictomes.org/hsbps/summary/z165iam	SRGP2_HUMAN__FCSD2_HUMAN__1811aa	O75044:O94868	0.312	0.942	478	0.886	1	0.54	0.57	0	254	0	0	0
https://predictomes.org/hsbps/summary/sj9k3p6	GOG6D_HUMAN__GOG6A_HUMAN__1386aa	P0CG33:Q9NYA3	0.644	0.942	500	0.913	1	0.31	0.34	0	277	0	0	0
https://predictomes.org/hsbps/summary/lvt5yyr	GPM6A_HUMAN__MYPR_HUMAN__555aa	P51674:P60201	0.613	0.942	118	0.927	1	0.71	0.74	0	277	0	0	0
https://predictomes.org/hsbps/summary/pzw9ciq	DIAP2_HUMAN__FMNL1_HUMAN__2201aa	O60879:O95466	0.474	0.942	357	0.844	1	0.36	0.43	0	344	0	0	0
https://predictomes.org/hsbps/summary/gykdge4	UB2D1_HUMAN__RN166_HUMAN__384aa	P51668:Q96A37	0.382	0.942	118	0.924	1	0.88	0.89	1	366	174	1	0
https://predictomes.org/hsbps/summary/rkpqv0s	NEDD8_HUMAN__OTU6B_HUMAN__374aa	Q15843:Q8N6M0	0.188	0.942	105	0.902	1	0.89	0.9	1	370	292	0	0
https://predictomes.org/hsbps/summary/885k74f	RFX3_HUMAN__RFX6_HUMAN__1677aa	P48380:Q8HWS3	0.404	0.942	94	0.865	1	0.5	0.53	1	371	161	1	0
https://predictomes.org/hsbps/summary/e9k9bsh	MTSS1_HUMAN__BAIP2_HUMAN__1307aa	O43312:Q9UQB8	0.25	0.942	239	0.94	1	0.5	0.51	0	371	0	0	0
https://predictomes.org/hsbps/summary/zoq71l9	FA83H_HUMAN__FA83C_HUMAN__1926aa	Q6ZRV2:Q9BQN1	0.166	0.942	267	0.84	1	0.47	0.49	0	408	0	0	0
https://predictomes.org/hsbps/summary/rm9zoj3	AP2E_HUMAN__AP2B_HUMAN__902aa	Q6VUC0:Q92481	0.562	0.942	208	0.955	1	0.53	0.54	0	426	400	0	0
https://predictomes.org/hsbps/summary/3g2hcc7	AP2A_HUMAN__AP2E_HUMAN__879aa	P05549:Q6VUC0	0.492	0.942	225	0.84	1	0.53	0.54	0	475	400	0	0
https://predictomes.org/hsbps/summary/zjhdai2	TRI27_HUMAN__TRIM9_HUMAN__1223aa	P14373:Q9C026	0.136	0.942	448	0.659	1	0.44	0.47	1	481	165	1	0
https://predictomes.org/hsbps/summary/dwc8xpb	TBA1B_HUMAN__TBCE_HUMAN__978aa	P68363:Q15813	0.132	0.942	132	0.929	1	0.86	0.87	0	531	517	0	0
https://predictomes.org/hsbps/summary/9n32f9e	K1C16_HUMAN__K1C13_HUMAN__931aa	P08779:P13646	0.802	0.942	323	0.798	1	0.3	0.32	0	596	400	0	0
https://predictomes.org/hsbps/summary/1l7rrcp	CRX_HUMAN__IPO13_HUMAN__1262aa	O43186:O94829	0.162	0.942	75	0.862	1	0.83	0.85	1	599	465	0	0
https://predictomes.org/hsbps/summary/t8bgg5n	RBM43_HUMAN__DTX3L_HUMAN__1097aa	Q6ZSC3:Q8TDB6	0.428	0.942	160	0.762	1	0.49	0.52	1	650	610	1	0
https://predictomes.org/hsbps/summary/35cg159	HERP1_HUMAN__DERL2_HUMAN__630aa	Q15011:Q9GZP9	0.666	0.942	147	0.766	1	0.72	0.77	1	669	362	0	0
https://predictomes.org/hsbps/summary/bpzek4t	AL1L1_HUMAN__AL1A1_HUMAN__1403aa	O75891:P00352	0.206	0.941	192	0.97	1	0.92	0.95	0	0	0	0	0
https://predictomes.org/hsbps/summary/opn2htq	CASP9_HUMAN__CASPC_HUMAN__757aa	P55211:Q6UXS9	0.278	0.941	136	0.767	1	0.56	0.67	1	0	0	0	0
https://predictomes.org/hsbps/summary/dte61da	GFAP_HUMAN__K2C71_HUMAN__955aa	P14136:Q3SY84	0.467	0.941	386	0.907	1	0.32	0.33	0	0	0	0	0
https://predictomes.org/hsbps/summary/qybhk9z	GFAP_HUMAN__KRT35_HUMAN__887aa	P14136:Q92764	0.236	0.941	393	0.91	1	0.32	0.32	0	0	0	0	0
https://predictomes.org/hsbps/summary/1hsu8x4	GOG8O_HUMAN__GOG6D_HUMAN__1325aa	A6NCC3:P0CG33	0.092	0.941	390	0.954	1	0.33	0.35	0	0	0	0	0
https://predictomes.org/hsbps/summary/wf0x1jw	JKIP2_HUMAN__JKIP1_HUMAN__1436aa	Q96AA8:Q96N16	0.304	0.941	628	0.789	1	0.28	0.32	0	0	0	0	0
https://predictomes.org/hsbps/summary/l7bsgy5	ZBTB9_HUMAN__ZBT12_HUMAN__932aa	Q96C00:Q9Y330	0.25	0.941	182	0.853	1	0.36	0.42	0	0	0	0	0
https://predictomes.org/hsbps/summary/wp5cui2	KLH23_HUMAN__IPP_HUMAN__1142aa	Q8NBE8:Q9Y573	0.236	0.941	165	0.871	1	0.65	0.76	0	155	0	0	0
https://predictomes.org/hsbps/summary/ni2pjmo	K1C18_HUMAN__DESM_HUMAN__900aa	P05783:P17661	0.424	0.941	385	0.936	1	0.33	0.34	0	208	0	0	0
https://predictomes.org/hsbps/summary/itmjki8	TRIM9_HUMAN__TRIM1_HUMAN__1445aa	Q9C026:Q9UJV3	0.266	0.941	447	0.88	1	0.43	0.49	0	232	0	0	0
https://predictomes.org/hsbps/summary/cs5z92u	GLRA3_HUMAN__GBRA2_HUMAN__915aa	O75311:P47869	0.37	0.941	213	0.717	1	0.43	0.67	0	239	0	0	0
https://predictomes.org/hsbps/summary/p5gwm82	KCNH1_HUMAN__KCNH4_HUMAN__2006aa	O95259:Q9UQ05	0.442	0.941	513	0.486	1	0.52	0.57	1	247	0	0	0
https://predictomes.org/hsbps/summary/wk73mam	GDF11_HUMAN__INHBA_HUMAN__833aa	O95390:P08476	0.154	0.941	229	0.802	1	0.63	0.67	0	268	0	0	0
https://predictomes.org/hsbps/summary/nezyylv	KCNA3_HUMAN__KCNG4_HUMAN__1094aa	P22001:Q8TDN1	0.382	0.941	181	0.882	1	0.56	0.58	0	283	0	0	0
https://predictomes.org/hsbps/summary/dreniet	KCNS1_HUMAN__KCNC2_HUMAN__1164aa	Q96KK3:Q96PR1	0.162	0.941	186	0.928	1	0.56	0.58	0	286	0	0	0
https://predictomes.org/hsbps/summary/pbmx8yy	SNRPA_HUMAN__TOE1_HUMAN__792aa	P09012:Q96GM8	0.148	0.941	51	0.98	1	0.7	0.73	1	331	190	1	0
https://predictomes.org/hsbps/summary/en2eavu	AT1A1_HUMAN__NDRG2_HUMAN__1394aa	P05023:Q9UN36	0.134	0.941	135	0.807	1	0.74	0.76	1	374	307	1	0
https://predictomes.org/hsbps/summary/58z8g5z	SR140_HUMAN__DHX8_HUMAN__2249aa	O15042:Q14562	0.224	0.941	72	0.847	1	0.51	0.57	1	379	161	0	0
https://predictomes.org/hsbps/summary/xfudefj	LDHA_HUMAN__MDHM_HUMAN__670aa	P00338:P40926	0.09	0.941	109	0.948	1	0.79	0.85	1	434	0	0	0
https://predictomes.org/hsbps/summary/xn5k885	KCNG3_HUMAN__KCNG1_HUMAN__949aa	Q8TAE7:Q9UIX4	0.572	0.941	165	0.792	1	0.54	0.58	0	464	0	0	0
https://predictomes.org/hsbps/summary/8hcllqs	LRC8D_HUMAN__LRC8C_HUMAN__1661aa	Q7L1W4:Q8TDW0	0.824	0.941	159	0.839	1	0.62	0.69	0	537	499	0	0
https://predictomes.org/hsbps/summary/fwtjd2b	TRI23_HUMAN__TIF1B_HUMAN__1409aa	P36406:Q13263	0.214	0.941	316	0.734	1	0.33	0.5	1	576	286	0	0
https://predictomes.org/hsbps/summary/igymk52	NMDZ1_HUMAN__GRIK5_HUMAN__1918aa	Q05586:Q16478	0.23	0.941	225	0.924	1	0.53	0.61	0	577	381	0	0
https://predictomes.org/hsbps/summary/xjull2r	MZF1_HUMAN__ZN174_HUMAN__1141aa	P28698:Q15697	0.248	0.941	118	0.924	1	0.33	0.34	1	625	554	0	0
https://predictomes.org/hsbps/summary/vqva93f	ACHB_HUMAN__ACHA5_HUMAN__969aa	P11230:P30532	0.132	0.941	214	0.919	1	0.6	0.65	0	647	540	0	0
https://predictomes.org/hsbps/summary/n9o7s8g	K2C1_HUMAN__K2C3_HUMAN__1272aa	P04264:P12035	0.652	0.941	348	0.676	1	0.26	0.29	0	649	568	0	0
https://predictomes.org/hsbps/summary/om7fztg	KCNK3_HUMAN__KCNK4_HUMAN__787aa	O14649:Q9NYG8	0.156	0.941	323	0.894	1	0.63	0.66	0	684	499	0	0
https://predictomes.org/hsbps/summary/xz38q1g	UDB17_HUMAN__UD2A1_HUMAN__1057aa	O75795:P0DTE4	0.41	0.94	146	0.961	1	0.89	0.9	0	0	0	1	0
https://predictomes.org/hsbps/summary/v2lnvew	DRS7C_HUMAN__DRS7B_HUMAN__637aa	A6NNS2:Q6IAN0	0.376	0.94	179	0.97	1	0.87	0.88	0	0	0	0	0
https://predictomes.org/hsbps/summary/ts572yi	NFL_HUMAN__K1C17_HUMAN__975aa	P07196:Q04695	0.198	0.94	447	0.796	1	0.33	0.33	0	0	0	0	0
https://predictomes.org/hsbps/summary/vqv85f3	TR64B_HUMAN__TR64C_HUMAN__899aa	A6NI03:A6NLI5	0.27	0.94	407	0.921	1	0.78	0.81	0	0	0	0	0
https://predictomes.org/hsbps/summary/5e6korb	UD2A1_HUMAN__UDB10_HUMAN__1055aa	P0DTE4:P36537	0.354	0.94	144	0.972	1	0.88	0.9	0	0	0	0	0
https://predictomes.org/hsbps/summary/a0n7ktt	ZBT34_HUMAN__ZBT20_HUMAN__1241aa	Q8NCN2:Q9HC78	0.094	0.94	138	0.932	1	0.35	0.36	0	0	0	0	0
https://predictomes.org/hsbps/summary/2de31bh	ZNT4_HUMAN__ZNT8_HUMAN__798aa	O14863:Q8IWU4	0.2	0.94	147	0.93	1	0.64	0.67	0	178	0	0	0
https://predictomes.org/hsbps/summary/gw16h0e	FLIP1_HUMAN__CT2NL_HUMAN__1852aa	Q7Z7B0:Q9P2B4	0.092	0.94	344	0.909	1	0.33	0.35	0	204	0	0	0
https://predictomes.org/hsbps/summary/dwi2jtq	ZBT34_HUMAN__KLH21_HUMAN__1097aa	Q8NCN2:Q9UJP4	0.374	0.94	166	0.857	1	0.69	0.73	1	208	165	1	0
https://predictomes.org/hsbps/summary/5t6t0yu	RIOX2_HUMAN__RIOX1_HUMAN__1106aa	Q8IUF8:Q9H6W3	0.138	0.94	233	0.921	1	0.84	0.87	0	211	0	0	0
https://predictomes.org/hsbps/summary/wba93wp	KCNG3_HUMAN__KCNS1_HUMAN__962aa	Q8TAE7:Q96KK3	0.264	0.94	144	0.88	1	0.59	0.59	0	215	0	0	0
https://predictomes.org/hsbps/summary/jqxd7h2	ACTZ_HUMAN__FLII_HUMAN__1645aa	P61163:Q13045	0.118	0.94	144	0.741	1	0.85	0.86	1	232	0	0	0
https://predictomes.org/hsbps/summary/kttomk1	KCNA5_HUMAN__KCNG1_HUMAN__1126aa	P22460:Q9UIX4	0.188	0.94	172	0.891	1	0.58	0.59	0	278	0	0	0
https://predictomes.org/hsbps/summary/nos4pgv	ACHA3_HUMAN__GBRA6_HUMAN__958aa	P32297:Q16445	0.236	0.94	191	0.784	1	0.52	0.7	0	284	0	0	0
https://predictomes.org/hsbps/summary/f7vg4j4	RHOB_HUMAN__RHGBA_HUMAN__1219aa	P62745:Q6P4F7	0.292	0.94	92	0.899	1	0.91	0.92	1	303	161	0	0
https://predictomes.org/hsbps/summary/o6owz1e	C1QT7_HUMAN__C1QT3_HUMAN__535aa	Q9BXJ2:Q9BXJ4	0.168	0.94	362	0.406	1	0.37	0.47	0	314	0	0	0
https://predictomes.org/hsbps/summary/x2as2ho	KCNA2_HUMAN__KCNS2_HUMAN__976aa	P16389:Q9ULS6	0.244	0.94	270	0.543	1	0.49	0.59	0	327	0	0	0
https://predictomes.org/hsbps/summary/xv5mbu6	SH3G3_HUMAN__SHLB1_HUMAN__712aa	Q99963:Q9Y371	0.58	0.94	164	0.89	1	0.62	0.68	0	383	0	0	0
https://predictomes.org/hsbps/summary/ojwk50s	2ABB_HUMAN__FXL16_HUMAN__922aa	Q00005:Q8N461	0.184	0.94	95	0.842	1	0.82	0.83	1	393	0	1	0
https://predictomes.org/hsbps/summary/8z2g57m	DIAP1_HUMAN__FMNL1_HUMAN__2372aa	O60610:O95466	0.426	0.94	360	0.824	1	0.38	0.42	0	394	0	0	0
https://predictomes.org/hsbps/summary/rosezyl	GAS7_HUMAN__FNBP1_HUMAN__1093aa	O60861:Q96RU3	0.248	0.94	302	0.882	1	0.57	0.6	0	404	0	0	0
https://predictomes.org/hsbps/summary/pyir948	RB11A_HUMAN__TBCD5_HUMAN__1011aa	P62491:Q92609	0.23	0.94	111	0.799	1	0.81	0.82	1	412	264	0	0
https://predictomes.org/hsbps/summary/tc2rx7u	KCNA3_HUMAN__KCA10_HUMAN__1086aa	P22001:Q16322	0.39	0.94	304	0.514	1	0.5	0.61	0	437	0	0	0
https://predictomes.org/hsbps/summary/oe9gcmc	KRT36_HUMAN__K1C17_HUMAN__899aa	O76013:Q04695	0.602	0.94	401	0.865	1	0.31	0.33	0	450	421	0	0
https://predictomes.org/hsbps/summary/av627q8	GRIA3_HUMAN__GRIK5_HUMAN__1874aa	P42263:Q16478	0.356	0.94	349	0.865	1	0.48	0.54	0	508	394	0	0
https://predictomes.org/hsbps/summary/d55bppv	CIP4_HUMAN__PPIP2_HUMAN__935aa	Q15642:Q9H939	0.132	0.94	279	0.924	1	0.75	0.77	0	541	0	0	0
https://predictomes.org/hsbps/summary/6wak4nm	KAZRN_HUMAN__LIPB2_HUMAN__1651aa	Q674X7:Q8ND30	0.496	0.94	393	0.477	1	0.39	0.41	0	547	326	0	0
https://predictomes.org/hsbps/summary/zcihml9	KCJ18_HUMAN__KCJ15_HUMAN__808aa	B7U540:Q99712	0.494	0.94	232	0.862	1	0.47	0.61	0	563	499	0	0
https://predictomes.org/hsbps/summary/59b9mt9	CCNK_HUMAN__CDK1_HUMAN__877aa	O75909:P06493	0.158	0.94	68	0.882	1	0.81	0.87	1	576	278	0	0
https://predictomes.org/hsbps/summary/ahrcorv	TACC1_HUMAN__TACC3_HUMAN__1643aa	O75410:Q9Y6A5	0.31	0.94	268	0.943	1	0.32	0.35	0	630	424	0	0
https://predictomes.org/hsbps/summary/e4pr2bv	KCJ18_HUMAN__KCJ10_HUMAN__812aa	B7U540:P78508	0.446	0.94	439	0.51	1	0.51	0.63	0	670	603	1	0
https://predictomes.org/hsbps/summary/hoyupak	GBRP_HUMAN__GBRA3_HUMAN__932aa	O00591:P34903	0.432	0.94	206	0.809	1	0.45	0.66	0	682	582	0	0
https://predictomes.org/hsbps/summary/qoclkr0	M3K15_HUMAN__M3K5_HUMAN__2687aa	Q6ZN16:Q99683	0.31	0.939	390	0.532	1	0.35	0.47	0	0	0	0	0
https://predictomes.org/hsbps/summary/n7rjzal	RAB5C_HUMAN__F91A1_HUMAN__1054aa	P51148:Q658Y4	0.252	0.939	110	0.879	1	0.74	0.77	1	0	0	0	0
https://predictomes.org/hsbps/summary/wu7tcx3	ZBT37_HUMAN__ZBT20_HUMAN__1244aa	Q5TC79:Q9HC78	0.116	0.939	143	0.9	1	0.35	0.39	0	0	0	0	0
https://predictomes.org/hsbps/summary/0qp5qmp	KCNH2_HUMAN__KCNH5_HUMAN__2147aa	Q12809:Q8NCM2	0.338	0.939	248	0.899	1	0.54	0.55	0	153	0	0	0
https://predictomes.org/hsbps/summary/s3kel9l	ZBT11_HUMAN__ZN131_HUMAN__1676aa	O95625:P52739	0.24	0.939	141	0.74	1	0.3	0.32	0	158	0	0	0
https://predictomes.org/hsbps/summary/8wep486	ZBT24_HUMAN__ZBTB3_HUMAN__1271aa	O43167:Q9H5J0	0.204	0.939	132	0.922	1	0.34	0.36	1	159	0	1	0
https://predictomes.org/hsbps/summary/2ei31ln	ZBT8B_HUMAN__ZBT26_HUMAN__936aa	Q8NAP8:Q9HCK0	0.12	0.939	193	0.755	1	0.37	0.52	0	159	0	0	0
https://predictomes.org/hsbps/summary/fzhss93	N4BP3_HUMAN__LZTS3_HUMAN__1217aa	O15049:O60299	0.452	0.939	306	0.867	1	0.28	0.3	0	166	0	0	0
https://predictomes.org/hsbps/summary/663yrcn	GDF9_HUMAN__BMP3_HUMAN__926aa	O60383:P12645	0.14	0.939	276	0.686	1	0.58	0.64	0	178	0	0	0
https://predictomes.org/hsbps/summary/f614rvm	K2C8_HUMAN__K1C12_HUMAN__977aa	P05787:Q99456	0.49	0.939	391	0.912	1	0.31	0.32	0	201	0	0	0
https://predictomes.org/hsbps/summary/39ddc00	ZKSC8_HUMAN__ZN215_HUMAN__1095aa	Q15776:Q9UL58	0.306	0.939	111	0.943	1	0.3	0.33	1	204	204	1	0
https://predictomes.org/hsbps/summary/xbdsis9	KCNG3_HUMAN__KCND3_HUMAN__1091aa	Q8TAE7:Q9UK17	0.126	0.939	185	0.888	1	0.62	0.64	0	219	0	0	0
https://predictomes.org/hsbps/summary/g614a6h	NUCG_HUMAN__EXOG_HUMAN__665aa	Q14249:Q9Y2C4	0.342	0.939	196	0.966	1	0.8	0.8	0	238	0	0	0
https://predictomes.org/hsbps/summary/oi9p5ta	CAPZB_HUMAN__CRCDL_HUMAN__1234aa	P47756:Q6NV74	0.45	0.939	130	0.7	1	0.86	0.88	1	275	190	1	0
https://predictomes.org/hsbps/summary/jshbfkd	PLXC1_HUMAN__RASK_HUMAN__1757aa	O60486:P01116	0.36	0.939	137	0.818	1	0.78	0.88	1	294	175	0	0
https://predictomes.org/hsbps/summary/wa2og9j	UB2L3_HUMAN__RN114_HUMAN__382aa	P68036:Q9Y508	0.178	0.939	75	0.836	1	0.84	0.86	1	321	219	0	0
https://predictomes.org/hsbps/summary/ebmpzqv	KCNA5_HUMAN__KCNC4_HUMAN__1248aa	P22460:Q03721	0.478	0.939	231	0.517	1	0.37	0.5	0	342	0	0	0
https://predictomes.org/hsbps/summary/v4n54yj	BRD4_HUMAN__IMA1_HUMAN__1891aa	O60885:P52292	0.152	0.939	49	0.905	1	0.72	0.77	1	344	292	0	0
https://predictomes.org/hsbps/summary/qexn5jy	ADA23_HUMAN__ADA11_HUMAN__1601aa	O75077:O75078	0.622	0.939	272	0.558	1	0.43	0.48	1	345	202	1	0
https://predictomes.org/hsbps/summary/gzd6lwf	TRI46_HUMAN__TRI36_HUMAN__1487aa	Q7Z4K8:Q9NQ86	0.11	0.939	613	0.926	1	0.51	0.54	0	375	0	0	0
https://predictomes.org/hsbps/summary/d8mbyq3	ACDSB_HUMAN__ACADV_HUMAN__1087aa	P45954:P49748	0.26	0.939	203	0.869	1	0.77	0.86	0	395	0	0	0
https://predictomes.org/hsbps/summary/g5itdoi	K2C6A_HUMAN__K22O_HUMAN__1202aa	P02538:Q01546	0.788	0.939	356	0.794	1	0.28	0.3	0	429	400	0	0
https://predictomes.org/hsbps/summary/hayv18t	RTN2_HUMAN__RTN3_HUMAN__1577aa	O75298:O95197	0.671	0.939	159	0.889	1	0.36	0.39	1	434	223	1	0
https://predictomes.org/hsbps/summary/p2625wx	TBB3_HUMAN__TBB8_HUMAN__894aa	Q13509:Q3ZCM7	0.646	0.939	191	0.469	0.667	0.77	0.85	0	459	251	1	0
https://predictomes.org/hsbps/summary/ckmv9ri	ACADV_HUMAN__ACAD9_HUMAN__1276aa	P49748:Q9H845	0.586	0.939	339	0.964	1	0.92	0.92	0	462	203	0	0
https://predictomes.org/hsbps/summary/ycmdbgv	K2C75_HUMAN__KRT85_HUMAN__1058aa	O95678:P78386	0.754	0.939	372	0.86	1	0.27	0.3	0	482	400	0	0
https://predictomes.org/hsbps/summary/wo4csod	PPIP1_HUMAN__FBP1L_HUMAN__1021aa	O43586:Q5T0N5	0.208	0.939	293	0.951	1	0.64	0.65	0	490	0	0	0
https://predictomes.org/hsbps/summary/3606sr2	BMP2_HUMAN__BMP3_HUMAN__868aa	P12643:P12645	0.092	0.939	127	0.882	1	0.61	0.72	0	505	0	0	0
https://predictomes.org/hsbps/summary/bii2qak	IVD_HUMAN__ACAD8_HUMAN__841aa	P26440:Q9UKU7	0.52	0.939	121	0.967	1	0.81	0.89	0	514	0	0	0
https://predictomes.org/hsbps/summary/jpbtbgx	K2C6B_HUMAN__K22E_HUMAN__1203aa	P04259:P35908	0.43	0.939	327	0.857	1	0.27	0.28	0	518	475	0	0
https://predictomes.org/hsbps/summary/1ht3pev	ZSWM4_HUMAN__ZSWM5_HUMAN__2174aa	Q9H7M6:Q9P217	0.282	0.939	173	0.934	1	0.48	0.58	0	550	540	0	0
https://predictomes.org/hsbps/summary/i2pnd2a	KCJ12_HUMAN__KCJ16_HUMAN__851aa	Q14500:Q9NPI9	0.418	0.939	235	0.928	1	0.49	0.59	0	570	499	0	0
https://predictomes.org/hsbps/summary/4axfa3x	SCNNB_HUMAN__ASIC2_HUMAN__1152aa	P51168:Q16515	0.28	0.939	177	0.889	1	0.68	0.69	0	578	366	0	0
https://predictomes.org/hsbps/summary/ocwf64o	GBRB1_HUMAN__GBRR2_HUMAN__939aa	P18505:P28476	0.454	0.939	200	0.715	1	0.37	0.58	0	617	540	0	0
https://predictomes.org/hsbps/summary/p3j3zsx	GBRA3_HUMAN__GBRA2_HUMAN__943aa	P34903:P47869	0.634	0.939	205	0.657	1	0.4	0.58	0	622	540	0	0
https://predictomes.org/hsbps/summary/z8eryxr	ZFYV9_HUMAN__PP1B_HUMAN__1752aa	O95405:P62140	0.324	0.939	78	0.944	1	0.83	0.86	1	668	520	1	0
https://predictomes.org/hsbps/summary/oeb537g	KCNKA_HUMAN__KCNKD_HUMAN__946aa	P57789:Q9HB14	0.152	0.939	339	0.959	1	0.66	0.67	0	672	499	0	0
https://predictomes.org/hsbps/summary/5b27mm8	KT33B_HUMAN__K1H1_HUMAN__820aa	Q14525:Q15323	0.72	0.939	395	0.891	1	0.33	0.33	0	687	400	0	0
https://predictomes.org/hsbps/summary/bbm5hwu	NHS_HUMAN__ABI2_HUMAN__2164aa	Q6T4R5:Q9NYB9	0.302	0.939	191	0.745	1	0.37	0.4	1	695	472	1	0
https://predictomes.org/hsbps/summary/w1tmqya	CTGE9_HUMAN__CTGE8_HUMAN__1554aa	A4FU28:P0CG41	0.612	0.938	449	0.758	1	0.25	0.3	0	0	0	0	0
https://predictomes.org/hsbps/summary/nzp5z8s	DESM_HUMAN__K1C12_HUMAN__964aa	P17661:Q99456	0.268	0.938	390	0.886	1	0.31	0.32	0	0	0	0	0
https://predictomes.org/hsbps/summary/7qdrbdc	DESM_HUMAN__K1C25_HUMAN__920aa	P17661:Q7Z3Z0	0.268	0.938	369	0.934	1	0.32	0.33	0	0	0	0	0
https://predictomes.org/hsbps/summary/70a7724	DESM_HUMAN__K2C71_HUMAN__993aa	P17661:Q3SY84	0.568	0.938	428	0.827	1	0.31	0.33	0	0	0	0	0
https://predictomes.org/hsbps/summary/21s20pv	GOG6C_HUMAN__GOG8H_HUMAN__1325aa	A6NDK9:P0CJ92	0.1	0.938	396	0.949	1	0.34	0.37	0	0	0	0	0
https://predictomes.org/hsbps/summary/7yi6rub	KLH26_HUMAN__GAN_HUMAN__1212aa	Q53HC5:Q9H2C0	0.094	0.938	140	0.952	1	0.68	0.77	0	0	0	0	0
https://predictomes.org/hsbps/summary/da4xctj	NODAL_HUMAN__GDF15_HUMAN__655aa	Q96S42:Q99988	0.104	0.938	198	0.852	1	0.7	0.73	0	0	0	0	0
https://predictomes.org/hsbps/summary/rf0ipsu	SEM3E_HUMAN__SEM3A_HUMAN__1546aa	O15041:Q14563	0.4	0.938	132	0.917	1	0.78	0.79	0	0	0	0	0
https://predictomes.org/hsbps/summary/zris8jv	SL9A9_HUMAN__SL9A7_HUMAN__1370aa	Q8IVB4:Q96T83	0.556	0.938	342	0.837	1	0.72	0.75	0	0	0	0	0
https://predictomes.org/hsbps/summary/2dvnpqx	SRGP2_HUMAN__RHG04_HUMAN__2017aa	O75044:P98171	0.14	0.938	610	0.887	1	0.54	0.68	0	0	0	0	0
https://predictomes.org/hsbps/summary/xya6d5g	UD16_HUMAN__UDB28_HUMAN__1061aa	P19224:Q9BY64	0.408	0.938	137	0.973	1	0.88	0.89	0	0	0	0	0
https://predictomes.org/hsbps/summary/emjv2se	GBRP_HUMAN__GLRB_HUMAN__937aa	O00591:P48167	0.344	0.938	326	0.479	1	0.5	0.69	0	167	0	0	0
https://predictomes.org/hsbps/summary/artx5hh	GDF1_HUMAN__GDF5_HUMAN__873aa	P27539:P43026	0.336	0.938	253	0.903	1	0.68	0.75	0	167	0	0	0
https://predictomes.org/hsbps/summary/9911d87	GNAT2_HUMAN__GPSM3_HUMAN__514aa	P19087:Q9Y4H4	0.236	0.938	139	0.813	1	0.72	0.8	1	183	165	1	0
https://predictomes.org/hsbps/summary/1jsl38d	GDF1_HUMAN__GDF6_HUMAN__827aa	P27539:Q6KF10	0.12	0.938	264	0.659	1	0.6	0.76	0	185	0	0	0
https://predictomes.org/hsbps/summary/bzt79hj	RAC1_HUMAN__TBCD5_HUMAN__987aa	P63000:Q92609	0.338	0.938	98	0.81	1	0.86	0.9	1	192	184	0	0
https://predictomes.org/hsbps/summary/xmcffec	KCNG4_HUMAN__KCNS2_HUMAN__996aa	Q8TDN1:Q9ULS6	0.424	0.938	111	0.949	1	0.53	0.55	0	199	0	0	0
https://predictomes.org/hsbps/summary/35b0xmu	SORC1_HUMAN__SORC2_HUMAN__2327aa	Q8WY21:Q96PQ0	0.432	0.938	173	0.854	1	0.66	0.69	0	200	0	0	0
https://predictomes.org/hsbps/summary/gsirpom	BFSP1_HUMAN__K1H1_HUMAN__1081aa	Q12934:Q15323	0.254	0.938	438	0.786	1	0.33	0.45	1	213	161	1	0
https://predictomes.org/hsbps/summary/tayn5ki	S13A3_HUMAN__S13A4_HUMAN__1228aa	Q8WWT9:Q9UKG4	0.42	0.938	166	0.908	1	0.77	0.8	0	226	0	0	0
https://predictomes.org/hsbps/summary/h2p0oy2	KCNH1_HUMAN__KCNH2_HUMAN__2148aa	O95259:Q12809	0.478	0.938	246	0.901	1	0.5	0.55	0	253	0	0	0
https://predictomes.org/hsbps/summary/gon55dl	TBG1_HUMAN__TBB1_HUMAN__902aa	P23258:Q9H4B7	0.204	0.938	199	0.479	0.667	0.64	0.84	1	256	163	0	0
https://predictomes.org/hsbps/summary/bboivpy	M4K2_HUMAN__M4K1_HUMAN__1653aa	Q12851:Q92918	0.64	0.938	145	0.901	1	0.39	0.44	0	259	0	0	0
https://predictomes.org/hsbps/summary/1vv9n55	GAPD1_HUMAN__RAB35_HUMAN__1679aa	Q14C86:Q15286	0.202	0.938	111	0.91	1	0.81	0.86	1	271	181	0	0
https://predictomes.org/hsbps/summary/jlkiltl	NDST3_HUMAN__NDST4_HUMAN__1745aa	O95803:Q9H3R1	0.868	0.938	91	0.857	1	0.77	0.81	1	307	237	1	0
https://predictomes.org/hsbps/summary/9lhnxle	KCNA4_HUMAN__KCNF1_HUMAN__1147aa	P22459:Q9H3M0	0.15	0.938	153	0.926	1	0.63	0.65	0	318	0	0	0
https://predictomes.org/hsbps/summary/ee7py66	RAB5C_HUMAN__TBC15_HUMAN__907aa	P51148:Q8TC07	0.128	0.938	81	0.947	1	0.78	0.79	1	327	229	0	0
https://predictomes.org/hsbps/summary/6lb1zrx	MYC_HUMAN__NF2L1_HUMAN__1226aa	P01106:Q14494	0.222	0.938	98	0.963	1	0.31	0.32	1	333	0	0	0
https://predictomes.org/hsbps/summary/zsuigvj	KRT36_HUMAN__K1C18_HUMAN__897aa	O76013:P05783	0.418	0.938	406	0.887	1	0.33	0.34	0	429	421	0	0
https://predictomes.org/hsbps/summary/odjaxdd	KCNB1_HUMAN__KCNC2_HUMAN__1496aa	Q14721:Q96PR1	0.296	0.938	188	0.911	1	0.41	0.47	0	470	0	0	0
https://predictomes.org/hsbps/summary/8nburt0	NF2L1_HUMAN__BACH2_HUMAN__1613aa	Q14494:Q9BYV9	0.358	0.938	149	0.716	1	0.3	0.36	1	473	342	1	0
https://predictomes.org/hsbps/summary/18g9h60	KCNG3_HUMAN__KCNG4_HUMAN__955aa	Q8TAE7:Q8TDN1	0.306	0.938	162	0.796	1	0.52	0.56	0	486	0	0	0
https://predictomes.org/hsbps/summary/8toxwsi	RHG32_HUMAN__RHOJ_HUMAN__2301aa	A7KAX9:Q9H4E5	0.444	0.938	122	0.836	1	0.86	0.88	1	496	0	0	0
https://predictomes.org/hsbps/summary/i1p2gur	K2C75_HUMAN__K2C71_HUMAN__1074aa	O95678:Q3SY84	0.878	0.938	399	0.715	1	0.27	0.29	0	511	400	0	0
https://predictomes.org/hsbps/summary/ejf9qne	K22E_HUMAN__K2C6C_HUMAN__1203aa	P35908:P48668	0.704	0.938	330	0.804	1	0.27	0.28	0	518	475	0	0
https://predictomes.org/hsbps/summary/vn4hsbv	GOG8A_HUMAN__GOG8B_HUMAN__1234aa	A7E2F4:A8MQT2	0.316	0.938	424	0.807	1	0.29	0.32	0	543	0	0	0
https://predictomes.org/hsbps/summary/qw7jo3m	RS27A_HUMAN__UCHL5_HUMAN__485aa	P62979:Q9Y5K5	0.098	0.938	116	0.951	1	0.77	0.81	0	555	698	0	0
https://predictomes.org/hsbps/summary/lw7tce6	KCJ18_HUMAN__KCNJ9_HUMAN__826aa	B7U540:Q92806	0.472	0.938	246	0.901	1	0.52	0.65	0	574	499	0	0
https://predictomes.org/hsbps/summary/8vm5skj	GBRD_HUMAN__GBRR2_HUMAN__917aa	O14764:P28476	0.556	0.938	313	0.454	1	0.43	0.64	0	590	540	0	0
https://predictomes.org/hsbps/summary/s9c1yv0	KCNA2_HUMAN__KCNC1_HUMAN__1010aa	P16389:P48547	0.556	0.938	294	0.514	1	0.47	0.57	0	621	0	0	0
https://predictomes.org/hsbps/summary/mi020f7	TR49B_HUMAN__TR49C_HUMAN__904aa	A6NDI0:P0CI26	0.27	0.938	400	0.947	1	0.79	0.81	0	642	0	0	0
https://predictomes.org/hsbps/summary/lnybsd1	GBRR2_HUMAN__GBRA4_HUMAN__1019aa	P28476:P48169	0.546	0.938	203	0.869	1	0.51	0.68	0	682	586	0	0
https://predictomes.org/hsbps/summary/ztorbqk	CC85C_HUMAN__KRT38_HUMAN__875aa	A6NKD9:O76015	0.174	0.937	104	0.853	1	0.32	0.34	1	0	0	1	0
https://predictomes.org/hsbps/summary/hpy2she	VHL_HUMAN__PHOCN_HUMAN__438aa	P40337:Q9Y3A3	0.122	0.937	40	0.917	1	0.58	0.67	1	0	0	1	0
https://predictomes.org/hsbps/summary/n8bqvfs	K1C13_HUMAN__PERI_HUMAN__928aa	P13646:P41219	0.518	0.937	379	0.924	1	0.32	0.32	0	0	0	0	0
https://predictomes.org/hsbps/summary/l4rbjnp	K1C15_HUMAN__AINX_HUMAN__955aa	P19012:Q16352	0.314	0.937	397	0.93	1	0.32	0.33	0	0	0	0	0
https://predictomes.org/hsbps/summary/39bx4a0	KRT36_HUMAN__VIME_HUMAN__933aa	O76013:P08670	0.452	0.937	429	0.886	1	0.31	0.32	0	0	0	0	0
https://predictomes.org/hsbps/summary/ej3dg3v	PERI_HUMAN__K1C12_HUMAN__964aa	P41219:Q99456	0.22	0.937	410	0.888	1	0.32	0.33	0	0	0	0	0
https://predictomes.org/hsbps/summary/7lk76aq	T150C_HUMAN__DRAM2_HUMAN__515aa	B9EJG8:Q6UX65	0.362	0.937	104	0.949	1	0.85	0.85	0	0	0	0	0
https://predictomes.org/hsbps/summary/hs2t9xb	TR49B_HUMAN__TRI51_HUMAN__904aa	A6NDI0:Q9BSJ1	0.196	0.937	387	0.944	1	0.78	0.79	0	0	0	0	0
https://predictomes.org/hsbps/summary/wx5vwfa	TR49C_HUMAN__TRI51_HUMAN__904aa	P0CI26:Q9BSJ1	0.198	0.937	395	0.933	1	0.78	0.8	0	0	0	0	0
https://predictomes.org/hsbps/summary/gyfmiuw	TRI49_HUMAN__TRI51_HUMAN__904aa	P0CI25:Q9BSJ1	0.188	0.937	387	0.947	1	0.78	0.79	0	0	0	0	0
https://predictomes.org/hsbps/summary/38o2gb9	TRI64_HUMAN__TR64C_HUMAN__899aa	A6NGJ6:A6NLI5	0.254	0.937	408	0.927	1	0.79	0.81	0	0	0	0	0
https://predictomes.org/hsbps/summary/d8qwufd	UD16_HUMAN__UDB10_HUMAN__1060aa	P19224:P36537	0.428	0.937	140	0.971	1	0.89	0.89	0	160	0	0	0
https://predictomes.org/hsbps/summary/irbbef0	CAN12_HUMAN__CAN11_HUMAN__1458aa	Q6ZSI9:Q9UMQ6	0.552	0.937	184	0.81	1	0.59	0.6	1	167	0	0	0
https://predictomes.org/hsbps/summary/yksbryc	RAB25_HUMAN__TBD2B_HUMAN__1176aa	P57735:Q9UPU7	0.198	0.937	106	0.874	1	0.78	0.81	1	167	0	0	0
https://predictomes.org/hsbps/summary/1jr8mfz	K2C6A_HUMAN__K1C12_HUMAN__1058aa	P02538:Q99456	0.88	0.937	504	0.768	1	0.31	0.35	0	168	0	0	0
https://predictomes.org/hsbps/summary/eelhmee	CGT_HUMAN__UD3A1_HUMAN__1064aa	Q16880:Q6NUS8	0.466	0.937	125	0.955	1	0.86	0.87	0	192	0	0	0
https://predictomes.org/hsbps/summary/ck96yug	RHG10_HUMAN__DP13A_HUMAN__1495aa	A1A4S6:Q9UKG1	0.246	0.937	392	0.889	1	0.57	0.6	0	199	0	0	0
https://predictomes.org/hsbps/summary/9prqxg8	KCNC4_HUMAN__KCNG3_HUMAN__1071aa	Q03721:Q8TAE7	0.222	0.937	193	0.895	1	0.62	0.64	0	220	0	0	0
https://predictomes.org/hsbps/summary/3b9f7d0	FA83G_HUMAN__FA83A_HUMAN__1257aa	A6ND36:Q86UY5	0.098	0.937	240	0.885	1	0.65	0.65	0	234	0	0	0
https://predictomes.org/hsbps/summary/t9czz41	NFYB_HUMAN__H2B1D_HUMAN__333aa	P25208:P58876	0.112	0.937	174	0.875	1	0.61	0.66	0	245	0	0	0
https://predictomes.org/hsbps/summary/u3ne5q0	GBRB1_HUMAN__ACHB4_HUMAN__972aa	P18505:P30926	0.106	0.937	203	0.846	1	0.58	0.63	0	247	0	0	0
https://predictomes.org/hsbps/summary/mnzvob3	RAC1_HUMAN__SIPA1_HUMAN__1234aa	P63000:Q96FS4	0.262	0.937	102	0.84	1	0.74	0.79	1	272	0	0	0
https://predictomes.org/hsbps/summary/87t9o2k	KCNC1_HUMAN__KCNG4_HUMAN__1030aa	P48547:Q8TDN1	0.16	0.937	183	0.914	1	0.56	0.58	0	278	0	0	0
https://predictomes.org/hsbps/summary/fh41dm8	GDF9_HUMAN__BMP10_HUMAN__878aa	O60383:O95393	0.104	0.937	272	0.827	1	0.62	0.67	0	279	0	0	0
https://predictomes.org/hsbps/summary/858m82i	U17L5_HUMAN__UBB_HUMAN__759aa	A8MUK1:P0CG47	0.196	0.937	169	0.903	1	0.58	0.59	0	282	152	0	0
https://predictomes.org/hsbps/summary/2twz94n	KCNC2_HUMAN__KCNF1_HUMAN__1132aa	Q96PR1:Q9H3M0	0.118	0.937	193	0.945	1	0.65	0.66	0	283	0	0	0
https://predictomes.org/hsbps/summary/mcd7hwt	KCA10_HUMAN__KCNG1_HUMAN__1024aa	Q16322:Q9UIX4	0.528	0.937	174	0.908	1	0.56	0.59	0	285	0	0	0
https://predictomes.org/hsbps/summary/fah23yt	UD11_HUMAN__UD3A1_HUMAN__1056aa	P22309:Q6NUS8	0.244	0.937	140	0.948	1	0.88	0.88	0	315	0	0	0
https://predictomes.org/hsbps/summary/vjmrymt	DIAP2_HUMAN__DAAM2_HUMAN__2169aa	O60879:Q86T65	0.45	0.937	598	0.838	1	0.4	0.44	0	317	0	0	0
https://predictomes.org/hsbps/summary/r219ww5	PDE4A_HUMAN__PDE1C_HUMAN__1595aa	P27815:Q14123	0.088	0.937	169	0.844	1	0.59	0.62	0	320	0	0	0
https://predictomes.org/hsbps/summary/0u8zc6v	KCNA2_HUMAN__KCNF1_HUMAN__993aa	P16389:Q9H3M0	0.162	0.937	150	0.942	1	0.61	0.64	0	325	0	0	0
https://predictomes.org/hsbps/summary/q791oip	RAC3_HUMAN__PKHG4_HUMAN__1383aa	P60763:Q58EX7	0.262	0.937	94	0.908	1	0.9	0.91	1	334	557	0	0
https://predictomes.org/hsbps/summary/3m4pxyo	CDK2_HUMAN__CCNJL_HUMAN__733aa	P24941:Q8IV13	0.27	0.937	117	0.781	1	0.86	0.89	1	373	0	0	0
https://predictomes.org/hsbps/summary/9p3dg93	KLH15_HUMAN__GAN_HUMAN__1201aa	Q96M94:Q9H2C0	0.366	0.937	147	0.927	1	0.68	0.73	0	400	360	0	0
https://predictomes.org/hsbps/summary/000kri7	H2B1K_HUMAN__DPOE4_HUMAN__243aa	O60814:Q9NR33	0.108	0.937	170	0.886	1	0.63	0.67	0	405	0	0	0
https://predictomes.org/hsbps/summary/a3a6xfd	MTP_HUMAN__PDIA2_HUMAN__1419aa	P55157:Q13087	0.282	0.937	131	0.885	1	0.8	0.84	1	420	292	0	0
https://predictomes.org/hsbps/summary/h2oopio	RHOG_HUMAN__DNMBP_HUMAN__1768aa	P84095:Q6XZF7	0.23	0.937	89	0.963	1	0.91	0.93	1	454	198	0	0
https://predictomes.org/hsbps/summary/3pev2sf	KRT36_HUMAN__K1C13_HUMAN__925aa	O76013:P13646	0.614	0.937	380	0.898	1	0.31	0.31	0	457	421	0	0
https://predictomes.org/hsbps/summary/thn4f0i	RAC1_HUMAN__DNMBP_HUMAN__1769aa	P63000:Q6XZF7	0.284	0.937	165	0.737	1	0.9	0.92	1	461	276	0	0
https://predictomes.org/hsbps/summary/86chken	RAC3_HUMAN__DNMBP_HUMAN__1769aa	P60763:Q6XZF7	0.34	0.937	168	0.73	1	0.91	0.92	1	461	276	0	0
https://predictomes.org/hsbps/summary/bq2gwh3	RAC1_HUMAN__DAAM1_HUMAN__1270aa	P63000:Q9Y4D1	0.29	0.937	132	0.813	1	0.86	0.91	1	471	222	0	0
https://predictomes.org/hsbps/summary/pgmcrru	GRIK5_HUMAN__GRID1_HUMAN__1989aa	Q16478:Q9ULK0	0.316	0.937	360	0.857	1	0.51	0.53	0	479	0	0	0
https://predictomes.org/hsbps/summary/jhdgpem	GRIA4_HUMAN__GRIK5_HUMAN__1882aa	P48058:Q16478	0.468	0.937	457	0.613	1	0.49	0.53	0	526	394	0	0
https://predictomes.org/hsbps/summary/tpo0r5w	RNF4_HUMAN__UBE2T_HUMAN__387aa	P78317:Q9NPD8	0.176	0.937	46	0.971	1	0.68	0.7	1	537	229	0	0
https://predictomes.org/hsbps/summary/ocfuobk	CO4A1_HUMAN__CO4A5_HUMAN__3354aa	P02462:P29400	0.849	0.937	346	0.483	1	0.32	0.34	0	608	540	0	0
https://predictomes.org/hsbps/summary/zh8u8k0	K2C6A_HUMAN__K2C1_HUMAN__1208aa	P02538:P04264	0.734	0.937	325	0.729	1	0.26	0.3	0	628	490	0	0
https://predictomes.org/hsbps/summary/e4xugmb	RAC1_HUMAN__GDIR3_HUMAN__417aa	P63000:Q99819	0.484	0.937	127	0.774	1	0.85	0.88	1	633	354	1	0
https://predictomes.org/hsbps/summary/n4qu2pw	KRT86_HUMAN__KRT81_HUMAN__991aa	O43790:Q14533	0.68	0.937	390	0.807	1	0.27	0.29	0	693	400	0	0
https://predictomes.org/hsbps/summary/sjuk9a9	AINX_HUMAN__K2C71_HUMAN__1022aa	Q16352:Q3SY84	0.606	0.936	390	0.909	1	0.3	0.31	0	0	0	0	0
https://predictomes.org/hsbps/summary/gwzr2nc	DP13A_HUMAN__RHG26_HUMAN__1523aa	Q9UKG1:Q9UNA1	0.098	0.936	392	0.878	1	0.52	0.54	0	0	0	0	0
https://predictomes.org/hsbps/summary/9gfw5y6	DUS1_HUMAN__MK10_HUMAN__831aa	P28562:P53779	0.244	0.936	128	0.732	1	0.74	0.76	1	0	0	0	0
https://predictomes.org/hsbps/summary/7fhl701	GOG8N_HUMAN__GOG6A_HUMAN__1325aa	F8WBI6:Q9NYA3	0.096	0.936	396	0.947	1	0.33	0.35	0	0	0	0	0
https://predictomes.org/hsbps/summary/bj09a9c	K1C13_HUMAN__AINX_HUMAN__957aa	P13646:Q16352	0.332	0.936	398	0.924	1	0.32	0.33	0	0	0	0	0
https://predictomes.org/hsbps/summary/3wtqi7m	K1C16_HUMAN__GFAP_HUMAN__905aa	P08779:P14136	0.252	0.936	386	0.923	1	0.31	0.32	0	0	0	0	0
https://predictomes.org/hsbps/summary/8dq231v	KCNJ5_HUMAN__KCNJ8_HUMAN__843aa	P48544:Q15842	0.212	0.936	241	0.925	1	0.54	0.63	0	0	0	0	0
https://predictomes.org/hsbps/summary/aznhvrv	MATR3_HUMAN__SCC4_HUMAN__1460aa	P43243:Q9Y6X3	0.232	0.936	232	0.68	1	0.62	0.67	1	0	0	0	0
https://predictomes.org/hsbps/summary/94vkm6n	PPAL_HUMAN__PPAT_HUMAN__849aa	P11117:Q9BZG2	0.22	0.936	106	0.906	1	0.81	0.81	0	0	0	0	0
https://predictomes.org/hsbps/summary/c6og4gl	TR43B_HUMAN__TR64B_HUMAN__895aa	A6NCK2:A6NI03	0.14	0.936	419	0.912	1	0.77	0.79	0	0	0	0	0
https://predictomes.org/hsbps/summary/6bgjrkt	UD2A1_HUMAN__CGT_HUMAN__1068aa	P0DTE4:Q16880	0.326	0.936	125	0.968	1	0.85	0.85	0	0	0	0	0
https://predictomes.org/hsbps/summary/x4yasdf	ATTY_HUMAN__KAT1_HUMAN__876aa	P17735:Q16773	0.126	0.936	196	0.893	1	0.89	0.92	0	161	0	0	0
https://predictomes.org/hsbps/summary/naz5oop	TRIM3_HUMAN__LIN41_HUMAN__1612aa	O75382:Q2Q1W2	0.284	0.936	406	0.908	1	0.41	0.43	0	180	0	0	0
https://predictomes.org/hsbps/summary/zwswr1x	GBRR1_HUMAN__GLRB_HUMAN__976aa	P24046:P48167	0.498	0.936	356	0.403	1	0.39	0.58	0	196	0	0	0
https://predictomes.org/hsbps/summary/rya77nx	NDST1_HUMAN__NDST4_HUMAN__1754aa	P52848:Q9H3R1	0.81	0.936	95	0.825	1	0.77	0.8	1	197	173	1	0
https://predictomes.org/hsbps/summary/hx50ttt	UD2B7_HUMAN__UD14_HUMAN__1063aa	P16662:P22310	0.41	0.936	138	0.978	1	0.89	0.9	0	197	0	1	0
https://predictomes.org/hsbps/summary/ce648zj	SYNEM_HUMAN__K1C19_HUMAN__1965aa	O15061:P08727	0.294	0.936	417	0.922	1	0.4	0.41	1	197	0	0	0
https://predictomes.org/hsbps/summary/4zu8mwi	PP1B_HUMAN__PLCL2_HUMAN__1454aa	P62140:Q9UPR0	0.284	0.936	126	0.799	1	0.85	0.87	1	203	0	1	0
https://predictomes.org/hsbps/summary/gokp4p9	KLH14_HUMAN__KLH13_HUMAN__1283aa	Q9P2G3:Q9P2N7	0.558	0.936	52	0.936	1	0.73	0.76	1	210	165	1	0
https://predictomes.org/hsbps/summary/rz6ekbr	KLH14_HUMAN__KLHL9_HUMAN__1245aa	Q9P2G3:Q9P2J3	0.718	0.936	52	0.917	1	0.77	0.79	1	210	165	1	0
https://predictomes.org/hsbps/summary/xhgjpti	TRI18_HUMAN__TRIM9_HUMAN__1377aa	O15344:Q9C026	0.344	0.936	467	0.892	1	0.45	0.54	0	219	0	0	0
https://predictomes.org/hsbps/summary/w7mo5zt	TGO1_HUMAN__CTGE2_HUMAN__2652aa	Q5JRA6:Q96RT6	0.234	0.936	658	0.882	1	0.37	0.4	1	234	0	1	0
https://predictomes.org/hsbps/summary/4r1svvy	KCNA4_HUMAN__KCNG2_HUMAN__1119aa	P22459:Q9UJ96	0.434	0.936	179	0.873	1	0.6	0.62	0	251	0	0	0
https://predictomes.org/hsbps/summary/7ouoyy5	KCNA3_HUMAN__KCNS2_HUMAN__1052aa	P22001:Q9ULS6	0.206	0.936	273	0.554	1	0.47	0.6	0	252	0	0	0
https://predictomes.org/hsbps/summary/e373dip	KCNF1_HUMAN__KCND1_HUMAN__1141aa	Q9H3M0:Q9NSA2	0.372	0.936	185	0.914	1	0.65	0.65	0	256	0	0	0
https://predictomes.org/hsbps/summary/2f1565c	KCNA7_HUMAN__KCNF1_HUMAN__950aa	Q96RP8:Q9H3M0	0.338	0.936	160	0.894	1	0.62	0.62	0	257	0	0	0
https://predictomes.org/hsbps/summary/2oz5ljn	UD2B4_HUMAN__UD17_HUMAN__1058aa	P06133:Q9HAW7	0.486	0.936	141	0.95	1	0.9	0.91	0	263	179	0	0
https://predictomes.org/hsbps/summary/pndq9ei	S10AB_HUMAN__S10A5_HUMAN__197aa	P31949:P33763	0.328	0.936	107	0.931	1	0.78	0.81	0	268	0	0	0
https://predictomes.org/hsbps/summary/xk7gzar	ZKSC8_HUMAN__ZSC26_HUMAN__1056aa	Q15776:Q16670	0.5	0.936	118	0.893	1	0.28	0.3	1	274	165	1	0
https://predictomes.org/hsbps/summary/cikspa0	TBL1X_HUMAN__GID8_HUMAN__805aa	O60907:Q9NWU2	0.308	0.936	165	0.782	1	0.66	0.71	1	276	225	0	0
https://predictomes.org/hsbps/summary/whmodj0	TMC5_HUMAN__CIB1_HUMAN__1197aa	Q6UXY8:Q99828	0.646	0.936	174	0.937	1	0.85	0.9	1	277	222	1	0
https://predictomes.org/hsbps/summary/ebkbk1f	LSP1_HUMAN__ACTB_HUMAN__714aa	P33241:P60709	0.384	0.936	99	0.872	1	0.85	0.86	1	323	161	1	0
https://predictomes.org/hsbps/summary/cu03txk	BMP4_HUMAN__BMP3_HUMAN__880aa	P12644:P12645	0.178	0.936	289	0.663	1	0.64	0.76	0	336	0	0	0
https://predictomes.org/hsbps/summary/g919tga	WASF3_HUMAN__WASC3_HUMAN__696aa	Q9UPY6:Q9Y3C0	0.194	0.936	113	0.776	1	0.38	0.39	1	341	185	1	0
https://predictomes.org/hsbps/summary/8t4ryc2	CHP2_HUMAN__SL9A2_HUMAN__1008aa	O43745:Q9UBY0	0.522	0.936	165	0.909	1	0.89	0.9	1	341	292	0	0
https://predictomes.org/hsbps/summary/61kdfpd	DEN5A_HUMAN__DEN5B_HUMAN__2561aa	Q6IQ26:Q6ZUT9	0.708	0.936	225	0.791	1	0.5	0.51	1	377	311	1	0
https://predictomes.org/hsbps/summary/i0gyoek	CETN1_HUMAN__UBP44_HUMAN__884aa	Q12798:Q9H0E7	0.346	0.936	130	0.905	1	0.8	0.84	1	390	374	0	0
https://predictomes.org/hsbps/summary/os6r2az	RHOG_HUMAN__FNBP1_HUMAN__808aa	P84095:Q96RU3	0.252	0.936	50	0.973	1	0.84	0.88	1	394	190	0	0
https://predictomes.org/hsbps/summary/zttkel6	HAND1_HUMAN__HEYL_HUMAN__543aa	O96004:Q9NQ87	0.404	0.936	107	0.791	1	0.35	0.4	1	394	292	0	0
https://predictomes.org/hsbps/summary/yho9geb	TR49C_HUMAN__TRI43_HUMAN__898aa	P0CI26:Q96BQ3	0.15	0.936	400	0.932	1	0.78	0.8	0	426	0	0	0
https://predictomes.org/hsbps/summary/nrxitm3	KCNC4_HUMAN__KCNC2_HUMAN__1273aa	Q03721:Q96PR1	0.616	0.936	419	0.477	1	0.44	0.51	0	428	0	0	0
https://predictomes.org/hsbps/summary/2yarw2q	PCDBG_HUMAN__PCDBA_HUMAN__1576aa	Q9NRJ7:Q9UN67	0.74	0.936	137	0.779	1	0.46	0.52	1	463	198	1	0
https://predictomes.org/hsbps/summary/33zyrsi	POPD1_HUMAN__POPD3_HUMAN__651aa	Q8NE79:Q9HBV1	0.63	0.936	309	0.802	1	0.68	0.7	0	466	0	0	0
https://predictomes.org/hsbps/summary/cf07cl0	SRTD2_HUMAN__2ABG_HUMAN__761aa	Q14140:Q9Y2T4	0.47	0.936	89	0.933	1	0.86	0.88	1	493	493	1	0
https://predictomes.org/hsbps/summary/f5t8ash	LRC8E_HUMAN__LRC8D_HUMAN__1654aa	Q6NSJ5:Q7L1W4	0.594	0.936	171	0.825	1	0.64	0.72	0	531	499	0	0
https://predictomes.org/hsbps/summary/t6xo31f	DBP_HUMAN__TEF_HUMAN__628aa	Q10586:Q10587	0.544	0.936	273	0.612	1	0.39	0.46	0	567	0	0	0
https://predictomes.org/hsbps/summary/3gyu21e	GBRA4_HUMAN__GBRG3_HUMAN__1021aa	P48169:Q99928	0.418	0.936	188	0.853	1	0.45	0.65	0	609	540	0	0
https://predictomes.org/hsbps/summary/cnobvda	KCNC1_HUMAN__KCNA1_HUMAN__1006aa	P48547:Q09470	0.562	0.936	292	0.533	1	0.49	0.55	0	662	258	0	0
https://predictomes.org/hsbps/summary/rrvkdcl	BGAT_HUMAN__GBGT1_HUMAN__701aa	P16442:Q8N5D6	0.38	0.935	188	0.915	1	0.83	0.84	0	0	0	0	0
https://predictomes.org/hsbps/summary/m7ctkhp	DP13B_HUMAN__ACAP3_HUMAN__1498aa	Q8NEU8:Q96P50	0.096	0.935	356	0.886	1	0.53	0.54	0	0	0	0	0
https://predictomes.org/hsbps/summary/58s4eo7	FSD1L_HUMAN__TRI36_HUMAN__1258aa	Q9BXM9:Q9NQ86	0.208	0.935	422	0.857	1	0.4	0.53	0	0	0	0	0
https://predictomes.org/hsbps/summary/z4ld2u6	K2C75_HUMAN__K1C18_HUMAN__981aa	O95678:P05783	0.466	0.935	395	0.935	1	0.34	0.35	0	0	0	0	0
https://predictomes.org/hsbps/summary/t2t2clr	KCNJ9_HUMAN__KCJ14_HUMAN__829aa	Q92806:Q9UNX9	0.562	0.935	440	0.495	1	0.53	0.6	0	0	0	0	0
https://predictomes.org/hsbps/summary/1ooro9u	RHG42_HUMAN__ASAP3_HUMAN__1777aa	A6NI28:Q8TDY4	0.136	0.935	264	0.806	1	0.4	0.49	0	0	0	0	0
https://predictomes.org/hsbps/summary/xu7ah5l	TRI64_HUMAN__TRI51_HUMAN__901aa	A6NGJ6:Q9BSJ1	0.132	0.935	399	0.919	1	0.78	0.8	0	0	0	0	0
https://predictomes.org/hsbps/summary/138wj9w	UD2A2_HUMAN__UD11_HUMAN__1069aa	P0DTE5:P22309	0.46	0.935	143	0.963	1	0.89	0.89	0	0	0	0	0
https://predictomes.org/hsbps/summary/oddhfth	UD2A2_HUMAN__UDB15_HUMAN__1066aa	P0DTE5:P54855	0.414	0.935	145	0.968	1	0.9	0.91	0	0	0	0	0
https://predictomes.org/hsbps/summary/nnou0bf	ZBT16_HUMAN__ZBT12_HUMAN__1132aa	Q05516:Q9Y330	0.202	0.935	217	0.779	1	0.37	0.5	0	0	0	0	0
https://predictomes.org/hsbps/summary/85ljey2	PP1A_HUMAN__CC181_HUMAN__839aa	P62136:Q5TID7	0.38	0.935	118	0.78	1	0.84	0.85	1	150	0	1	0
https://predictomes.org/hsbps/summary/cmkmd2k	TR64B_HUMAN__TRI77_HUMAN__899aa	A6NI03:I1YAP6	0.15	0.935	399	0.921	1	0.78	0.8	0	154	0	0	0
https://predictomes.org/hsbps/summary/agu5v2r	BMP2_HUMAN__GDF6_HUMAN__851aa	P12643:Q6KF10	0.104	0.935	300	0.667	1	0.63	0.72	0	171	0	0	0
https://predictomes.org/hsbps/summary/mhb6dbd	CRBB3_HUMAN__CRBB1_HUMAN__463aa	P26998:P53674	0.156	0.935	141	0.865	1	0.84	0.84	0	178	0	0	0
https://predictomes.org/hsbps/summary/swg9kt8	RAB2A_HUMAN__TBCD9_HUMAN__1478aa	P61019:Q6ZT07	0.322	0.935	133	0.807	1	0.84	0.87	1	178	0	0	0
https://predictomes.org/hsbps/summary/x33t1gy	TBA1C_HUMAN__TBD_HUMAN__902aa	Q9BQE3:Q9UJT1	0.156	0.935	129	0.884	1	0.83	0.86	0	215	0	0	0
https://predictomes.org/hsbps/summary/l3aeyrw	GBRA3_HUMAN__ACHA6_HUMAN__986aa	P34903:Q15825	0.132	0.935	202	0.799	1	0.48	0.67	0	223	0	0	0
https://predictomes.org/hsbps/summary/e53td6f	DHX8_HUMAN__UBP36_HUMAN__2343aa	Q14562:Q9P275	0.156	0.935	45	0.926	1	0.52	0.57	1	230	0	0	0
https://predictomes.org/hsbps/summary/3knhxlf	KCNC1_HUMAN__KCNG1_HUMAN__1024aa	P48547:Q9UIX4	0.286	0.935	201	0.887	1	0.59	0.61	0	233	0	0	0
https://predictomes.org/hsbps/summary/f5vwdwx	KCNC3_HUMAN__KCNG1_HUMAN__1270aa	Q14003:Q9UIX4	0.118	0.935	192	0.908	1	0.63	0.64	0	235	0	0	0
https://predictomes.org/hsbps/summary/bbgfu1l	ASAP2_HUMAN__ACAP2_HUMAN__1784aa	O43150:Q15057	0.34	0.935	255	0.889	1	0.41	0.44	0	250	0	0	0
https://predictomes.org/hsbps/summary/y35auud	S10A9_HUMAN__S100P_HUMAN__209aa	P06702:P25815	0.262	0.935	116	0.928	1	0.81	0.88	0	253	0	0	0
https://predictomes.org/hsbps/summary/5xquh3s	KCNA6_HUMAN__KCNG2_HUMAN__995aa	P17658:Q9UJ96	0.454	0.935	190	0.921	1	0.59	0.61	0	258	0	0	0
https://predictomes.org/hsbps/summary/q2mshrd	K2C73_HUMAN__KRT35_HUMAN__995aa	Q86Y46:Q92764	0.786	0.935	506	0.776	1	0.3	0.38	0	263	0	0	0
https://predictomes.org/hsbps/summary/t4bhxkv	PDE6C_HUMAN__PDE10_HUMAN__1913aa	P51160:Q9Y233	0.178	0.935	297	0.8	1	0.78	0.81	0	265	0	0	0
https://predictomes.org/hsbps/summary/5w36fwk	GOG6C_HUMAN__GOG6A_HUMAN__1386aa	A6NDK9:Q9NYA3	0.668	0.935	495	0.909	1	0.32	0.34	0	277	0	0	0
https://predictomes.org/hsbps/summary/ryc8gu9	RAB35_HUMAN__RBGP1_HUMAN__1270aa	Q15286:Q9Y3P9	0.352	0.935	107	0.838	1	0.83	0.85	1	277	0	0	0
https://predictomes.org/hsbps/summary/j4hmdt6	OPHN1_HUMAN__DP13A_HUMAN__1511aa	O60890:Q9UKG1	0.194	0.935	396	0.854	1	0.53	0.58	0	281	0	0	0
https://predictomes.org/hsbps/summary/p3ywgay	KCNA6_HUMAN__KCNG4_HUMAN__1048aa	P17658:Q8TDN1	0.264	0.935	175	0.916	1	0.56	0.6	0	286	0	0	0
https://predictomes.org/hsbps/summary/anthuhn	KCNC2_HUMAN__KCND1_HUMAN__1285aa	Q96PR1:Q9NSA2	0.56	0.935	198	0.857	1	0.43	0.51	0	307	0	0	0
https://predictomes.org/hsbps/summary/q90hm5t	K2C6A_HUMAN__K1C10_HUMAN__1148aa	P02538:P13645	0.668	0.935	502	0.817	1	0.31	0.34	0	315	254	0	0
https://predictomes.org/hsbps/summary/xyqh0je	TRI41_HUMAN__TRI31_HUMAN__1055aa	Q8WV44:Q9BZY9	0.18	0.935	342	0.83	1	0.47	0.49	1	376	292	0	0
https://predictomes.org/hsbps/summary/llfzyt8	CENPQ_HUMAN__SPC25_HUMAN__492aa	Q7L2Z9:Q9HBM1	0.176	0.935	170	0.733	1	0.55	0.62	1	429	0	1	0
https://predictomes.org/hsbps/summary/limhu6l	ZKSC1_HUMAN__MZF1_HUMAN__1297aa	P17029:P28698	0.358	0.935	112	0.952	1	0.3	0.33	1	450	422	1	0
https://predictomes.org/hsbps/summary/sf5rp3d	GRM8_HUMAN__GRM3_HUMAN__1787aa	O00222:Q14832	0.256	0.935	206	0.799	1	0.67	0.73	0	516	400	0	0
https://predictomes.org/hsbps/summary/291erd5	TBCE_HUMAN__TBA1C_HUMAN__976aa	Q15813:Q9BQE3	0.124	0.935	143	0.89	1	0.87	0.88	0	531	517	0	0
https://predictomes.org/hsbps/summary/hka6etn	K2C6A_HUMAN__K2C1B_HUMAN__1142aa	P02538:Q7Z794	0.724	0.935	326	0.734	1	0.25	0.29	0	535	400	0	0
https://predictomes.org/hsbps/summary/enjfnzs	CUL2_HUMAN__APC11_HUMAN__829aa	Q13617:Q9NYG5	0.096	0.935	153	0.869	1	0.72	0.73	0	554	0	0	0
https://predictomes.org/hsbps/summary/zpo138n	KCNJ2_HUMAN__KCJ16_HUMAN__845aa	P63252:Q9NPI9	0.418	0.935	226	0.947	1	0.53	0.61	0	575	499	0	0
https://predictomes.org/hsbps/summary/wfpivqy	ACHA2_HUMAN__CRFM7_HUMAN__941aa	Q15822:Q494W8	0.336	0.935	162	0.893	1	0.49	0.61	0	582	540	0	0
https://predictomes.org/hsbps/summary/g5ps24q	TRI37_HUMAN__TRI33_HUMAN__2091aa	O94972:Q9UPN9	0.358	0.935	290	0.717	1	0.29	0.32	1	602	165	0	0
https://predictomes.org/hsbps/summary/76wdotl	BMP4_HUMAN__BMP5_HUMAN__862aa	P12644:P22003	0.538	0.935	282	0.52	1	0.65	0.76	0	679	400	0	0
https://predictomes.org/hsbps/summary/jlihh0l	GBRR2_HUMAN__GBRA3_HUMAN__957aa	P28476:P34903	0.454	0.935	375	0.468	1	0.46	0.66	0	697	586	0	0
https://predictomes.org/hsbps/summary/5zp7gko	GBRR1_HUMAN__GBRA6_HUMAN__932aa	P24046:Q16445	0.474	0.935	207	0.815	1	0.46	0.68	0	699	586	0	0
https://predictomes.org/hsbps/summary/pa8wa7o	NFM_HUMAN__CF184_HUMAN__1471aa	P07197:Q2M329	0.25	0.935	137	0.876	1	0.29	0.34	1	0	0	1	0
https://predictomes.org/hsbps/summary/p61o6lw	ASAP2_HUMAN__DP13B_HUMAN__1670aa	O43150:Q8NEU8	0.17	0.934	214	0.846	1	0.46	0.49	0	0	0	0	0
https://predictomes.org/hsbps/summary/gy640ae	CIP4_HUMAN__FBP1L_HUMAN__1206aa	Q15642:Q5T0N5	0.724	0.934	292	0.941	1	0.52	0.54	0	0	0	0	0
https://predictomes.org/hsbps/summary/jyufv72	K2C75_HUMAN__AINX_HUMAN__1050aa	O95678:Q16352	0.38	0.934	410	0.88	1	0.3	0.32	0	0	0	0	0
https://predictomes.org/hsbps/summary/els8eew	OPHN1_HUMAN__ACAP2_HUMAN__1580aa	O60890:Q15057	0.17	0.934	353	0.862	1	0.57	0.58	0	0	0	0	0
https://predictomes.org/hsbps/summary/vbtvqw7	RFPLA_HUMAN__RFPL2_HUMAN__665aa	A6NLU0:O75678	0.096	0.934	147	0.868	1	0.74	0.78	0	0	0	0	0
https://predictomes.org/hsbps/summary/y2xrt8f	ZBT34_HUMAN__ZBT44_HUMAN__1070aa	Q8NCN2:Q8NCP5	0.318	0.934	129	0.948	1	0.35	0.35	0	0	0	0	0
https://predictomes.org/hsbps/summary/l9xlcc0	ZBTB6_HUMAN__ZBT34_HUMAN__924aa	Q15916:Q8NCN2	0.204	0.934	137	0.956	1	0.38	0.39	0	150	0	0	0
https://predictomes.org/hsbps/summary/5ybk0b0	KCJ12_HUMAN__KCNJ8_HUMAN__857aa	Q14500:Q15842	0.473	0.934	234	0.917	1	0.5	0.58	0	152	0	0	0
https://predictomes.org/hsbps/summary/fy95exr	GDF8_HUMAN__TGFB3_HUMAN__787aa	O14793:P10600	0.358	0.934	297	0.851	1	0.62	0.7	0	155	0	0	0
https://predictomes.org/hsbps/summary/xhbua29	KCNJ1_HUMAN__KCNJ6_HUMAN__814aa	P48048:P48051	0.332	0.934	232	0.881	1	0.49	0.59	0	160	0	0	0
https://predictomes.org/hsbps/summary/xul58it	GOG8N_HUMAN__GOG8H_HUMAN__1264aa	F8WBI6:P0CJ92	0.36	0.934	397	0.876	1	0.26	0.34	0	176	0	0	0
https://predictomes.org/hsbps/summary/b3c732y	GOG8O_HUMAN__GOG8K_HUMAN__1262aa	A6NCC3:D6RF30	0.386	0.934	397	0.915	1	0.31	0.34	0	176	0	0	0
https://predictomes.org/hsbps/summary/wnet78v	KCNC4_HUMAN__KCNG2_HUMAN__1101aa	Q03721:Q9UJ96	0.146	0.934	194	0.9	1	0.61	0.63	0	218	0	0	0
https://predictomes.org/hsbps/summary/ou9ceh2	TROAP_HUMAN__FZR1_HUMAN__1274aa	Q12815:Q9UM11	0.402	0.934	78	0.906	1	0.67	0.71	1	226	0	0	0
https://predictomes.org/hsbps/summary/bbvxmjp	KCNV1_HUMAN__KCNS1_HUMAN__1026aa	Q6PIU1:Q96KK3	0.18	0.934	148	0.887	1	0.53	0.55	0	246	0	0	0
https://predictomes.org/hsbps/summary/yte7k76	RD23A_HUMAN__OTUD1_HUMAN__844aa	P54725:Q5VV17	0.196	0.934	199	0.519	1	0.46	0.49	1	260	165	1	0
https://predictomes.org/hsbps/summary/3r3o41v	KCA10_HUMAN__KCNG4_HUMAN__1030aa	Q16322:Q8TDN1	0.434	0.934	174	0.91	1	0.56	0.59	0	290	0	0	0
https://predictomes.org/hsbps/summary/aogfoa1	KCNA1_HUMAN__KCNS3_HUMAN__986aa	Q09470:Q9BQ31	0.376	0.934	282	0.57	1	0.54	0.57	0	301	0	0	0
https://predictomes.org/hsbps/summary/2gqtqet	ACHA2_HUMAN__GBRA6_HUMAN__982aa	Q15822:Q16445	0.442	0.934	199	0.673	1	0.41	0.68	0	304	0	0	0
https://predictomes.org/hsbps/summary/c98kda2	KLH29_HUMAN__KLH13_HUMAN__1530aa	Q96CT2:Q9P2N7	0.182	0.934	230	0.816	1	0.63	0.68	0	320	363	1	0
https://predictomes.org/hsbps/summary/udbulo5	GOG8K_HUMAN__GOG8M_HUMAN__1262aa	D6RF30:H3BSY2	0.496	0.934	386	0.888	1	0.27	0.33	0	348	0	0	0
https://predictomes.org/hsbps/summary/5xot1oj	MTMR4_HUMAN__MTMR6_HUMAN__1816aa	Q9NYA4:Q9Y217	0.55	0.934	151	0.733	1	0.73	0.78	1	369	0	0	0
https://predictomes.org/hsbps/summary/cyjnkie	PKHG3_HUMAN__RHOC_HUMAN__1412aa	A1L390:P08134	0.308	0.934	91	0.919	1	0.91	0.92	1	394	162	0	0
https://predictomes.org/hsbps/summary/yp4qot3	RBG1L_HUMAN__RAB34_HUMAN__1074aa	Q5R372:Q9BZG1	0.244	0.934	104	0.788	1	0.76	0.78	1	402	229	0	0
https://predictomes.org/hsbps/summary/8hwfv9o	KCNA1_HUMAN__KCND2_HUMAN__1125aa	Q09470:Q9NZV8	0.412	0.934	184	0.75	1	0.44	0.5	0	415	0	0	0
https://predictomes.org/hsbps/summary/sgr2ekz	THB_HUMAN__RXRB_HUMAN__994aa	P10828:P28702	0.752	0.934	74	0.892	1	0.58	0.58	1	454	291	0	0
https://predictomes.org/hsbps/summary/2doeg46	UL17C_HUMAN__RL40_HUMAN__658aa	C9JPN9:P62987	0.108	0.934	166	0.958	1	0.68	0.69	0	515	351	0	0
https://predictomes.org/hsbps/summary/rmhz0kp	GAN_HUMAN__KLH11_HUMAN__1305aa	Q9H2C0:Q9NVR0	0.36	0.934	146	0.904	1	0.77	0.82	0	533	0	0	0
https://predictomes.org/hsbps/summary/zxnwv6d	TFKL4_HUMAN__TAF13_HUMAN__322aa	A0A1W2PPE2:Q15543	0.35	0.934	155	0.94	1	0.75	0.77	0	599	599	0	0
https://predictomes.org/hsbps/summary/bewv9lt	HS71L_HUMAN__HPBP1_HUMAN__1000aa	P34931:Q9NZL4	0.31	0.934	163	0.822	1	0.73	0.75	1	641	472	0	0
https://predictomes.org/hsbps/summary/dmdytp4	ITSN1_HUMAN__ITSN2_HUMAN__3418aa	Q15811:Q9NZM3	0.838	0.934	311	0.483	1	0.33	0.36	1	664	229	0	0
https://predictomes.org/hsbps/summary/3gdqsbj	CENPX_HUMAN__DPOE4_HUMAN__198aa	A8MT69:Q9NR33	0.088	0.933	147	0.798	1	0.78	0.86	0	0	0	0	0
https://predictomes.org/hsbps/summary/p92nrju	JKIP3_HUMAN__JKIP1_HUMAN__1470aa	Q5VZ66:Q96N16	0.242	0.933	595	0.807	1	0.28	0.3	0	0	0	0	0
https://predictomes.org/hsbps/summary/4sppg3s	MARK3_HUMAN__MARK1_HUMAN__1548aa	P27448:Q9P0L2	0.804	0.933	167	0.685	1	0.38	0.44	1	0	0	0	0
https://predictomes.org/hsbps/summary/nkifzq5	NBPF9_HUMAN__NBPF1_HUMAN__2325aa	P0DPF3:Q3BBV0	0.636	0.933	262	0.514	1	0.27	0.28	0	0	0	0	0
https://predictomes.org/hsbps/summary/qqqxsc3	PITM1_HUMAN__PITM2_HUMAN__2593aa	O00562:Q9BZ72	0.546	0.933	312	0.672	1	0.52	0.58	0	0	0	0	0
https://predictomes.org/hsbps/summary/eimnm2d	TRI43_HUMAN__TRI51_HUMAN__898aa	Q96BQ3:Q9BSJ1	0.2	0.933	386	0.937	1	0.78	0.8	0	0	0	0	0
https://predictomes.org/hsbps/summary/l76ga1r	ZBT37_HUMAN__ZBT8A_HUMAN__944aa	Q5TC79:Q96BR9	0.266	0.933	150	0.791	1	0.35	0.36	0	0	0	0	0
https://predictomes.org/hsbps/summary/us0phy2	ACTBL_HUMAN__ABRA_HUMAN__757aa	Q562R1:Q8N0Z2	0.394	0.933	181	0.79	1	0.69	0.75	1	154	0	1	0
https://predictomes.org/hsbps/summary/leb78pi	UD16_HUMAN__UD2A3_HUMAN__1059aa	P19224:Q6UWM9	0.436	0.933	144	0.954	1	0.9	0.9	0	167	0	0	0
https://predictomes.org/hsbps/summary/3mnsld8	IFFO1_HUMAN__K1C40_HUMAN__990aa	Q0D2I5:Q6A162	0.192	0.933	264	0.758	1	0.29	0.31	1	170	161	1	0
https://predictomes.org/hsbps/summary/1it1ht8	PCP_HUMAN__DPP2_HUMAN__988aa	P42785:Q9UHL4	0.315	0.933	130	0.954	1	0.91	0.91	0	174	0	0	0
https://predictomes.org/hsbps/summary/aw0j21w	EF1D_HUMAN__CEBPD_HUMAN__550aa	P29692:P49716	0.318	0.933	107	0.832	1	0.47	0.48	1	178	163	0	0
https://predictomes.org/hsbps/summary/eothqr7	RAC1_HUMAN__TB10B_HUMAN__1000aa	P63000:Q4KMP7	0.192	0.933	84	0.901	1	0.85	0.87	1	179	161	0	0
https://predictomes.org/hsbps/summary/alzvygd	S26A2_HUMAN__S26A5_HUMAN__1483aa	P50443:P58743	0.42	0.933	182	0.91	1	0.8	0.84	0	179	0	0	0
https://predictomes.org/hsbps/summary/yejhfh9	U5S1_HUMAN__RTF2_HUMAN__1278aa	Q15029:Q9BY42	0.132	0.933	98	0.793	1	0.72	0.74	1	183	0	0	0
https://predictomes.org/hsbps/summary/jwmx9pf	CY561_HUMAN__CYBR1_HUMAN__537aa	P49447:Q53TN4	0.484	0.933	95	0.94	1	0.86	0.88	0	197	0	0	0
https://predictomes.org/hsbps/summary/rh4ybnr	K1C14_HUMAN__KRT84_HUMAN__1072aa	P02533:Q9NSB2	0.74	0.933	383	0.915	1	0.3	0.33	0	205	0	0	0
https://predictomes.org/hsbps/summary/ustsnof	GBRA1_HUMAN__GLRA2_HUMAN__908aa	P14867:P23416	0.484	0.933	195	0.738	1	0.41	0.71	0	215	0	0	0
https://predictomes.org/hsbps/summary/ne4vp4n	ZKSC8_HUMAN__ZSC18_HUMAN__1088aa	Q15776:Q8TBC5	0.222	0.933	111	0.973	1	0.3	0.31	1	220	220	1	0
https://predictomes.org/hsbps/summary/nxibnxl	UDB15_HUMAN__UD18_HUMAN__1060aa	P54855:Q9HAW9	0.43	0.933	143	0.967	1	0.9	0.91	0	240	304	0	0
https://predictomes.org/hsbps/summary/v4fpwgc	UDB17_HUMAN__UD3A1_HUMAN__1053aa	O75795:Q6NUS8	0.416	0.933	140	0.957	1	0.88	0.89	0	240	0	0	0
https://predictomes.org/hsbps/summary/3dle4ly	KCNC2_HUMAN__KCNG2_HUMAN__1104aa	Q96PR1:Q9UJ96	0.27	0.933	205	0.889	1	0.62	0.63	0	242	0	0	0
https://predictomes.org/hsbps/summary/hypzakq	FURIN_HUMAN__PCSK7_HUMAN__1579aa	P09958:Q16549	0.59	0.933	138	0.681	1	0.46	0.55	1	251	0	0	0
https://predictomes.org/hsbps/summary/f4kavrg	PDE1A_HUMAN__PDE4B_HUMAN__1271aa	P54750:Q07343	0.226	0.933	191	0.579	1	0.72	0.75	0	257	0	0	0
https://predictomes.org/hsbps/summary/huj1xkv	KCNA5_HUMAN__KCND1_HUMAN__1260aa	P22460:Q9NSA2	0.188	0.933	160	0.852	1	0.45	0.51	0	263	0	0	0
https://predictomes.org/hsbps/summary/zgfozfl	TRI72_HUMAN__TRI50_HUMAN__964aa	Q6ZMU5:Q86XT4	0.2	0.933	423	0.857	1	0.68	0.73	0	272	0	0	0
https://predictomes.org/hsbps/summary/q1xgfwi	TRI16_HUMAN__TRIM7_HUMAN__1075aa	O95361:Q9C029	0.262	0.933	286	0.797	1	0.35	0.41	1	285	167	1	0
https://predictomes.org/hsbps/summary/aw5tng6	DHRS9_HUMAN__DHRS7_HUMAN__658aa	Q9BPW9:Q9Y394	0.252	0.933	151	0.947	1	0.92	0.93	0	288	0	0	0
https://predictomes.org/hsbps/summary/ywv8klw	RAB7A_HUMAN__PI4KB_HUMAN__1023aa	P51149:Q9UBF8	0.16	0.933	65	0.872	1	0.8	0.84	1	288	0	0	0
https://predictomes.org/hsbps/summary/lbk00d9	TNG6_HUMAN__RPAP3_HUMAN__1759aa	Q9C0B7:Q9H6T3	0.14	0.933	96	0.753	1	0.57	0.61	1	289	183	0	0
https://predictomes.org/hsbps/summary/xwsli1f	CGB2_HUMAN__GPHA2_HUMAN__292aa	Q6NT52:Q96T91	0.348	0.933	180	0.837	1	0.69	0.75	0	294	229	1	0
https://predictomes.org/hsbps/summary/mmyms9x	DIAP2_HUMAN__DAAM1_HUMAN__2179aa	O60879:Q9Y4D1	0.642	0.933	539	0.865	1	0.39	0.44	0	314	0	0	0
https://predictomes.org/hsbps/summary/4vp6joc	ZSC9_HUMAN__ZSC26_HUMAN__872aa	O15535:Q16670	0.21	0.933	115	0.957	1	0.33	0.35	0	318	0	0	0
https://predictomes.org/hsbps/summary/fjkllhm	GOG8M_HUMAN__GOG8H_HUMAN__1264aa	H3BSY2:P0CJ92	0.368	0.933	382	0.91	1	0.28	0.33	0	348	0	0	0
https://predictomes.org/hsbps/summary/zn69pg5	UB2L3_HUMAN__RNF14_HUMAN__628aa	P68036:Q9UBS8	0.132	0.933	45	0.956	1	0.84	0.85	1	362	219	0	0
https://predictomes.org/hsbps/summary/q2iukdy	FCSD2_HUMAN__ITSN2_HUMAN__2437aa	O94868:Q9NZM3	0.5	0.933	122	0.765	1	0.3	0.36	1	410	261	0	0
https://predictomes.org/hsbps/summary/7ebqprl	KT33A_HUMAN__K1C17_HUMAN__836aa	O76009:Q04695	0.366	0.933	384	0.863	1	0.32	0.33	0	433	400	0	0
https://predictomes.org/hsbps/summary/294vs09	TBA4A_HUMAN__TBE_HUMAN__923aa	P68366:Q9UJT0	0.11	0.933	160	0.896	1	0.87	0.88	0	516	189	0	0
https://predictomes.org/hsbps/summary/4z2b16o	KCNH2_HUMAN__KCNH3_HUMAN__2242aa	Q12809:Q9ULD8	0.194	0.933	311	0.78	1	0.5	0.52	0	517	0	0	0
https://predictomes.org/hsbps/summary/63j8e87	GRIA2_HUMAN__GRIK5_HUMAN__1863aa	P42262:Q16478	0.35	0.933	504	0.616	1	0.5	0.54	0	520	394	0	0
https://predictomes.org/hsbps/summary/xvxk8wi	PP1B_HUMAN__LMTK2_HUMAN__1830aa	P62140:Q8IWU2	0.378	0.933	238	0.627	1	0.84	0.87	1	544	163	1	0
https://predictomes.org/hsbps/summary/1xxozhv	KCNC4_HUMAN__KCND1_HUMAN__1282aa	Q03721:Q9NSA2	0.426	0.933	201	0.872	1	0.44	0.51	0	565	204	0	0
https://predictomes.org/hsbps/summary/uqgxtio	CDC42_HUMAN__FGD2_HUMAN__846aa	P60953:Q7Z6J4	0.338	0.933	113	0.779	1	0.88	0.89	1	618	321	0	0
https://predictomes.org/hsbps/summary/f37ooxv	KCNS1_HUMAN__KCNS2_HUMAN__1003aa	Q96KK3:Q9ULS6	0.36	0.933	143	0.879	1	0.5	0.52	0	618	0	0	0
https://predictomes.org/hsbps/summary/72hnyhc	WIPF3_HUMAN__ACTG_HUMAN__858aa	A6NGB9:P63261	0.418	0.933	107	0.953	1	0.9	0.91	1	622	590	1	0
https://predictomes.org/hsbps/summary/0j4y9xj	RB11A_HUMAN__TBCD1_HUMAN__1384aa	P62491:Q86TI0	0.322	0.933	107	0.888	1	0.82	0.83	1	638	161	0	0
https://predictomes.org/hsbps/summary/rsr0igf	TRI49_HUMAN__TR49C_HUMAN__904aa	P0CI25:P0CI26	0.406	0.933	403	0.965	1	0.78	0.8	0	642	0	0	0
https://predictomes.org/hsbps/summary/78llmkw	KCNA5_HUMAN__KCND3_HUMAN__1268aa	P22460:Q9UK17	0.428	0.933	235	0.515	1	0.36	0.5	1	699	540	0	0
https://predictomes.org/hsbps/summary/wmmmfpm	1433Z_HUMAN__ATX2L_HUMAN__1320aa	P63104:Q8WWM7	0.228	0.932	139	0.59	1	0.83	0.84	1	0	0	0	0
https://predictomes.org/hsbps/summary/ii8ckq2	CC85C_HUMAN__PERI_HUMAN__889aa	A6NKD9:P41219	0.248	0.932	93	0.903	1	0.32	0.34	1	0	0	0	0
https://predictomes.org/hsbps/summary/zdpbrmb	DOA_HUMAN__DRB3_HUMAN__516aa	P06340:P79483	0.514	0.932	290	0.925	1	0.77	0.77	0	0	0	0	0
https://predictomes.org/hsbps/summary/uyvdlf8	GG6L9_HUMAN__GG6LA_HUMAN__954aa	A6NEM1:A6NI86	0.146	0.932	225	0.761	1	0.31	0.33	0	0	0	0	0
https://predictomes.org/hsbps/summary/oe7ivxy	GOG8O_HUMAN__GOG6B_HUMAN__1325aa	A6NCC3:A6NDN3	0.1	0.932	399	0.922	1	0.33	0.34	0	0	0	0	0
https://predictomes.org/hsbps/summary/hnd6ndn	K2C6B_HUMAN__AINX_HUMAN__1063aa	P04259:Q16352	0.218	0.932	394	0.887	1	0.31	0.31	0	0	0	0	0
https://predictomes.org/hsbps/summary/pbtwwj9	OSBL6_HUMAN__OSBL3_HUMAN__1821aa	Q9BZF3:Q9H4L5	0.874	0.932	366	0.529	1	0.35	0.42	0	0	0	0	0
https://predictomes.org/hsbps/summary/kd865va	PERI_HUMAN__KRT81_HUMAN__975aa	P41219:Q14533	0.398	0.932	369	0.939	1	0.31	0.32	0	0	0	0	0
https://predictomes.org/hsbps/summary/0vfph2a	TAF13_HUMAN__H2A1J_HUMAN__252aa	Q15543:Q99878	0.092	0.932	148	0.892	1	0.65	0.73	0	0	0	0	0
https://predictomes.org/hsbps/summary/lbjr1ky	UDB11_HUMAN__UD16_HUMAN__1061aa	O75310:P19224	0.408	0.932	139	0.969	1	0.88	0.9	0	0	0	0	0
https://predictomes.org/hsbps/summary/5wpm85e	ZBT43_HUMAN__ZBT20_HUMAN__1208aa	O43298:Q9HC78	0.11	0.932	142	0.908	1	0.37	0.38	0	0	0	0	0
https://predictomes.org/hsbps/summary/jddlx37	ZBTB5_HUMAN__BCL6_HUMAN__1383aa	O15062:P41182	0.112	0.932	147	0.825	1	0.31	0.31	0	0	0	0	0
https://predictomes.org/hsbps/summary/6wi30hz	ASAP2_HUMAN__OPHN1_HUMAN__1808aa	O43150:O60890	0.354	0.932	245	0.773	1	0.48	0.49	0	153	0	0	0
https://predictomes.org/hsbps/summary/plecg0m	RBG1L_HUMAN__RAB2B_HUMAN__1031aa	Q5R372:Q8WUD1	0.11	0.932	109	0.905	1	0.85	0.86	0	161	0	0	0
https://predictomes.org/hsbps/summary/ddfcxcy	KCNG1_HUMAN__KCNS2_HUMAN__990aa	Q9UIX4:Q9ULS6	0.448	0.932	260	0.485	1	0.56	0.58	0	170	0	0	0
https://predictomes.org/hsbps/summary/7k9z0jc	S26A3_HUMAN__S26A5_HUMAN__1508aa	P40879:P58743	0.456	0.932	261	0.899	1	0.81	0.82	0	172	0	0	0
https://predictomes.org/hsbps/summary/5ylb8p4	FHI2B_HUMAN__KLC2_HUMAN__1365aa	Q86V87:Q9H0B6	0.338	0.932	127	0.806	1	0.64	0.7	1	188	165	1	0
https://predictomes.org/hsbps/summary/g42i0jc	LDHD_HUMAN__D2HDH_HUMAN__1028aa	Q86WU2:Q8N465	0.202	0.932	221	0.894	1	0.86	0.87	0	192	0	0	0
https://predictomes.org/hsbps/summary/qvr3eri	CENPQ_HUMAN__TSG10_HUMAN__966aa	Q7L2Z9:Q9BZW7	0.174	0.932	115	0.849	1	0.36	0.45	1	198	191	1	0
https://predictomes.org/hsbps/summary/6mkxk6s	KCNA3_HUMAN__KCNF1_HUMAN__1069aa	P22001:Q9H3M0	0.166	0.932	156	0.9	1	0.63	0.65	0	253	0	0	0
https://predictomes.org/hsbps/summary/fyx5cen	GLRA1_HUMAN__ACHA3_HUMAN__962aa	P23415:P32297	0.166	0.932	175	0.741	1	0.43	0.69	0	255	0	0	0
https://predictomes.org/hsbps/summary/huk5kud	TRI46_HUMAN__TRIM1_HUMAN__1494aa	Q7Z4K8:Q9UJV3	0.154	0.932	466	0.915	1	0.44	0.54	0	263	0	0	0
https://predictomes.org/hsbps/summary/jowhpu3	HES4_HUMAN__HEY1_HUMAN__525aa	Q9HCC6:Q9Y5J3	0.484	0.932	151	0.89	1	0.51	0.53	0	264	0	0	0
https://predictomes.org/hsbps/summary/fux89wj	KCNC4_HUMAN__KCA10_HUMAN__1146aa	Q03721:Q16322	0.302	0.932	273	0.482	1	0.48	0.58	0	266	0	0	0
https://predictomes.org/hsbps/summary/7vyecby	HES6_HUMAN__HES4_HUMAN__445aa	Q96HZ4:Q9HCC6	0.494	0.932	141	0.953	1	0.42	0.44	0	281	0	0	0
https://predictomes.org/hsbps/summary/5jaiits	KCNF1_HUMAN__KCND2_HUMAN__1124aa	Q9H3M0:Q9NZV8	0.434	0.932	183	0.94	1	0.66	0.66	0	285	0	0	0
https://predictomes.org/hsbps/summary/423rd1j	ACTS_HUMAN__ABRA_HUMAN__758aa	P68133:Q8N0Z2	0.388	0.932	192	0.797	1	0.67	0.76	1	300	214	1	0
https://predictomes.org/hsbps/summary/9gz1pnv	KCNA6_HUMAN__KCNG1_HUMAN__1042aa	P17658:Q9UIX4	0.276	0.932	171	0.934	1	0.57	0.6	0	301	0	0	0
https://predictomes.org/hsbps/summary/b9wjla4	HEXI1_HUMAN__PRS6A_HUMAN__798aa	O94992:P17980	0.188	0.932	122	0.79	1	0.34	0.41	1	303	292	0	0
https://predictomes.org/hsbps/summary/22rmikt	DIAP2_HUMAN__FMNL2_HUMAN__2187aa	O60879:Q96PY5	0.534	0.932	365	0.863	1	0.37	0.42	0	334	0	0	0
https://predictomes.org/hsbps/summary/2gpxey3	PP1B_HUMAN__KNL1_HUMAN__2669aa	P62140:Q8NG31	0.164	0.932	97	0.873	1	0.86	0.86	0	338	0	0	0
https://predictomes.org/hsbps/summary/0r1kx50	SMAP_HUMAN__DHX15_HUMAN__978aa	O00193:O43143	0.13	0.932	274	0.871	1	0.67	0.67	0	359	292	1	0
https://predictomes.org/hsbps/summary/53jheug	NOMO3_HUMAN__NOMO2_HUMAN__2489aa	P69849:Q5JPE7	0.834	0.932	159	0.797	1	0.31	0.34	0	402	579	1	0
https://predictomes.org/hsbps/summary/ooluyv1	C10_HUMAN__TANC2_HUMAN__2116aa	Q99622:Q9HCD6	0.308	0.932	117	0.957	1	0.9	0.9	1	422	422	1	0
https://predictomes.org/hsbps/summary/xf819aa	TRI49_HUMAN__TRI43_HUMAN__898aa	P0CI25:Q96BQ3	0.168	0.932	400	0.932	1	0.78	0.8	0	426	0	0	0
https://predictomes.org/hsbps/summary/yr2bl70	MTSS1_HUMAN__BI2L2_HUMAN__1284aa	O43312:Q6UXY1	0.172	0.932	207	0.89	1	0.48	0.49	0	446	0	0	0
https://predictomes.org/hsbps/summary/boahftb	H2BK1_HUMAN__H2AZ_HUMAN__250aa	A0A2R8Y619:P0C0S5	0.376	0.932	199	0.911	1	0.75	0.79	0	557	358	0	0
https://predictomes.org/hsbps/summary/e74n5sw	EID3_HUMAN__MAGD2_HUMAN__939aa	Q8N140:Q9UNF1	0.566	0.932	144	0.914	1	0.44	0.45	1	576	454	0	0
https://predictomes.org/hsbps/summary/vcx5s04	RHOQ_HUMAN__RHG05_HUMAN__1707aa	P17081:Q13017	0.196	0.932	84	0.869	1	0.86	0.89	1	582	163	0	0
https://predictomes.org/hsbps/summary/wa3z43d	KCNA5_HUMAN__KCND2_HUMAN__1243aa	P22460:Q9NZV8	0.174	0.932	153	0.83	1	0.45	0.52	0	582	351	0	0
https://predictomes.org/hsbps/summary/p7gckss	DPYL4_HUMAN__DPYL1_HUMAN__1144aa	O14531:Q14194	0.93	0.932	241	0.419	0.667	0.71	0.73	1	585	501	1	0
https://predictomes.org/hsbps/summary/psxqfe4	CT451_HUMAN__CT453_HUMAN__378aa	Q5HYN5:Q8NHU0	0.634	0.932	199	0.777	1	0.36	0.4	0	600	547	1	0
https://predictomes.org/hsbps/summary/vskzb01	RHOB_HUMAN__RGAP1_HUMAN__828aa	P62745:Q9H0H5	0.088	0.932	79	0.979	1	0.9	0.9	1	620	0	0	0
https://predictomes.org/hsbps/summary/ojv89de	TR49B_HUMAN__TRI49_HUMAN__904aa	A6NDI0:P0CI25	0.274	0.932	401	0.943	1	0.79	0.8	0	642	0	0	0
https://predictomes.org/hsbps/summary/s1cx3rx	GRID2_HUMAN__GRIA3_HUMAN__1901aa	O43424:P42263	0.354	0.932	333	0.896	1	0.53	0.55	0	643	563	0	0
https://predictomes.org/hsbps/summary/j1jc79l	ODFP2_HUMAN__SPA24_HUMAN__1034aa	Q5BJF6:Q86W54	0.408	0.931	159	0.765	1	0.39	0.51	1	0	0	1	0
https://predictomes.org/hsbps/summary/ajw7g47	ACAP2_HUMAN__BI2L1_HUMAN__1289aa	Q15057:Q9UHR4	0.194	0.931	218	0.826	1	0.48	0.5	0	0	0	0	0
https://predictomes.org/hsbps/summary/hjecbhg	AL1L1_HUMAN__AL1A2_HUMAN__1420aa	O75891:O94788	0.142	0.931	183	0.964	1	0.89	0.93	0	0	0	0	0
https://predictomes.org/hsbps/summary/w6jy5vz	CNNM3_HUMAN__CNNM2_HUMAN__1582aa	Q8NE01:Q9H8M5	0.204	0.931	368	0.757	1	0.42	0.5	0	0	0	0	0
https://predictomes.org/hsbps/summary/hb2m7u1	GOG8O_HUMAN__GOG8B_HUMAN__1235aa	A6NCC3:A8MQT2	0.34	0.931	418	0.904	1	0.29	0.33	0	0	0	0	0
https://predictomes.org/hsbps/summary/f50ma8f	K1C13_HUMAN__K2C1B_HUMAN__1036aa	P13646:Q7Z794	0.77	0.931	381	0.939	1	0.32	0.33	0	0	0	0	0
https://predictomes.org/hsbps/summary/0by38fb	KLH36_HUMAN__GAN_HUMAN__1213aa	Q8N4N3:Q9H2C0	0.234	0.931	182	0.885	1	0.71	0.79	0	0	0	0	0
https://predictomes.org/hsbps/summary/fm0y5ds	MRFL_HUMAN__MYRF_HUMAN__2061aa	Q96LU7:Q9Y2G1	0.288	0.931	531	0.493	1	0.33	0.36	0	0	0	0	0
https://predictomes.org/hsbps/summary/hrgqyvj	RAB3B_HUMAN__F91A1_HUMAN__1057aa	P20337:Q658Y4	0.292	0.931	134	0.791	1	0.76	0.77	1	0	0	0	0
https://predictomes.org/hsbps/summary/ojsnglu	RHAG_HUMAN__RHCG_HUMAN__888aa	Q02094:Q9UBD6	0.576	0.931	187	0.968	1	0.87	0.88	0	0	0	0	0
https://predictomes.org/hsbps/summary/h3toex9	S10A8_HUMAN__S10A5_HUMAN__185aa	P05109:P33763	0.182	0.931	107	0.907	1	0.77	0.85	0	0	0	0	0
https://predictomes.org/hsbps/summary/kk1kl0j	TR43B_HUMAN__TR64C_HUMAN__896aa	A6NCK2:A6NLI5	0.112	0.931	422	0.904	1	0.79	0.8	0	0	0	0	0
https://predictomes.org/hsbps/summary/u6dco5s	TR51G_HUMAN__TRI77_HUMAN__902aa	A0A3B3IT33:I1YAP6	0.166	0.931	385	0.904	1	0.76	0.8	0	0	0	0	0
https://predictomes.org/hsbps/summary/fs5g8g2	TR64B_HUMAN__TRI51_HUMAN__901aa	A6NI03:Q9BSJ1	0.14	0.931	393	0.929	1	0.77	0.8	0	0	0	0	0
https://predictomes.org/hsbps/summary/yyoyyia	TR64C_HUMAN__TRI43_HUMAN__896aa	A6NLI5:Q96BQ3	0.132	0.931	427	0.894	1	0.79	0.81	0	0	0	0	0
https://predictomes.org/hsbps/summary/rp4fhp9	TRI77_HUMAN__TRI51_HUMAN__902aa	I1YAP6:Q9BSJ1	0.112	0.931	386	0.916	1	0.77	0.79	0	0	0	0	0
https://predictomes.org/hsbps/summary/kxdnznz	UD2A2_HUMAN__UD110_HUMAN__1066aa	P0DTE5:Q9HAW8	0.45	0.931	141	0.957	1	0.89	0.89	0	0	0	0	0
https://predictomes.org/hsbps/summary/ycfmx2g	VIME_HUMAN__K2C6C_HUMAN__1030aa	P08670:P48668	0.602	0.931	447	0.758	1	0.32	0.34	0	0	0	0	0
https://predictomes.org/hsbps/summary/otbg0k9	ZBT22_HUMAN__ZBTB9_HUMAN__1107aa	O15209:Q96C00	0.184	0.931	147	0.93	1	0.37	0.39	0	0	0	0	0
https://predictomes.org/hsbps/summary/xid6hs9	ZBT25_HUMAN__ZBT18_HUMAN__957aa	P24278:Q99592	0.092	0.931	135	0.785	1	0.36	0.44	0	0	0	0	0
https://predictomes.org/hsbps/summary/pupk2le	TR64C_HUMAN__TRI77_HUMAN__900aa	A6NLI5:I1YAP6	0.136	0.931	402	0.921	1	0.79	0.82	0	154	0	0	0
https://predictomes.org/hsbps/summary/u4wixv5	UD19_HUMAN__UDB10_HUMAN__1058aa	O60656:P36537	0.446	0.931	139	0.976	1	0.89	0.9	0	157	0	0	0
https://predictomes.org/hsbps/summary/b872wx5	TRI77_HUMAN__TRI49_HUMAN__902aa	I1YAP6:P0CI25	0.15	0.931	396	0.912	1	0.78	0.79	0	160	0	0	0
https://predictomes.org/hsbps/summary/xmazejo	TR64C_HUMAN__TR49C_HUMAN__902aa	A6NLI5:P0CI26	0.09	0.931	405	0.916	1	0.79	0.81	0	175	0	0	0
https://predictomes.org/hsbps/summary/yo33pge	UD15_HUMAN__UDB10_HUMAN__1062aa	P35504:P36537	0.404	0.931	141	0.962	1	0.89	0.9	0	178	0	0	0
https://predictomes.org/hsbps/summary/lxug636	ZBTB3_HUMAN__KLH21_HUMAN__1171aa	Q9H5J0:Q9UJP4	0.446	0.931	138	0.845	1	0.7	0.75	1	180	163	1	0
https://predictomes.org/hsbps/summary/ny28ejm	ACAP2_HUMAN__DP13A_HUMAN__1487aa	Q15057:Q9UKG1	0.168	0.931	355	0.901	1	0.51	0.53	0	193	0	0	0
https://predictomes.org/hsbps/summary/ncbit6n	B4GN1_HUMAN__B4GN2_HUMAN__1099aa	Q00973:Q8NHY0	0.278	0.931	357	0.912	1	0.82	0.84	0	223	0	0	0
https://predictomes.org/hsbps/summary/ahcjfm0	ABCG1_HUMAN__ABCG2_HUMAN__1333aa	P45844:Q9UNQ0	0.454	0.931	183	0.869	1	0.74	0.76	0	242	0	0	0
https://predictomes.org/hsbps/summary/0bpxaiq	KCNA2_HUMAN__KCNG3_HUMAN__935aa	P16389:Q8TAE7	0.218	0.931	262	0.472	1	0.52	0.64	0	250	0	0	0
https://predictomes.org/hsbps/summary/mkm87tr	FCSD2_HUMAN__SRGP1_HUMAN__1825aa	O94868:Q7Z6B7	0.216	0.931	481	0.872	1	0.56	0.57	0	272	0	0	0
https://predictomes.org/hsbps/summary/k7rsnky	TBCD9_HUMAN__ARL8A_HUMAN__1452aa	Q6ZT07:Q96BM9	0.208	0.931	126	0.81	1	0.75	0.82	1	292	163	1	0
https://predictomes.org/hsbps/summary/v8e4om0	RHOB_HUMAN__RHG18_HUMAN__859aa	P62745:Q8N392	0.342	0.931	82	0.907	1	0.9	0.9	1	304	0	0	0
https://predictomes.org/hsbps/summary/bhgtkpu	ZBTB3_HUMAN__KLH28_HUMAN__1145aa	Q9H5J0:Q9NXS3	0.266	0.931	167	0.892	1	0.72	0.78	1	319	205	1	0
https://predictomes.org/hsbps/summary/79u4pyo	RAC1_HUMAN__FMNL2_HUMAN__1278aa	P63000:Q96PY5	0.246	0.931	89	0.873	1	0.86	0.9	1	334	238	0	0
https://predictomes.org/hsbps/summary/mqxk79d	FMNL1_HUMAN__DAAM1_HUMAN__2178aa	O95466:Q9Y4D1	0.473	0.931	327	0.925	1	0.44	0.45	0	345	0	0	0
https://predictomes.org/hsbps/summary/xfq9ed9	DAAM2_HUMAN__DIAP3_HUMAN__2261aa	Q86T65:Q9NSV4	0.402	0.931	596	0.827	1	0.42	0.45	0	346	0	0	0
https://predictomes.org/hsbps/summary/8bqfck4	PANK2_HUMAN__PANK4_HUMAN__1343aa	Q9BZ23:Q9NVE7	0.096	0.931	155	0.951	1	0.79	0.81	0	357	0	0	0
https://predictomes.org/hsbps/summary/5s6vglt	GLRA3_HUMAN__GBRB3_HUMAN__937aa	O75311:P28472	0.66	0.931	347	0.456	1	0.49	0.66	1	361	214	1	0
https://predictomes.org/hsbps/summary/89woans	FMNL1_HUMAN__DIAP3_HUMAN__2293aa	O95466:Q9NSV4	0.417	0.931	353	0.85	1	0.39	0.41	0	392	0	0	0
https://predictomes.org/hsbps/summary/zmfvabd	IMA4_HUMAN__AKIR2_HUMAN__724aa	O00505:Q53H80	0.314	0.931	123	0.889	1	0.67	0.68	1	418	292	0	0
https://predictomes.org/hsbps/summary/yjyt85x	K1C16_HUMAN__K1C27_HUMAN__932aa	P08779:Q7Z3Y8	0.518	0.931	345	0.898	1	0.3	0.32	0	454	400	0	0
https://predictomes.org/hsbps/summary/1fu7ise	KT33A_HUMAN__KRT36_HUMAN__871aa	O76009:O76013	0.7	0.931	401	0.904	1	0.32	0.33	0	499	421	0	0
https://predictomes.org/hsbps/summary/mktdau0	PEAK3_HUMAN__PRAG1_HUMAN__1879aa	Q6ZS72:Q86YV5	0.322	0.931	132	0.856	1	0.73	0.74	1	531	292	0	0
https://predictomes.org/hsbps/summary/5jm4s4h	K2C6C_HUMAN__K2C1B_HUMAN__1142aa	P48668:Q7Z794	0.768	0.931	347	0.725	1	0.23	0.29	0	535	400	0	0
https://predictomes.org/hsbps/summary/yy43jwd	FNBP1_HUMAN__PACN1_HUMAN__1061aa	Q96RU3:Q9BY11	0.488	0.931	226	0.794	1	0.48	0.57	0	555	0	0	0
https://predictomes.org/hsbps/summary/xxrthzr	PCDGA_HUMAN__PCDAB_HUMAN__1885aa	Q9Y5H3:Q9Y5I1	0.646	0.931	117	0.786	1	0.34	0.42	1	592	573	1	0
https://predictomes.org/hsbps/summary/zebpxu0	UB2D2_HUMAN__RAD18_HUMAN__642aa	P62837:Q9NS91	0.366	0.931	126	0.91	1	0.91	0.92	1	666	255	0	0
https://predictomes.org/hsbps/summary/cmysxyl	COPB_HUMAN__ARF6_HUMAN__1128aa	P53618:P62330	0.108	0.931	54	0.833	1	0.79	0.87	1	669	0	0	0
https://predictomes.org/hsbps/summary/z185uam	CASR_HUMAN__GRM5_HUMAN__2290aa	P41180:P41594	0.156	0.931	164	0.837	1	0.62	0.67	0	675	384	0	0
https://predictomes.org/hsbps/summary/nsbx1pr	K2C71_HUMAN__K1C12_HUMAN__1017aa	Q3SY84:Q99456	0.722	0.93	383	0.948	1	0.31	0.32	0	0	0	0	0
https://predictomes.org/hsbps/summary/0c4byqe	KLH36_HUMAN__KLH32_HUMAN__1236aa	Q8N4N3:Q96NJ5	0.212	0.93	196	0.94	1	0.67	0.75	0	0	0	0	0
https://predictomes.org/hsbps/summary/k79rkvd	ZSC12_HUMAN__ZSC31_HUMAN__1017aa	O43309:Q96LW9	0.258	0.93	115	0.954	1	0.33	0.34	0	0	0	0	0
https://predictomes.org/hsbps/summary/dqedg43	KCNH1_HUMAN__KCNH7_HUMAN__2185aa	O95259:Q9NS40	0.506	0.93	244	0.908	1	0.51	0.57	0	157	0	0	0
https://predictomes.org/hsbps/summary/fm35en4	TRI77_HUMAN__TR49C_HUMAN__902aa	I1YAP6:P0CI26	0.164	0.93	398	0.915	1	0.79	0.8	0	160	0	0	0
https://predictomes.org/hsbps/summary/r6am8ow	ASAP2_HUMAN__ACAP3_HUMAN__1840aa	O43150:Q96P50	0.182	0.93	253	0.872	1	0.39	0.42	0	168	0	0	0
https://predictomes.org/hsbps/summary/y2nrue8	TB10B_HUMAN__RHOJ_HUMAN__1022aa	Q4KMP7:Q9H4E5	0.146	0.93	100	0.853	1	0.78	0.81	1	178	161	0	0
https://predictomes.org/hsbps/summary/7e7tgwo	ZBTB2_HUMAN__ZBT8A_HUMAN__955aa	Q8N680:Q96BR9	0.222	0.93	158	0.831	1	0.36	0.43	0	179	0	0	0
https://predictomes.org/hsbps/summary/k00ir0e	KCNG3_HUMAN__KCNS2_HUMAN__913aa	Q8TAE7:Q9ULS6	0.552	0.93	244	0.496	1	0.56	0.6	0	181	0	0	0
https://predictomes.org/hsbps/summary/wtl3hz3	DX39B_HUMAN__CS047_HUMAN__850aa	Q13838:Q8N9M1	0.238	0.93	96	0.931	1	0.73	0.77	1	212	212	1	0
https://predictomes.org/hsbps/summary/hojuqsf	S26A3_HUMAN__S26A9_HUMAN__1555aa	P40879:Q7LBE3	0.47	0.93	298	0.887	1	0.78	0.79	0	218	0	0	0
https://predictomes.org/hsbps/summary/uj25694	KCNA6_HUMAN__KCNG3_HUMAN__965aa	P17658:Q8TAE7	0.178	0.93	179	0.903	1	0.61	0.63	0	222	0	0	0
https://predictomes.org/hsbps/summary/qscbjjr	DHB2_HUMAN__DRS7B_HUMAN__712aa	P37059:Q6IAN0	0.158	0.93	188	0.917	1	0.81	0.86	0	230	0	0	0
https://predictomes.org/hsbps/summary/a40crue	MIRO2_HUMAN__MFR1L_HUMAN__910aa	Q8IXI1:Q9H019	0.19	0.93	120	0.878	1	0.73	0.76	1	239	0	0	0
https://predictomes.org/hsbps/summary/f62ecq4	TR49D_HUMAN__TR49C_HUMAN__904aa	C9J1S8:P0CI26	0.284	0.93	398	0.963	1	0.78	0.79	0	242	0	0	0
https://predictomes.org/hsbps/summary/kp30suk	ZBT7B_HUMAN__PATZ1_HUMAN__1226aa	O15156:Q9HBE1	0.32	0.93	140	0.831	1	0.37	0.38	0	248	0	0	0
https://predictomes.org/hsbps/summary/ik8ybhv	P2R3A_HUMAN__AJUBA_HUMAN__1688aa	Q06190:Q96IF1	0.43	0.93	146	0.728	1	0.32	0.35	1	254	242	1	0
https://predictomes.org/hsbps/summary/bfn5wya	ACHA5_HUMAN__GBRA5_HUMAN__930aa	P30532:P31644	0.162	0.93	199	0.873	1	0.59	0.71	0	294	0	0	0
https://predictomes.org/hsbps/summary/q35xy7m	RAB35_HUMAN__US6NL_HUMAN__1029aa	Q15286:Q92738	0.516	0.93	114	0.83	1	0.87	0.89	1	329	0	0	0
https://predictomes.org/hsbps/summary/7y12rm9	GOG8J_HUMAN__GOG8K_HUMAN__1262aa	A6NMD2:D6RF30	0.334	0.93	389	0.905	1	0.31	0.33	0	348	0	0	0
https://predictomes.org/hsbps/summary/tpupy8s	RO52_HUMAN__TRIM8_HUMAN__1026aa	P19474:Q9BZR9	0.268	0.93	303	0.889	1	0.48	0.51	1	370	165	1	0
https://predictomes.org/hsbps/summary/361of2v	ACTG_HUMAN__BI2L1_HUMAN__886aa	P63261:Q9UHR4	0.214	0.93	112	0.938	1	0.81	0.85	1	375	206	1	0
https://predictomes.org/hsbps/summary/sqps3ew	DHSO_HUMAN__QOR_HUMAN__686aa	Q00796:Q08257	0.28	0.93	103	0.942	1	0.91	0.92	0	377	0	0	0
https://predictomes.org/hsbps/summary/ej70muo	ACTG_HUMAN__WIPF2_HUMAN__815aa	P63261:Q8TF74	0.39	0.93	120	0.917	1	0.9	0.91	1	383	612	1	0
https://predictomes.org/hsbps/summary/ezva7f4	BCL6_HUMAN__ZBT20_HUMAN__1447aa	P41182:Q9HC78	0.104	0.93	135	0.928	1	0.31	0.32	0	384	0	0	0
https://predictomes.org/hsbps/summary/5rh3pvb	KAT3_HUMAN__ALAT2_HUMAN__977aa	Q6YP21:Q8TD30	0.432	0.93	183	0.84	1	0.74	0.78	1	412	232	0	0
https://predictomes.org/hsbps/summary/3xv0vn3	K1C15_HUMAN__K1C25_HUMAN__906aa	P19012:Q7Z3Z0	0.622	0.93	337	0.917	1	0.32	0.33	0	422	400	0	0
https://predictomes.org/hsbps/summary/e5d1lju	KT33A_HUMAN__K1C14_HUMAN__876aa	O76009:P02533	0.518	0.93	380	0.885	1	0.33	0.34	0	437	400	0	0
https://predictomes.org/hsbps/summary/0kbs5ar	K2C75_HUMAN__K22E_HUMAN__1190aa	O95678:P35908	0.688	0.93	351	0.865	1	0.27	0.29	0	440	400	0	0
https://predictomes.org/hsbps/summary/0px6ik6	GRIP2_HUMAN__GRIP1_HUMAN__2171aa	Q9C0E4:Q9Y3R0	0.428	0.93	172	0.857	1	0.37	0.4	0	556	0	0	0
https://predictomes.org/hsbps/summary/j5rrrs1	PCDGE_HUMAN__PCDG9_HUMAN__1863aa	Q9Y5G2:Q9Y5G4	0.656	0.93	141	0.83	1	0.4	0.45	1	578	220	1	0
https://predictomes.org/hsbps/summary/1y8edie	A20A2_HUMAN__A20A1_HUMAN__1646aa	Q5SQ80:Q5TYW2	0.642	0.93	317	0.833	1	0.24	0.27	1	637	610	1	0
https://predictomes.org/hsbps/summary/cpbow7j	A20A4_HUMAN__A20A1_HUMAN__1646aa	Q4UJ75:Q5TYW2	0.688	0.93	303	0.908	1	0.24	0.27	1	637	610	1	0
https://predictomes.org/hsbps/summary/ffna96r	GBRP_HUMAN__GBRA4_HUMAN__994aa	O00591:P48169	0.366	0.93	189	0.854	1	0.5	0.68	0	674	582	0	0
https://predictomes.org/hsbps/summary/e5i19kg	DHB1_HUMAN__RDH8_HUMAN__639aa	P14061:Q9NYR8	0.096	0.929	197	0.968	1	0.9	0.91	0	0	0	0	0
https://predictomes.org/hsbps/summary/bgp16nq	FSD1L_HUMAN__TRIM1_HUMAN__1265aa	Q9BXM9:Q9UJV3	0.092	0.929	370	0.883	1	0.48	0.57	0	0	0	0	0
https://predictomes.org/hsbps/summary/54naxxa	K1C13_HUMAN__K2C73_HUMAN__998aa	P13646:Q86Y46	0.75	0.929	383	0.93	1	0.3	0.33	0	0	0	0	0
https://predictomes.org/hsbps/summary/0fbllm8	KAP1_HUMAN__KGP1_HUMAN__1052aa	P31321:Q13976	0.096	0.929	132	0.952	1	0.72	0.73	0	0	0	0	0
https://predictomes.org/hsbps/summary/5tmhc0a	KAP3_HUMAN__KGP1_HUMAN__1089aa	P31323:Q13976	0.196	0.929	132	0.932	1	0.68	0.69	0	0	0	0	0
https://predictomes.org/hsbps/summary/mt93h6u	PERI_HUMAN__K1H2_HUMAN__918aa	P41219:Q14532	0.176	0.929	392	0.912	1	0.33	0.35	0	0	0	0	0
https://predictomes.org/hsbps/summary/3oek76e	RHG44_HUMAN__ASAP1_HUMAN__1947aa	Q17R89:Q9ULH1	0.152	0.929	166	0.749	1	0.38	0.42	0	0	0	0	0
https://predictomes.org/hsbps/summary/qalepid	SEM3D_HUMAN__SEM3A_HUMAN__1548aa	O95025:Q14563	0.464	0.929	143	0.811	1	0.78	0.79	0	0	0	0	0
https://predictomes.org/hsbps/summary/3pu5b5c	TR43B_HUMAN__TRI43_HUMAN__892aa	A6NCK2:Q96BQ3	0.32	0.929	422	0.882	1	0.57	0.79	0	0	0	0	0
https://predictomes.org/hsbps/summary/k4pbb13	TR43B_HUMAN__TRI51_HUMAN__898aa	A6NCK2:Q9BSJ1	0.122	0.929	388	0.934	1	0.75	0.79	0	0	0	0	0
https://predictomes.org/hsbps/summary/yxqaoj1	TR49D_HUMAN__TRI51_HUMAN__904aa	C9J1S8:Q9BSJ1	0.14	0.929	386	0.937	1	0.78	0.79	0	0	0	0	0
https://predictomes.org/hsbps/summary/u4n4kul	TR51G_HUMAN__TR43B_HUMAN__898aa	A0A3B3IT33:A6NCK2	0.146	0.929	379	0.91	1	0.74	0.77	0	0	0	0	0
https://predictomes.org/hsbps/summary/bco5y84	TR51G_HUMAN__TR49B_HUMAN__904aa	A0A3B3IT33:A6NDI0	0.154	0.929	374	0.946	1	0.77	0.79	0	0	0	0	0
https://predictomes.org/hsbps/summary/2vjg4vf	TR51G_HUMAN__TR49C_HUMAN__904aa	A0A3B3IT33:P0CI26	0.286	0.929	375	0.951	1	0.76	0.79	0	0	0	0	0
https://predictomes.org/hsbps/summary/52ix4nq	TR51G_HUMAN__TR49D_HUMAN__904aa	A0A3B3IT33:C9J1S8	0.156	0.929	371	0.95	1	0.76	0.77	0	0	0	0	0
https://predictomes.org/hsbps/summary/gyy21a8	TR51G_HUMAN__TRI43_HUMAN__898aa	A0A3B3IT33:Q96BQ3	0.142	0.929	381	0.927	1	0.74	0.78	0	0	0	0	0
https://predictomes.org/hsbps/summary/ip5gspv	TR51G_HUMAN__TRI49_HUMAN__904aa	A0A3B3IT33:P0CI25	0.284	0.929	379	0.935	1	0.76	0.79	0	0	0	0	0
https://predictomes.org/hsbps/summary/lneraec	TR51G_HUMAN__TRI51_HUMAN__904aa	A0A3B3IT33:Q9BSJ1	0.182	0.929	376	0.937	1	0.76	0.79	0	0	0	0	0
https://predictomes.org/hsbps/summary/5e312pz	UD13_HUMAN__UDB28_HUMAN__1063aa	P35503:Q9BY64	0.394	0.929	137	0.983	1	0.89	0.89	0	0	0	0	0
https://predictomes.org/hsbps/summary/zngz3fi	UD14_HUMAN__UDB28_HUMAN__1063aa	P22310:Q9BY64	0.41	0.929	136	0.985	1	0.88	0.89	0	0	0	0	0
https://predictomes.org/hsbps/summary/0npnmsb	UD2A2_HUMAN__UD13_HUMAN__1070aa	P0DTE5:P35503	0.358	0.929	141	0.976	1	0.89	0.9	0	0	0	0	0
https://predictomes.org/hsbps/summary/kf67x3w	UD2A2_HUMAN__UD15_HUMAN__1070aa	P0DTE5:P35504	0.462	0.929	140	0.971	1	0.89	0.89	0	0	0	0	0
https://predictomes.org/hsbps/summary/by4vwai	UD2B4_HUMAN__UD16_HUMAN__1060aa	P06133:P19224	0.458	0.929	139	0.959	1	0.9	0.9	0	153	0	0	0
https://predictomes.org/hsbps/summary/35m9owl	B3A2_HUMAN__S4A7_HUMAN__2455aa	P04920:Q9Y6M7	0.392	0.929	300	0.798	1	0.68	0.69	0	157	0	0	0
https://predictomes.org/hsbps/summary/rh61ce5	KCNV1_HUMAN__KCNS3_HUMAN__991aa	Q6PIU1:Q9BQ31	0.432	0.929	187	0.806	1	0.55	0.57	0	158	0	0	0
https://predictomes.org/hsbps/summary/snmgjxv	HES6_HUMAN__HES2_HUMAN__397aa	Q96HZ4:Q9Y543	0.522	0.929	129	0.956	1	0.5	0.53	0	162	0	0	0
https://predictomes.org/hsbps/summary/dtwl72e	SEM6D_HUMAN__SEM6A_HUMAN__2103aa	Q8NFY4:Q9H2E6	0.604	0.929	127	0.777	1	0.59	0.59	0	173	0	0	0
https://predictomes.org/hsbps/summary/c3mcndw	KCNV2_HUMAN__KCNB2_HUMAN__1456aa	Q8TDN2:Q92953	0.09	0.929	192	0.913	1	0.54	0.59	0	175	0	0	0
https://predictomes.org/hsbps/summary/e2n66v6	ZBTB5_HUMAN__ZBT26_HUMAN__1118aa	O15062:Q9HCK0	0.14	0.929	142	0.948	1	0.38	0.42	0	181	0	0	0
https://predictomes.org/hsbps/summary/dbf2ddj	TRPV3_HUMAN__TRPV2_HUMAN__1554aa	Q8NET8:Q9Y5S1	0.192	0.929	207	0.889	1	0.69	0.71	0	184	0	0	0
https://predictomes.org/hsbps/summary/j9ekhro	KPCE_HUMAN__KPCZ_HUMAN__1329aa	Q02156:Q05513	0.718	0.929	161	0.484	0.667	0.16	0.5	1	196	0	0	0
https://predictomes.org/hsbps/summary/l8zzr9f	GLRA1_HUMAN__GBRA2_HUMAN__908aa	P23415:P47869	0.6	0.929	204	0.801	1	0.45	0.65	0	206	0	0	0
https://predictomes.org/hsbps/summary/davqxr1	S26A4_HUMAN__S26A9_HUMAN__1571aa	O43511:Q7LBE3	0.294	0.929	266	0.952	1	0.77	0.8	0	224	0	0	0
https://predictomes.org/hsbps/summary/uoown2d	TR49B_HUMAN__TR49D_HUMAN__904aa	A6NDI0:C9J1S8	0.216	0.929	387	0.966	1	0.75	0.79	0	242	0	0	0
https://predictomes.org/hsbps/summary/7h2iqrc	PCDGE_HUMAN__PCDGA_HUMAN__1867aa	Q9Y5G2:Q9Y5H3	0.702	0.929	154	0.799	1	0.41	0.44	1	255	204	1	0
https://predictomes.org/hsbps/summary/dnluy5o	MTSS1_HUMAN__BI2L1_HUMAN__1266aa	O43312:Q9UHR4	0.26	0.929	243	0.892	1	0.52	0.53	0	272	0	0	0
https://predictomes.org/hsbps/summary/m4jph12	ACADM_HUMAN__ACAD8_HUMAN__836aa	P11310:Q9UKU7	0.49	0.929	119	0.955	1	0.76	0.87	0	276	0	0	0
https://predictomes.org/hsbps/summary/i3b04pm	TRI41_HUMAN__TRIM4_HUMAN__1130aa	Q8WV44:Q9C037	0.32	0.929	309	0.822	1	0.44	0.55	1	284	165	1	0
https://predictomes.org/hsbps/summary/w7zrgsh	KCNA5_HUMAN__KCNC2_HUMAN__1251aa	P22460:Q96PR1	0.42	0.929	234	0.506	1	0.37	0.49	0	328	0	0	0
https://predictomes.org/hsbps/summary/uiuh9qu	PKHG3_HUMAN__RHOA_HUMAN__1412aa	A1L390:P61586	0.24	0.929	90	0.826	1	0.9	0.92	1	394	162	0	0
https://predictomes.org/hsbps/summary/dhq2yn5	KCNC1_HUMAN__KCNV2_HUMAN__1056aa	P48547:Q8TDN2	0.496	0.929	190	0.896	1	0.5	0.54	1	399	229	0	0
https://predictomes.org/hsbps/summary/k2jubqv	H2BK1_HUMAN__H2AW_HUMAN__494aa	A0A2R8Y619:Q9P0M6	0.52	0.929	176	0.964	1	0.76	0.77	0	409	0	0	0
https://predictomes.org/hsbps/summary/mhptrdh	KLH22_HUMAN__KLH15_HUMAN__1238aa	Q53GT1:Q96M94	0.288	0.929	147	0.927	1	0.65	0.73	0	415	360	0	0
https://predictomes.org/hsbps/summary/mno7sjk	K2C5_HUMAN__K2C73_HUMAN__1130aa	P13647:Q86Y46	0.636	0.929	354	0.849	1	0.28	0.29	0	422	400	0	0
https://predictomes.org/hsbps/summary/n4l86t0	K1C17_HUMAN__KRT35_HUMAN__887aa	Q04695:Q92764	0.386	0.929	376	0.909	1	0.32	0.32	0	443	400	0	0
https://predictomes.org/hsbps/summary/br0ptzx	KCNG1_HUMAN__KCNG2_HUMAN__979aa	Q9UIX4:Q9UJ96	0.198	0.929	139	0.866	1	0.53	0.55	0	452	0	0	0
https://predictomes.org/hsbps/summary/y3v6cdh	POTEF_HUMAN__CAP2_HUMAN__1552aa	A5A3E0:P40123	0.35	0.929	195	0.836	1	0.57	0.71	1	488	368	1	0
https://predictomes.org/hsbps/summary/47xxfc5	ID1_HUMAN__HEN2_HUMAN__290aa	P41134:Q02577	0.776	0.929	120	0.769	1	0.52	0.53	1	551	478	1	0
https://predictomes.org/hsbps/summary/g9mdgtc	AT8A2_HUMAN__AT8A1_HUMAN__2352aa	Q9NTI2:Q9Y2Q0	0.706	0.929	198	0.465	0.667	0.26	0.55	1	568	540	0	0
https://predictomes.org/hsbps/summary/65orkpk	ACHA5_HUMAN__ACHE_HUMAN__961aa	P30532:Q04844	0.128	0.929	202	0.922	1	0.66	0.69	0	642	540	0	0
https://predictomes.org/hsbps/summary/s3za4hi	VAMP5_HUMAN__SNP25_HUMAN__322aa	O95183:P60880	0.664	0.929	147	0.819	1	0.53	0.66	1	697	462	1	0
https://predictomes.org/hsbps/summary/46c4m52	CLIP1_HUMAN__CLIP2_HUMAN__2484aa	P30622:Q9UDT6	0.433	0.928	840	0.832	1	0.29	0.34	0	0	0	0	0
https://predictomes.org/hsbps/summary/6cnwa2e	CTGE8_HUMAN__CTGE6_HUMAN__1554aa	P0CG41:Q86UF2	0.636	0.928	451	0.823	1	0.26	0.3	0	0	0	0	0
https://predictomes.org/hsbps/summary/bpc3mxt	DRB4_HUMAN__DPA1_HUMAN__526aa	P13762:P20036	0.554	0.928	320	0.866	1	0.78	0.8	0	0	0	0	0
https://predictomes.org/hsbps/summary/57ux233	K1C18_HUMAN__KRT85_HUMAN__937aa	P05783:P78386	0.412	0.928	400	0.924	1	0.32	0.34	0	0	0	0	0
https://predictomes.org/hsbps/summary/ler3hzt	K2C75_HUMAN__NFL_HUMAN__1094aa	O95678:P07196	0.23	0.928	397	0.882	1	0.28	0.3	0	0	0	0	0
https://predictomes.org/hsbps/summary/olt8bui	KLH17_HUMAN__KLH20_HUMAN__1251aa	Q6TDP4:Q9Y2M5	0.112	0.928	167	0.94	1	0.67	0.75	0	0	0	0	0
https://predictomes.org/hsbps/summary/uu2kjoh	NBPF1_HUMAN__NBPFC_HUMAN__2671aa	Q3BBV0:Q5TAG4	0.468	0.928	430	0.52	1	0.27	0.29	0	0	0	0	0
https://predictomes.org/hsbps/summary/49f2qfi	PADI6_HUMAN__PADI4_HUMAN__1357aa	Q6TGC4:Q9UM07	0.478	0.928	146	0.913	1	0.86	0.89	0	0	0	0	0
https://predictomes.org/hsbps/summary/k1vog8s	RDH16_HUMAN__DHRS9_HUMAN__636aa	O75452:Q9BPW9	0.432	0.928	170	0.953	1	0.94	0.95	0	0	0	0	0
https://predictomes.org/hsbps/summary/5yycr6t	SEM3E_HUMAN__SEM3B_HUMAN__1524aa	O15041:Q13214	0.246	0.928	150	0.942	1	0.79	0.8	0	0	0	0	0
https://predictomes.org/hsbps/summary/mhmb0so	TRI64_HUMAN__TR64B_HUMAN__898aa	A6NGJ6:A6NI03	0.33	0.928	404	0.927	1	0.79	0.82	0	0	0	0	0
https://predictomes.org/hsbps/summary/fw4fexl	TRI67_HUMAN__TRI33_HUMAN__1910aa	Q6ZTA4:Q9UPN9	0.312	0.928	450	0.792	1	0.37	0.39	1	0	0	0	0
https://predictomes.org/hsbps/summary/4vgh4gb	UDB11_HUMAN__UD2A2_HUMAN__1065aa	O75310:P0DTE5	0.406	0.928	147	0.955	1	0.9	0.9	0	0	0	0	0
https://predictomes.org/hsbps/summary/0q8jpse	UNC50_HUMAN__COG3_HUMAN__1087aa	Q53HI1:Q96JB2	0.384	0.928	114	0.901	1	0.84	0.85	0	0	0	0	0
https://predictomes.org/hsbps/summary/xih3fky	ZBT44_HUMAN__ZBT18_HUMAN__1092aa	Q8NCP5:Q99592	0.396	0.928	147	0.844	1	0.35	0.35	0	150	0	0	0
https://predictomes.org/hsbps/summary/mhd759h	PCD10_HUMAN__PCDGE_HUMAN__1971aa	Q9P2E7:Q9Y5G2	0.558	0.928	131	0.705	1	0.36	0.45	1	155	0	1	0
https://predictomes.org/hsbps/summary/fuz2nk7	GLRA2_HUMAN__GBRG3_HUMAN__919aa	P23416:Q99928	0.264	0.928	188	0.785	1	0.42	0.63	0	165	0	0	0
https://predictomes.org/hsbps/summary/zqbnab1	KCNA7_HUMAN__KCND1_HUMAN__1103aa	Q96RP8:Q9NSA2	0.24	0.928	243	0.547	1	0.44	0.52	0	173	0	0	0
https://predictomes.org/hsbps/summary/d7y7qff	UD19_HUMAN__UD2B7_HUMAN__1059aa	O60656:P16662	0.534	0.928	138	0.971	1	0.9	0.91	0	178	0	1	0
https://predictomes.org/hsbps/summary/u62igwe	GLRA1_HUMAN__GBRA6_HUMAN__910aa	P23415:Q16445	0.448	0.928	178	0.77	1	0.42	0.64	0	188	0	0	0
https://predictomes.org/hsbps/summary/sgi10x9	RAB7A_HUMAN__TB22A_HUMAN__724aa	P51149:Q8WUA7	0.246	0.928	107	0.766	1	0.82	0.84	1	189	0	0	0
https://predictomes.org/hsbps/summary/qbj2cya	UD2B7_HUMAN__CGT_HUMAN__1070aa	P16662:Q16880	0.326	0.928	126	0.958	1	0.87	0.88	0	197	0	0	0
https://predictomes.org/hsbps/summary/0uiime6	LYPA1_HUMAN__KAD3_HUMAN__457aa	O75608:Q9UIJ7	0.236	0.928	43	0.953	1	0.85	0.86	1	212	161	0	0
https://predictomes.org/hsbps/summary/z2plkwz	PPGB_HUMAN__CPVL_HUMAN__956aa	P10619:Q9H3G5	0.384	0.928	107	0.953	1	0.88	0.9	0	225	0	0	0
https://predictomes.org/hsbps/summary/1hpm9wz	KCJ13_HUMAN__KCNJ6_HUMAN__783aa	O60928:P48051	0.298	0.928	215	0.874	1	0.44	0.6	0	233	0	0	0
https://predictomes.org/hsbps/summary/fhrk4wk	GBRG2_HUMAN__ACHA3_HUMAN__980aa	P18507:P32297	0.098	0.928	305	0.469	1	0.44	0.59	0	243	0	0	0
https://predictomes.org/hsbps/summary/jsceqp2	H2B1O_HUMAN__NFYB_HUMAN__333aa	P23527:P25208	0.096	0.928	179	0.87	1	0.62	0.68	0	245	0	0	0
https://predictomes.org/hsbps/summary/bk6rc9x	NEDD8_HUMAN__UBP37_HUMAN__1060aa	Q15843:Q86T82	0.094	0.928	161	0.867	1	0.94	0.95	0	247	0	0	0
https://predictomes.org/hsbps/summary/z2l785t	KAPCB_HUMAN__RHG36_HUMAN__898aa	P22694:Q6ZRI8	0.258	0.928	160	0.781	1	0.83	0.85	1	258	0	1	0
https://predictomes.org/hsbps/summary/7xcl8ek	GBRB2_HUMAN__GLRB_HUMAN__1009aa	P47870:P48167	0.456	0.928	313	0.399	1	0.39	0.65	0	272	0	0	0
https://predictomes.org/hsbps/summary/7amilor	TBA1A_HUMAN__GCP4_HUMAN__1118aa	Q71U36:Q9UGJ1	0.098	0.928	152	0.68	1	0.78	0.78	1	296	165	0	0
https://predictomes.org/hsbps/summary/fx6v6f8	KCNC1_HUMAN__KCNS2_HUMAN__988aa	P48547:Q9ULS6	0.268	0.928	184	0.917	1	0.54	0.59	0	313	0	0	0
https://predictomes.org/hsbps/summary/bmtq41c	HCN1_HUMAN__KCNH1_HUMAN__1879aa	O60741:O95259	0.356	0.928	164	0.854	1	0.43	0.48	0	389	0	0	0
https://predictomes.org/hsbps/summary/itztr20	K1C14_HUMAN__K1C27_HUMAN__931aa	P02533:Q7Z3Y8	0.538	0.928	338	0.932	1	0.31	0.33	0	460	400	0	0
https://predictomes.org/hsbps/summary/41imb5i	ACHB2_HUMAN__GBRG2_HUMAN__977aa	P17787:P18507	0.21	0.928	196	0.828	1	0.5	0.66	0	500	0	0	0
https://predictomes.org/hsbps/summary/uq186gw	K1H2_HUMAN__K1H1_HUMAN__864aa	Q14532:Q15323	0.77	0.928	396	0.88	1	0.32	0.33	0	522	400	0	0
https://predictomes.org/hsbps/summary/w18nwcw	H2BK1_HUMAN__H2AV_HUMAN__250aa	A0A2R8Y619:Q71UI9	0.402	0.928	190	0.916	1	0.75	0.78	0	557	358	0	0
https://predictomes.org/hsbps/summary/wrw7s8i	KCNKG_HUMAN__KCNK6_HUMAN__622aa	Q96T55:Q9Y257	0.4	0.928	337	0.892	1	0.76	0.77	0	609	499	0	0
https://predictomes.org/hsbps/summary/5p5lokn	PDIA3_HUMAN__EDEM3_HUMAN__1437aa	P30101:Q9BZQ6	0.258	0.928	207	0.483	0.667	0.62	0.7	1	673	470	0	0
https://predictomes.org/hsbps/summary/ef49odt	ACTBL_HUMAN__CSR2B_HUMAN__1158aa	Q562R1:Q9H8E8	0.338	0.927	89	0.843	1	0.91	0.93	1	0	0	1	0
https://predictomes.org/hsbps/summary/qrgqama	AL1B1_HUMAN__AL1L2_HUMAN__1440aa	P30837:Q3SY69	0.123	0.927	181	0.967	1	0.89	0.92	0	0	0	0	0
https://predictomes.org/hsbps/summary/863qjzp	DP13B_HUMAN__RHG26_HUMAN__1478aa	Q8NEU8:Q9UNA1	0.128	0.927	409	0.838	1	0.53	0.55	0	0	0	0	0
https://predictomes.org/hsbps/summary/laopbpb	DQA2_HUMAN__DRB4_HUMAN__521aa	P01906:P13762	0.56	0.927	277	0.935	1	0.78	0.79	0	0	0	0	0
https://predictomes.org/hsbps/summary/crujkq2	GOG6B_HUMAN__GOG8J_HUMAN__1325aa	A6NDN3:A6NMD2	0.096	0.927	397	0.941	1	0.33	0.37	0	0	0	0	0
https://predictomes.org/hsbps/summary/pvmmdko	KLH36_HUMAN__KLH13_HUMAN__1271aa	Q8N4N3:Q9P2N7	0.298	0.927	184	0.94	1	0.71	0.78	0	0	0	0	0
https://predictomes.org/hsbps/summary/mzo4te7	KLHL1_HUMAN__KLH20_HUMAN__1357aa	Q9NR64:Q9Y2M5	0.122	0.927	152	0.947	1	0.6	0.63	0	0	0	0	0
https://predictomes.org/hsbps/summary/72lkikt	PERI_HUMAN__K1C25_HUMAN__920aa	P41219:Q7Z3Z0	0.502	0.927	384	0.898	1	0.33	0.35	0	0	0	0	0
https://predictomes.org/hsbps/summary/ob8swgv	S26A5_HUMAN__S26A6_HUMAN__1503aa	P58743:Q9BXS9	0.336	0.927	255	0.907	1	0.82	0.83	0	0	0	0	0
https://predictomes.org/hsbps/summary/9h5dcol	SKP1_HUMAN__FXL21_HUMAN__597aa	P63208:Q9UKT6	0.332	0.927	129	0.881	1	0.93	0.93	1	0	0	0	0
https://predictomes.org/hsbps/summary/rowd0iq	TR43B_HUMAN__TRI77_HUMAN__896aa	A6NCK2:I1YAP6	0.136	0.927	404	0.924	1	0.76	0.78	0	0	0	0	0
https://predictomes.org/hsbps/summary/zyeomuz	TR51G_HUMAN__TR64C_HUMAN__902aa	A0A3B3IT33:A6NLI5	0.132	0.927	388	0.935	1	0.77	0.79	0	0	0	0	0
https://predictomes.org/hsbps/summary/j3jgqae	TR64C_HUMAN__TRI51_HUMAN__902aa	A6NLI5:Q9BSJ1	0.104	0.927	402	0.925	1	0.75	0.8	0	0	0	0	0
https://predictomes.org/hsbps/summary/nhdofam	UD2A1_HUMAN__UD16_HUMAN__1059aa	P0DTE4:P19224	0.396	0.927	143	0.958	1	0.87	0.88	0	0	0	0	0
https://predictomes.org/hsbps/summary/oelziop	UD2A2_HUMAN__UD14_HUMAN__1070aa	P0DTE5:P22310	0.42	0.927	139	0.969	1	0.89	0.89	0	0	0	0	0
https://predictomes.org/hsbps/summary/8ssfikr	UD2A2_HUMAN__UD17_HUMAN__1066aa	P0DTE5:Q9HAW7	0.458	0.927	142	0.96	1	0.89	0.9	0	0	0	0	0
https://predictomes.org/hsbps/summary/xnwpw2n	UD2A2_HUMAN__UD18_HUMAN__1066aa	P0DTE5:Q9HAW9	0.424	0.927	140	0.962	1	0.89	0.89	0	0	0	0	0
https://predictomes.org/hsbps/summary/utd8nh5	UD2A2_HUMAN__UDB10_HUMAN__1064aa	P0DTE5:P36537	0.406	0.927	142	0.977	1	0.89	0.91	0	0	0	0	0
https://predictomes.org/hsbps/summary/jiv7og4	ZBTB5_HUMAN__ZBT43_HUMAN__1144aa	O15062:O43298	0.186	0.927	141	0.868	1	0.37	0.38	0	0	0	0	0
https://predictomes.org/hsbps/summary/1hxv1qx	KLH32_HUMAN__KLH31_HUMAN__1254aa	Q96NJ5:Q9H511	0.102	0.927	213	0.911	1	0.64	0.72	0	152	0	0	0
https://predictomes.org/hsbps/summary/udp0db9	CNNM4_HUMAN__CNNM1_HUMAN__1726aa	Q6P4Q7:Q9NRU3	0.326	0.927	427	0.835	1	0.53	0.59	0	160	0	0	0
[truncated: 3,085 more rows]
